# Supplementary material for: Integrated genomic analyses of lung squamous cell carcinoma for identification of a possible competitive endogenous RNA network by means of TCGA datasets
Source: PeerJ. 2018 Jan 12;6:e4254. doi: 10.7717/peerj.4254 (PMC5768173; doi:10.7717/peerj.4254)
Supplement: Supplemental Information 3 — (Gene ID 1-10000). [file peerj-06-4254-s003.xlsx]

## Sheet: mRNA各分组样本数据
GeneID	Gene Symbol	TCGA-18-3412(T1)	TCGA-18-4086(T1)	TCGA-21-1071(T1)	TCGA-21-1076(T1)	TCGA-21-5782(T1)	TCGA-21-5784(T1)	TCGA-21-5786(T1)	TCGA-22-0944(T1)	TCGA-22-1002(T1)	TCGA-22-1005(T1)	TCGA-22-1011(T1)	TCGA-22-1012(T1)	TCGA-22-1016(T1)	TCGA-22-4596(T1)	TCGA-22-4599(T1)	TCGA-22-4605(T1)	TCGA-22-4607(T1)	TCGA-22-4609(T1)	TCGA-22-4613(T1)	TCGA-22-5474(T1)	TCGA-22-5477(T1)	TCGA-22-5478(T1)	TCGA-22-5482(T1)	TCGA-22-5485(T1)	TCGA-22-5489(T1)	TCGA-22-5491(T1)	TCGA-33-4587(T1)	TCGA-33-A4WN(T1)	TCGA-33-AAS8(T1)	TCGA-33-AASB(T1)	TCGA-33-AASD(T1)	TCGA-33-AASJ(T1)	TCGA-33-AASL(T1)	TCGA-34-2600(T1)	TCGA-34-2608(T1)	TCGA-34-5231(T1)	TCGA-34-5241(T1)	TCGA-34-5927(T1)	TCGA-34-5929(T1)	TCGA-37-3789(T1)	TCGA-37-3792(T1)	TCGA-37-4129(T1)	TCGA-37-4130(T1)	TCGA-37-4135(T1)	TCGA-37-4141(T1)	TCGA-39-5022(T1)	TCGA-39-5031(T1)	TCGA-43-3394(T1)
1	A1BG	26.1737	61.381	10.1962	39.5028	155.056	144.134	156.916	58.9907	76.31	185.722	131.234	70.0445	112.546	317.898	48.4495	64.3191	69.6981	55.3917	22.1239	56.0416	11.5285	205.812	68.9416	175.385	154.685	17.558	28.9944	31.2	66.6843	84.5386	48.3274	59.1873	58.4415	113.257	109.693	109.315	277.305	84.5764	105.782	267.978	26.8405	364.793	594.132	700.439	157.709	108.219	245.633	30.912
2	A2M	4775	6185.22	3882.94	24436.7	9403.29	20321.9	4060.19	2751.63	44479.7	28104.2	15538.3	4769.03	65934.2	22313.4	4652.28	30697.6	6781.18	30864	11638.9	11114	7465.76	11550.9	2569.08	10130.4	23218.1	2796.95	5434.44	4253.96	2152.99	1559.07	900.359	1052.02	989.546	4923.51	17763.7	6544.13	13036.6	3685.46	6147.72	3585.12	8370.76	6719.87	9061.42	4452.85	11377.4	27652.8	10110.4	7407.82
9	NAT1	100.156	43.5607	131.22	114.657	116.854	189.318	62.2791	147.183	56.3659	157.221	163.085	442.404	81.1138	210.243	58.8315	116.008	345.882	88.1655	123.894	179.606	32.7528	46.0648	44.9579	49.0938	86.9411	105.348	70.3397	54.4	32.6711	69.0832	31.8386	90.0243	94.1905	39.6404	144.669	66.5261	155.523	44.4594	205.668	138.946	169.478	22.6537	322.69	188.186	119.128	148.733	134.282	62.2672
10	NAT2	0.3912	0	0.8866	1.1132	5.618	0.8847	0	1.2716	3.7577	1.8282	1.6529	18.3639	4.0355	3.0158	0	1.119	2.609	1.3564	5.3097	1.3669	0.7798	3.1587	0.3122	0.5709	3.9657	0.5853	2.942	0.4	1.3245	3.6148	0	0.4866	1.2393	1.6347	4.3185	0.9641	1.6768	0.2728	100.527	0	6.135	0	1.234	2.091	2.048	2.297	0.7695	0
12	SERPINA3	289.124	437.587	6460.38	271.243	956.18	3841.65	8123.21	1711.52	2353.75	1372.94	797.796	1293.27	847.054	3149.77	101.513	5232.66	242.639	1174.97	73.4513	171.405	99.818	5878.13	268.186	983.588	4248.52	1421.61	99.7593	70.8	3622.52	11326	485.65	107.056	808.056	27.3805	6630.32	151.612	1929.57	145.652	165.538	12877.2	9789.88	1521.04	15503.3	2993.73	371.719	3053.62	1265.87	1134.94
13	AADAC	735.524	150.087	98.8585	57.1429	311.236	101.736	5.3863	11.7619	144.672	89.5795	112.397	4.4519	124.294	38.3436	814.413	106.683	86.0977	181.417	1334.51	135.32	592.41	17.1098	108.336	88.1975	49.7242	555.71	0.2675	310	53.4216	21.2873	141.256	47.2019	558.947	1419.7	328.925	8.6773	73.7791	19.093	23.8776	7.0651	161.81	0.3596	1429.59	34.5008	4.4374	21.2476	329.357	2141.53
14	AAMP	2759.78	1917.07	2708.63	1909.83	3691.01	3648.35	2273.35	2097.12	2930.09	2212.07	1708.54	5267.11	3041.97	1851.26	2827.37	2114.25	2280.28	1876.23	1954.87	2416.89	2671.43	3434.32	2715.58	3984.59	2567.35	2761.28	3917.09	3998.8	2457.84	4045.39	3921.52	2185.89	4196.44	3282.39	2254.25	1646.28	2231.4	3893.06	2849.26	2776.57	2365.41	2693.99	2819.07	2579.72	2404.4	2607.14	2218.55	2002.1
15	AANAT	1.1737	0.792	0.8866	1.4842	3.3708	0.4423	1.3466	0.9537	0.9394	1.8282	1.1019	1.113	0.4036	0.4308	0	1.119	1.1182	0.3391	3.5398	1.6402	0.7798	0.7897	0.3122	0.8563	0.3051	0	0	1.6	0	1.2049	0.4484	3.8929	2.4787	0	0	0	0.8384	0.2728	0.2007	0.3925	0.7669	0	1.234	7.8411	1.024	0.5743	0.7695	1.146
16	AARS	4302.82	3594.55	6978.61	2976.25	7869.66	2652.22	5105.87	3017.4	2364.55	3585.01	4776.86	2595.99	2804.28	2968.83	4120.51	2668.55	3813.64	4688.71	5142.48	6038.55	5600.21	4801	3844.21	5207.93	3323.59	5661.86	2997.59	5358.4	7804.41	6791.04	5836.77	4531.87	2541.91	2223.54	3713.54	5205.91	3735.07	3400.46	1989.47	4329.7	4535.28	2839.63	946.475	3880.29	3276.86	3754.79	2973.07	2897.53
18	ABAT	563.38	297.401	65.1668	240.445	86.5169	168.97	207.709	381.785	217.009	151.737	370.799	41.7362	404.358	273.144	50.7566	170.095	220.276	468.973	100.885	190.815	67.8451	497.236	158.601	67.0758	179.678	607.506	204.333	356.4	100.221	35.3449	42.1525	24.3309	64.4462	181.038	257.31	87.0142	324.46	228.843	188.613	239.819	120.399	2531.1	643.529	58.024	520.885	125.476	230.089	183.746
19	ABCA1	1412.36	1375.33	3422.33	4666.04	1119.1	770.541	808.951	894.534	1489.47	846.435	888.154	673.345	2555.25	1924.06	2303.66	2254.87	442.415	3229.2	1745.99	1128.2	1942.02	539.345	705.894	1181.39	1144.57	1492.72	927.435	741.58	1867.97	977.166	1404.86	1205.79	2131.64	794.442	2025	404.941	924.75	1899.73	606.766	1197.53	2332.81	219.346	842.82	230.528	469.325	1037.97	669.488	3011.74
20	ABCA2	219.484	766.273	911.005	540.631	861.798	426.849	481.737	231.106	550.976	820.841	666.116	556.483	763.923	887.503	317.229	1058.99	248.23	909.461	382.301	1276.11	781.128	640.958	1548.86	1125.45	1614.36	217.134	526.344	1136	1897.57	1322.62	2892.38	1493.92	1093.11	648.958	1121.01	281.772	245.232	971.56	1113.42	315.18	347.009	2492.99	659.571	160.481	369.33	1109.47	885.725	833.922
21	ABCA3	194.053	156.027	255.791	1689.05	574.157	3009.18	545.699	522.61	11271.3	3486.29	222.589	1496.38	17614.2	6583.89	63.4457	4145.7	92.8066	8770.09	281.416	354.839	934.235	2226.9	147.05	3527.62	3835.17	25.1664	35.571	355.6	1493.6	1328.65	89.2377	91.4842	125.174	854.516	1594.96	470.021	612.031	1189.49	1985.65	66.333	115.797	2804.75	16.042	88.8657	753.679	377.001	2176.22	1099.04
22	ABCB7	567.293	408.679	423.806	402.969	302.247	259.648	486.787	315.028	383.288	404.022	381.267	417.919	398.709	317.95	501.798	182.032	351.099	315.361	437.168	301.257	573.434	355.357	472.057	436.706	489.615	523.52	432.469	336.8	284.768	633.397	262.78	226.764	239.194	277.483	388.304	504.73	513.938	339.582	365.387	282.602	413.344	357.785	318.371	531.103	805.904	427.823	268.95	505.396
23	ABCF1	1541.86	1941.22	2252.02	1448.24	3114.61	1524.27	2303.32	2596.2	2871.84	1661.79	2758.13	1848.08	2330.1	1040.88	1318.52	2546.95	1542.68	1636.49	2726.55	2093.49	1430.47	2404.58	1678.11	3098.9	2267.79	1592.51	3212.09	2783.2	1551.43	2604.28	1246.19	2907.06	1671.26	2200.25	1708.32	2191.02	1099.56	4398.48	3135.99	1916.59	2070.94	1272.92	1004.47	640.878	1696.12	2227.26	1871.1	1844.71
24	ABCA4	346.635	202.755	5194.72	15.5844	12.3596	48.2141	28.6147	5.0862	36.1681	38.3912	83.7466	5.5648	60.5327	13.7864	3067.31	25.3651	38.0171	22.3805	3.5398	2423.73	11.1775	31.5873	413.05	29.1137	82.6703	14.0464	1.6047	6	7.064	35.3449	8644.39	4.3796	8.6754	5.7213	642.735	3.1335	25.152	5.1824	8.8287	51.8104	113.497	11.1471	32.0839	82.07	2.3894	741.368	306.272	9.9322
25	ABL1	1156.89	1696.1	1444.31	1400.37	2508.99	1428.73	1834.71	1069.06	1791.5	1480.8	1598.35	996.661	2577.89	1544.08	1927.6	1989.29	780.097	2638.52	1673.45	1764.9	2355.86	1477.76	1673.12	2552.59	2157.05	1175.21	2841.13	1507.6	1932.45	2657.7	1296.86	1926.03	1032.38	2003.27	1872.06	1677.37	1017.4	1424.34	2585.2	1408.69	2357.36	1197.41	360.327	362.781	885.436	1822.7	2374.76	1555.92
26	AOC1	4.3036	24.9484	41.6713	99.4434	67.4157	30.9632	8.4161	14.9408	27.2435	376.6	26.4463	13.9121	41.1622	526.039	19.6105	55.2063	24.2266	34.588	7.0796	245.489	8.5781	27.1124	22.4789	19.4092	44.2332	28.9707	158.599	29.2	52.5386	1536.3	31.8386	0.9732	12.3935	272.987	84.9303	16.8726	21.3792	10.6375	13.4437	42.7828	20.3221	11.8662	509.641	7.8411	150.531	31.2971	13.8515	18.7184
27	ABL2	223.005	602.326	1685.03	2012.24	650.562	386.597	923.75	804.26	897.157	733.09	845.73	649.416	1622.28	1134.8	838.637	1100.77	496.832	1637.17	497.345	702.843	1172.34	598.315	988.136	690.452	758.675	312.532	978.604	819.2	1032.67	1511.8	1087.44	691.484	1104.26	664.896	774.089	947.514	352.966	690.62	742.413	1179.47	1084.36	416.757	219.651	306.848	566.625	903.309	577.145	593.258
28	ABO	508.607	267.7	130.334	8.5343	37.0787	139.334	4.0397	153.541	45.0927	85.9232	273.278	91.8197	17.3527	25.8496	3.4607	123.841	77.8979	88.8437	37.1681	56.8617	80.0624	8.9497	195.13	457.828	6.4062	152.462	124.9	140	157.174	200.823	247.534	227.737	1.2393	51.4916	74.1341	33.5041	21.3792	18.0019	4.8157	44.7454	5.3681	14.0237	0	2.091	8.8748	15.2179	55.4059	69.1433
29	ABR	1158.84	2051.31	909.232	2592.58	1644.94	1583.99	2078.77	865.294	1585.76	2067.64	1840.77	525.876	2583.94	2308.8	1130.49	1576.74	946.702	2498.14	1176.11	2851.56	1710.16	1668.07	1931.31	2050.81	1588.12	709.928	1760.36	1298	1087.42	1570.04	3283.86	1043.8	716.344	2191.66	1888.62	1024.89	851.394	3336.36	2067.32	1389.07	1485.81	9552.32	432.516	397.805	984.425	1985.79	1559.83	1134.56
30	ACAA1	896.322	654.995	641.915	1194.43	694.382	1747.21	826.797	476.516	935.204	1089.58	855.647	1081.8	1048.83	1101.62	732.51	900.46	367.126	744.659	649.558	642.701	514.427	842.064	439.9	719.852	1152.81	763.187	448.248	546.4	706.843	1026.21	702.691	1191.24	1316.19	1058.85	837.787	545.466	1169.99	567.334	776.323	524.777	746.933	695.793	1493.75	1061.68	608.951	908.765	886.88	719.702
31	ACACA	1414.71	1643.82	2725.04	1053.06	2022.47	881.566	2135.67	2603.19	2651.55	1466.18	1699.17	2099.61	2427.36	1269.65	2067.18	2262.34	555.348	2862.33	3506.19	2125.48	4159.6	2221.9	1352.79	2389.32	1419.73	2149.97	2561.65	3426.4	2376.6	3390.3	1671.75	3109.98	1919.75	1158.56	1530.18	2545.83	756.655	3512.83	2287.43	810.519	988.497	1177.63	431.282	737.062	1315.52	926.567	1315.89	2711.49
32	ACACB	100.156	97.4176	138.756	205.566	222.472	65.465	165.629	81.0617	198.69	190.128	207.162	87.9243	322.437	211.967	115.356	133.167	106.597	208.884	165.487	228.814	289.316	131.614	43.709	70.5009	177.238	74.0361	1040.65	168.8	171.302	151.421	84.7534	225.304	416.421	113.2	175.259	268.997	56.5919	226.115	109.957	50.2404	118.098	172.6	221.502	102.98	90.4551	321.298	106.964	87.4797
33	ACADL	11.3459	3.1681	57.6305	44.5269	40.4494	37.1558	0.3366	7.3115	273.844	95.064	29.7521	33.389	175.141	40.4977	1.1536	41.4047	8.1998	68.8369	28.3186	12.3018	153.886	85.5488	2.8099	30.8263	15.5579	9.9495	1.6047	36	92.2737	99.2067	5.3812	0.9732	61.3478	66.2035	39.946	7.7132	42.7583	3.8186	3.2104	1.1775	0.7669	1.4383	0	12.023	9.8989	25.5545	94.6518	60.3572
34	ACADM	652.973	955.168	953.563	747.681	721.348	823.178	403.636	617.659	878.368	665.448	760.881	429.605	752.623	827.618	862.862	635.619	893.03	484.232	837.168	615.364	461.139	639.905	722.448	318.539	929.507	364.913	1269.59	577.2	411.479	365.9	738.565	812.652	356.313	862.689	804.678	424.224	928.946	1581.44	975.771	731.626	2091.26	1597.99	3258.99	2180.34	1662.67	1124.11	913.428	754.847
35	ACADS	546.948	186.123	203.037	362.894	643.82	478.16	369.298	319.797	272.905	597.806	357.025	344.463	402.341	375.681	231.865	389.055	507.641	288.911	275.221	353.472	205.355	369.308	411.489	239.475	319.394	287.658	277.882	394.8	324.945	878.401	538.117	360.584	378.002	662.852	449.843	294.305	636.764	94.3738	330.875	272.397	464.341	457.389	846.522	508.625	350.898	301.486	347.057	592.876
36	ACADSB	598.2	697.764	686.246	339.147	306.742	596.262	394.883	811.571	981.706	475.32	488.705	618.253	888.62	671.228	304.539	724.396	456.951	815.192	447.788	1014.49	430.725	406.949	310.334	641.644	647.33	524.398	1340.2	1170.4	605.74	309.268	247.534	282.725	251.588	631.385	593.432	802.892	778.453	567.607	463.105	229.614	268.788	970.874	3985.19	5949.29	833.211	347.427	826.472	767.453
37	ACADVL	2516.82	3671.76	2843.4	5122.07	3744.88	6676.54	1862.31	1898.41	3223.17	4460.69	3573	4532.55	3910	2933.06	3436.43	3413.43	2401.03	2954.15	2265.48	4828.58	2053.78	4044.99	3998.44	5224.46	2393.09	2095.23	2797.51	4910.76	3169.01	8872.36	8726.39	2809.68	4397.79	3127.9	3426	2944.65	3968.1	3169.9	3764	2458.64	2669.47	4955.01	5936.14	5091.48	4281.4	3872.22	3300.88	3272.65
38	ACAT1	564.945	1042.29	1040.01	634.508	552.809	669.247	729.507	548.677	740.272	923.218	365.84	729.549	740.113	1279.99	1783.4	743.793	424.897	594.1	704.425	1125.75	812.581	821.269	718.701	1353.5	689.122	932.329	857.716	1428.4	1103.75	683.603	1471.3	401.46	492.641	281.569	888.889	1051.16	1010.69	676.437	588.312	792.464	589.341	1793.96	729.292	2898.07	1280.71	756.586	663.717	989.399
39	ACAT2	1962.3	1832.37	1396.44	1150.66	966.607	483.923	1083.34	2959.78	507.279	411.883	580.705	1277.8	617.663	371.105	1521.98	1076.54	806.105	1336.24	1212.18	1469.66	1312.11	700.021	1419.73	1484.8	843.06	1694.23	2174.22	2065.94	1754.34	438.241	1097.35	1580.66	1169.57	515.039	586.818	672.971	1879.08	1318.43	477.853	943.103	709.908	448.4	1436.52	5263.43	1405.5	620.165	975.644	1858.81
40	ASIC2	0.3912	2.376	0.8866	3.7106	14.6067	0.8847	0.3366	2.2252	3.288	3.6563	3.3058	16.6945	1.2107	1.7233	4.6142	1.4921	0.7454	4.7474	4.4248	1.3669	0	0.7897	1.8732	1.4271	6.4062	0.2926	0.8024	1.2	0.883	3.2132	0.4484	0	1.859	0	0.7197	4.5797	1.6768	1.9093	2.8091	1.9625	0.3834	2.5171	1.851	0	0.6827	2.297	8.4648	4.9661
41	ASIC1	187.793	218.992	74.4763	106.122	214.607	158.355	756.438	88.6911	183.659	91.4077	111.295	112.966	168.281	61.6082	124.584	245.071	130.824	113.598	188.496	167.031	102.157	112.661	146.425	298.559	44.2332	371.059	84.2471	569.2	187.638	116.076	82.0628	437.47	115.26	180.629	137.832	603.314	36.0511	281.212	45.1467	60.838	84.3558	44.5883	126.485	86.7747	31.0619	167.109	441.708	316.302
43	ACHE	65.7277	13.4642	21.279	33.0241	49.4382	98.1975	303.989	83.6049	38.047	129.799	53.4435	26.7112	69.8144	1163.66	14.9963	11.5635	8.5725	45.1	30.0885	37.1788	22.0951	118.716	12.4883	7.1357	93.0422	4.0969	19.5239	20.4	27.8146	89.9689	34.0807	12.6521	39.6592	149.162	35.6275	14.2212	66.2335	139.651	43.9428	5.495	61.7331	17.26	69.7208	67.9561	12.9709	32.7328	125.048	17.1903
47	ACLY	3552.03	3394.57	4651.67	3097.96	4550.56	2070.55	6327.55	4844.95	3811.74	2544.79	2498.62	5927.66	3050.44	3391.47	6519.91	3664.88	1476.33	3052.22	5021.24	4341.17	6089.68	4534.09	2583.83	4354.5	4460.53	4099.5	4533.03	4766.8	3903.31	4292.8	2045.74	8607.79	3900.23	3312.22	3117.59	5008.26	2826.24	7295.7	3666.92	1546.86	3735.43	2098.89	2617.31	1704.65	3055.68	2661.69	3605.23	3984.34
48	ACO1	595.462	597.97	876.427	975.139	961.798	880.681	1001.51	1458.16	863.337	1179.16	806.612	742.905	871.267	1206.31	966.682	1057.13	448.379	2909.12	1315.04	1168.94	883.546	838.642	459.881	1014.13	757.455	610.432	1705.8	976	2179.25	1344.71	490.583	689.538	439.349	2260.32	995.771	436.999	973.8	1008.38	477.753	319.89	1168.33	707.659	1947.86	672.765	364.892	1085.92	983.455	727.342
49	ACR	1.1737	5.1481	0	1.4842	28.0899	4.4233	5.3863	0	9.3943	12.7971	1.6529	0.5565	7.6675	0.4308	0	4.1032	1.4909	1.6955	0.885	5.1941	1.8196	1.8426	5.3075	5.4231	1.2202	2.3411	1.0698	1.2	4.415	2.8115	0.8969	17.5182	1.2393	6.5386	0.3599	1.2052	0.8384	15.8199	8.4274	3.5325	3.0675	2.8767	1.234	2.091	1.3654	2.297	1.1543	7.6401
50	ACO2	4126.8	3150.36	2070.26	3013.57	3846.88	4173.28	3691.6	4087.9	3436.36	2044.19	4254.8	3247.16	1847.99	2088.82	3149.98	4378.85	3035.29	3572.89	3241.27	3264.39	5283.44	4194.49	5857.35	3445.14	3322.66	6406.2	2437.08	4378.75	2346.12	3768.24	3817.48	3441.8	3706.48	3527.93	3836.48	2728.38	2574.28	3044.16	3159.61	2347.13	1393.93	1907.53	1497.92	1875.18	1263.42	3205.61	2567.94	2814.61
51	ACOX1	1947.97	1488.19	1816.02	1640.95	1121.35	1766.5	1716.04	1321.93	1481.01	1601.46	1420.94	1705.62	1689.83	1571.83	1489.24	1365.82	2026.36	2435.88	2061.06	1579.37	1158.31	2401.58	1136.75	1426.47	1432.85	2772.4	1724.36	2200.9	1096.93	1022.27	1191.63	1626.19	1668.13	1107.48	2072.51	1041.28	1247.96	2487	1626.35	1307.92	1240.12	2042.22	1733.15	1985.99	1842.63	1606.87	1643.94	2039.77
52	ACP1	3745.7	1656.5	2759.17	2056.4	1642.7	1404.84	3913.48	2679.49	1514.36	1367.46	1831.4	1794.1	2443.5	1707.37	3196.51	1636.42	2838.61	1447.61	2586.73	2007.93	2572.65	1937.09	1802.37	2004.28	1187.28	2809.86	2298.74	2660	3048.57	2082.94	1957.85	3748.42	2737.72	2467.1	1867.03	1963.72	2334.52	2535.27	1996.89	2991.66	2263.8	2542.61	3163.35	2744.9	3373.12	2115.57	1721.43	6173.62
53	ACP2	491.002	763.897	653.441	2369.2	1062.92	1545.5	1099.14	527.696	1444.85	1513.71	1752.07	1272.68	1542.78	1500.14	1160.48	1277.21	978.382	1244.83	1141.59	1227.45	575.253	1380.1	674.368	1187.67	1193.69	995.245	940.626	766.4	1121.41	993.674	584.753	651.095	1113.56	829.179	1231.49	588.37	886.187	1073.84	1096.56	530.272	2239.26	1651.2	1272.87	464.192	775.525	2065.9	1125.43	646.739
54	ACP5	1151.41	1325.43	1088.77	7387.38	1926.97	2368.68	724.457	914.249	1294.54	2440.59	1079.89	2045.08	3074.66	3634.88	3729.46	2460.04	2290.72	3751.1	2338.94	3360.31	1079.54	1335.09	1493.91	2749.82	1732.42	1052.6	538.379	1153.2	1544.37	782.006	657.399	340.146	1003.25	577.033	3191	1112.14	2342.91	724.442	667.971	1709.74	2017.64	85.5807	3679.16	1146.37	1260.23	3553.51	1636.78	1758.76
55	ACPP	1222.22	273.641	212.346	330.612	477.528	103.063	698.536	99.1814	113.201	118.83	171.901	130.774	296.207	260.219	87.6705	735.214	127.469	383.52	823.894	97.3209	368.079	50.2764	138.308	137.006	43.9281	859.756	177.588	353.6	188.521	418.114	144.843	91.9708	370.565	2140.99	265.227	13.257	188.64	864.912	464.108	510.647	439.034	3.9554	151.782	27.1824	15.019	176.872	257.407	768.599
56	ACRV1	1.1737	0.396	1.7732	1.1132	12.3596	1.327	0.6733	0.3179	0.9394	5.4845	0	1.6694	2.8249	0.4308	0	0.373	1.4909	0.6782	0.885	1.0935	6.4986	0.7897	4.0587	1.7126	1.5253	1.1705	5.0816	0.8	4.415	2.4099	4.9327	0.9732	1.2393	2.0433	0.7197	5.0618	0.8384	8.4555	6.4209	1.57	1.5337	2.5171	8.021	3.1364	5.1201	0.2871	3.0781	1.528
58	ACTA1	2.7387	1.98	4.8764	1.4842	12.3596	6.635	5.0497	0.9537	9.864	16.4534	17.0799	1.113	3.2284	4.7391	3.4607	2.2381	4.8453	1.0173	0	2.187	1.5597	1.0529	0.3122	2.2834	2.4405	2.3411	73.8165	2.4	3.532	2.0082	5.8296	4.3796	0.6197	2.8606	2.879	1.9283	13.8336	1.9093	1.2039	1.1775	1.5337	13.6641	5.553	2.6137	10.2402	6.8911	2.3086	1.146
59	ACTA2	3849.63	3651.57	2635.41	5202.26	9288.08	6966.82	4347.49	1679.78	13274	8598.85	4600.98	2294.08	8030.25	8874.83	2949.56	6099.96	4405.65	5350.27	2882.32	2924.66	2028.14	4222.95	3221.7	992.807	9241.2	739.372	1729.04	1706.65	1147.96	567.937	947.641	627.62	670.755	879.036	11980.8	1731.7	7878.5	1268.07	2253.4	1377.23	3133.68	8102.76	1101.38	2014.34	2901.47	9913.4	5067.19	4048.23
60	ACTB	118500	108618	84721.7	121842	189138	223528	86431.2	156852	112752	127971	156456	144994	115497	226856	109715	120114	129381	106008	71885.8	104527	71747.1	125457	125358	90523.8	147019	112194	82362.1	131155	76333.3	87800.8	89975.8	68920.7	67028.4	103580	149622	84305.4	151456	84747.4	89816.5	157203	128684	45003.2	117139	97118.7	67621.8	123247	100265	83857.9
70	ACTC1	1.9562	0.396	0.4433	0	35.9551	9.289	0.6733	0.3179	33.3498	0	2.7548	0	18.5634	6.8932	0	2.6111	1.1182	2.3737	0.885	1.0935	2.0795	13.1614	0.3122	1.1417	1.8303	1.1705	1.6047	0.4	0	4.4181	0.8969	0.9732	0	1.226	18.7135	0.241	0.4192	3.5458	2.2072	3.14	3.0675	265.372	0	0	16.043	3.4456	7.3105	0.382
71	ACTG1	130085	91817.3	88481.9	44013.4	97627	92388.8	124546	151260	63612.2	68656.3	53150.4	108750	68410.8	77425.6	85334.5	83498.4	96547.9	102457	90864.6	82227.7	54822.2	97567.8	75212.3	70853.7	70384.7	90346	64257.3	46294.4	75427.8	77283.3	106212	154603	112017	70720.1	88352	42121.8	58104.8	102500	70483.9	71236.6	68441.3	53747.9	49578.9	66821.7	62475.5	78486.5	54410.5	65416.1
72	ACTG2	278.169	235.228	70.9298	323.562	876.404	906.779	222.858	266.709	1866.65	389.397	493.664	93.4891	1483.86	446.336	69.2135	952.309	405.144	324.856	227.434	431.93	252.144	312.187	394.318	81.6327	925.541	165.63	559.508	131.2	51.2141	41.3696	70.852	34.5499	21.0689	104.618	1027.8	154.986	654.37	331.945	898.721	157.394	161.81	626.034	73.4228	194.459	81.5803	747.972	372.066	260.147
81	ACTN4	13962.9	10330.1	36212.6	18052.5	18857.9	15574.8	15467.9	7947.38	11500	22531.3	13350.2	10446.1	15136	7192.3	8069.86	16060.6	8866.53	15252.1	5499.02	14963.3	10422.9	16908.3	11886.7	6355.82	16344.9	12371.7	12352.4	14609.6	10001.6	5603.85	30545.4	11347.1	16421.1	17527.8	21556.4	10112.9	23955	17486.3	9856.44	10069.7	6570.37	3272.03	5527.71	2624.56	4034.95	10368.8	5725.14	12853.1
86	ACTL6A	7749.22	4320.43	5697.44	2157.7	4129.21	2373.99	2020.2	5450.53	1981.73	985.375	1520.11	2161.38	1195.32	1023.64	4396.21	1609.94	4423.41	1402.17	5184.07	3976.76	8478.81	833.904	4454.89	3788.5	3469.1	6979	4732.82	3439.2	5253.86	2833.62	2044.39	6349.88	3672.81	5523.5	2063.16	8724.56	3373.3	3138.61	4224.53	5552.74	3432.13	1211.79	3663.74	12951.9	4249	2921.54	5851.1	11259.7
87	ACTN1	2476.92	5669.63	5325.06	7794.81	4438.2	2592.5	8910.62	8986.73	6920.32	3495.43	4694.21	5329.44	5330.91	4336.7	2894.28	9029.59	5691.39	6189.89	3784.96	2702.84	1154.41	5652.8	7358.73	6228.34	8083.99	1762.82	2699.38	2392	2576.16	3693.14	9122.87	3428.71	3810.38	1481.41	10634.3	3894.43	5787.89	3540.93	2668.87	6924.15	6623.08	1738.22	1206.85	2151.07	4588.29	4542.39	4569.45	3380
88	ACTN2	0.3912	0.396	3.5465	10.3896	10.1124	9.289	2.0199	0.9537	182.25	7.3126	3.8567	3.3389	16.5456	4.3083	36.9139	12.3095	1.8636	9.4947	0.885	1.6402	2.5994	1.5794	1.2488	2.2834	7.9315	2.3411	0.8024	2	0.883	2.8115	0.4484	0	1.859	0.8173	8.2771	94.2453	2.096	69.0075	17.0554	1.57	4.9847	50.3416	1.234	131.208	2.3894	11.4852	91.1889	7.2581
89	ACTN3	1.1737	0	2.2166	1.1132	0	0	3.7031	0	1.8789	7.3126	1.6529	1.113	2.8249	0.4308	1.1536	1.119	0	2.0346	1.7699	1.0935	0.2599	2.369	3.1221	1.1417	1.2202	0.5853	0.8024	2	2.649	0.4016	2.6906	0.9732	2.4787	0.8173	2.5191	0.241	2.5152	2.1821	1.0033	1.9625	1.5337	0.3596	4.936	0	2.048	2.297	0.7695	0.382
90	ACVR1	831.377	1100.5	1770.59	1520.59	1586.52	1451.29	739.269	2148.93	1015.06	1170.02	831.956	1164.72	754.237	1755.19	624.075	1524.52	1064.48	1336.05	1232.74	1721.43	1152.33	1438.27	2173.28	829.742	1015.84	1191.02	1156.99	1067.6	1160.71	672.758	3115.7	876.399	1148.88	821.823	1924.25	637.059	1207.71	2005.31	1074.69	1254.44	786.81	1098.17	370.199	625.719	353.97	1052.62	836.86	1513.9
91	ACVR1B	1095.85	1102.09	964.646	1126.16	1952.81	1059.83	2142.06	1122.47	1574.02	1358.32	1086.5	1140.23	1846.65	830.203	1085.5	1700.58	899.739	1616.82	1692.04	995.899	3029.63	1200.84	1624.73	965.035	758.98	1568.22	1807.97	933.6	1000	930.214	1809.42	1334.31	1050.97	2417.25	1420.42	1958.42	601.551	2008.58	2133.33	1520.16	815.951	911.902	796.545	944.067	462.857	942.359	1747.6	1379.81
92	ACVR2A	185.446	312.845	373.268	463.822	437.079	547.606	357.852	279.107	415.698	340.037	365.289	308.292	576.271	334.752	379.521	321.539	426.388	495.761	436.283	348.551	488.433	511.45	401.499	237.191	297.43	606.336	368.815	268.4	305.96	230.545	353.812	235.523	451.743	1458.93	444.804	306.357	269.964	892.46	602.96	310.863	226.61	278.677	198.056	441.715	124.248	289.714	543.671	451.533
93	ACVR2B	95.0704	153.255	265.987	213.358	333.708	93.3319	679.01	221.887	256.935	237.66	187.328	370.061	444.31	238.247	170.727	186.508	82.3705	149.881	187.611	252.324	589.55	132.14	151.421	228.343	179.983	101.836	880.449	156.8	222.075	203.233	260.538	562.53	250.968	857.376	125.596	250.437	86.7743	840.091	437.221	129.526	92.7914	232.65	505.322	209.618	227.333	186.634	214.698	225.002
94	ACVRL1	314.945	330.666	285.936	938.033	551.685	582.108	266.285	203.449	2311.94	954.296	604.408	340.568	1420.5	1345.04	559.476	1013.11	448.006	883.011	261.062	491.799	391.474	436.694	264.127	559.726	536.899	206.599	313.185	173.6	187.638	149.011	140.807	51.0949	133.85	475.276	849.663	305.875	745.756	235.116	319.438	311.255	714.724	233.369	463.366	414.532	389.128	746.824	427.087	321.268
95	ACY1	586.686	435.104	269.977	395.918	476.404	1358.4	327.803	696.133	672.008	382.084	436.231	515.303	363.987	898.17	427.97	556.058	1378.91	328.925	875.221	448.332	169.223	519.318	457.078	368.774	330.986	730.33	247.66	200	381.015	664.725	240.807	357.664	179.706	644.054	498.256	503.614	1027.29	204.088	297.166	667.255	489.467	257.735	2006.25	877.156	783.358	381.021	450.131	893.515
97	ACYP1	104.069	199.191	101.075	181.818	64.0449	52.6374	77.0914	97.9099	50.2596	65.8135	136.088	133.556	63.7611	37.0511	188.03	75.7222	259.784	56.6294	100.885	52.7611	53.0283	65.2803	145.489	115.313	107.685	90.4236	221.182	42.8	81.2362	137.363	217.937	274.939	316.654	56.8043	51.462	96.6556	119.891	71.1895	70.6295	83.6032	197.853	283.351	201.758	446.419	247.471	129.782	128.896	69.1433
98	ACYP2	206.181	143.75	124.127	139.518	105.618	311.843	343.377	50.8623	131.99	184.643	218.182	41.7362	117.837	104.691	88.824	83.5555	279.165	76.297	73.4513	98.9612	62.6462	148.197	127.381	110.175	82.9753	201.039	103.771	117.2	94.9227	147.404	170.852	103.163	128.273	220.27	121.278	20.006	263.676	65.1889	134.036	89.4907	131.518	599.425	227.055	389.963	292.87	117.149	280.493	226.912
100	ADA	480.438	587.278	391.887	310.204	349.438	2350.11	523.144	440.912	225.933	380.256	253.994	2577.07	151.735	358.017	806.338	552.809	472.978	202.102	903.54	683.434	332.467	76.3359	503.903	851.434	446.298	1257.44	799.144	861.6	615.452	131.339	279.821	1375.67	529.822	110.339	294.377	603.796	311.884	203.749	1519.14	469.434	454.755	35.5987	806.417	1544.17	252.25	504.199	327.049	351.065
101	ADAM8	325.9	268.096	375.042	923.191	470.786	661.285	285.81	261.305	377.182	923.218	682.094	414.023	617.837	1360.98	294.158	578.92	1793.14	612.411	225.664	696.282	184.299	856.278	262.566	217.497	1450.54	85.7415	249.264	160.8	154.084	5914.25	105.381	124.088	232.378	248.876	681.961	319.614	508.07	193.657	597.542	942.4	1991.95	39.9137	301.095	411.396	308.23	1172.06	318.584	324.324
102	ADAM10	1444.05	1825.59	2608.45	2450.46	1360.67	985.956	1459.01	1805.29	3722.03	1122.49	2430.85	1823.59	2301.86	1854.28	1709.57	2716.67	2077.9	2497.46	2125.66	2899.4	3195.22	2404.05	1930.69	1871.84	1418.51	2479.77	3007.76	2020.8	1368.65	1492.92	849.327	862.287	1083.19	1545.16	2667.03	2758.9	3411.44	3384.09	2436.52	2738.1	3987.35	1030.2	1266.08	1144.8	1080.34	1626.59	1400.92	2253.08
103	ADAR	3856.81	6001.09	9775.02	10866.8	6817.98	5560.1	7591.31	9613.29	9153.35	8937.84	10670.5	7977.18	11950	7871.2	11010.7	6825.07	5534.1	8519.5	7002.65	16666.8	7884.85	7006.05	4967.84	8297.99	21517.8	4893.12	13847	8363.6	5888.3	10437.6	6738.12	6132.85	8842.76	9273.8	7531.44	15475.7	5167.89	9305.92	14783	6314.59	9901.07	4494.79	3557.61	3483.01	7677.08	13689.5	5514.43	6685.51
104	ADARB1	99.7653	141.374	194.171	405.937	396.629	118.102	398.25	119.209	815.426	444.241	322.314	255.982	773.204	386.882	138.427	395.397	149.832	717.87	257.522	175.232	127.112	346.407	116.141	238.048	870.631	43.8949	331.907	326.4	215.452	473.14	83.4081	213.625	118.358	87.454	419.253	559.205	174.387	128.741	300.176	236.679	177.914	270.406	335.03	51.7512	155.992	467.734	226.241	195.588
105	ADARB2	0.7825	6.7321	3.9898	4.4527	19.1011	1.327	1.0099	14.9408	3.288	5.4845	1.1019	1.6694	0.8071	1.2925	4.6142	7.4603	0	3.7301	0	10.6616	180.66	0.2632	5.3075	188.668	85.7208	8.4864	9.3608	0.8	31.7881	168.692	0	4.8662	5.5771	3.2693	7.5574	7.7132	0	1.3638	26.4861	0.785	0	42.0712	9.872	0	0	45.9407	6.9257	1.91
107	ADCY1	24.2567	32.0765	39.4547	60.4824	271.91	19.4626	229.928	36.2394	173.325	51.1883	99.7245	12.7991	47.619	43.0826	13.8427	49.6111	49.1987	86.8091	20.354	31.9847	20.5355	21.0582	16.2348	23.976	161.375	47.1139	558.973	14	13.245	175.118	18.3857	18.9781	24.1673	78.8721	41.3855	60.9822	16.768	118.376	38.7259	14.1301	53.2975	33.0816	33.3179	6.7956	53.9317	83.8418	315.121	68.3793
108	ADCY2	1.1737	11.4842	7.9796	3.7106	84.2697	84.4852	3.0298	6.9936	10.8035	18.2815	91.4601	417.362	8.071	15.0789	26.5319	32.8254	5.5908	15.9376	3.5398	71.0771	26.2542	841.537	177.646	0	58.5708	115.297	24.6055	38	1.766	0.4016	1.3453	17.5182	42.1379	328.566	45.704	23.3805	121.987	124.65	1779.78	1.57	1.1503	2219.35	1.234	1.5682	52.225	39.911	496.345	126.445
109	ADCY3	2364.24	2003.05	1743.64	2835.8	1481.09	682.375	2583.19	1914.01	1114.42	879.525	1283.72	1756.46	1764.56	1371.94	2070.77	1610.15	1527.14	1444.45	2247.57	3407.82	3448.21	2173.46	2455.64	2810.13	2115.01	2067.16	807.957	2687.46	3729.25	838.899	2177.87	3813.58	1402.01	1915.66	1139.84	3085.74	1185.04	1379.66	1698.91	1351.99	1020.85	458.688	646.256	421.072	507.784	1893.33	1245.94	3379.76
111	ADCY5	7.8247	90.6855	55.4139	42.6716	82.0225	248.148	91.5671	63.26	105.686	182.815	46.281	230.384	62.954	23.6955	148.809	593.095	2.2363	177.009	84.9558	29.5243	26.2542	16.0569	80.5495	274.583	557.948	4.6821	3.4769	62.4	113.466	3.6148	17.4888	0	100.387	68.2468	69.0958	101.958	15.5104	115.103	125.006	14.5226	10.3528	122.618	17.893	95.6613	5.4614	64.317	328.588	76.7835
112	ADCY6	267.214	273.641	538.624	455.659	648.315	527.701	444.37	97.2741	912.658	833.638	582.92	107.958	1182.81	663.042	205.333	535.65	491.987	541.879	265.487	599.235	809.982	660.437	177.022	315.113	517.376	323.652	897.566	538	776.6	1023.8	154.26	29.1971	451.123	371.884	592.713	437.24	334.102	543.332	374.216	335.983	307.132	738.583	1109.36	658.651	418.483	627.665	523.278	673.861
113	ADCY7	380.673	770.629	1048.43	1490.91	577.528	245.494	1670.43	1705.48	894.808	1016.45	961.984	474.123	1345.84	2233.84	650.607	647.928	422.288	1575.79	666.372	1723.35	890.304	455.909	1914.77	875.981	725.424	243.763	281.894	1077.6	1034.88	1724.67	1056.05	146.472	389.156	1009.81	1062.71	902.441	638.86	830.544	801.003	1220.68	752.684	85.9403	635.508	372.713	816.827	1125.26	484.032	776.621
114	ADCY8	0.3912	990.017	130.334	7.7922	11.236	0.8847	0.6733	0.3179	0.4697	1.8282	0.551	3.8954	8.8781	0.4308	2.3071	552.436	0.7454	3.391	13.2743	259.431	229.53	0.7897	566.032	2356.79	19.5236	1.4632	0	72	1983.66	0.4016	207.623	27.7372	3.0984	2.0433	152.587	0.241	0.4192	0	0.2007	0.3925	0.7669	0.3596	1.234	1.0455	0.3413	114.565	1.1543	12.9883
115	ADCY9	506.26	501.74	721.268	423.748	1204.49	483.468	733.883	367.48	839.382	495.43	1067.22	222.593	993.947	815.555	312.615	844.508	295.937	947.44	388.496	652.542	474.136	1570.41	518.264	627.373	469.482	698.222	315.325	366	613.687	321.317	349.327	319.221	279.473	452.391	615.025	690.087	411.235	170.473	388.462	465.116	131.902	716.649	155.484	88.3429	161.454	577.13	657.945	367.109
116	ADCYAP1	42.2535	18.6123	9.3095	11.8738	16.8539	30.5208	8.0794	17.166	46.9716	34.7349	8.2645	11.6861	10.8959	72.3789	13.8427	37.3016	30.1901	77.3143	3.5398	6.8343	17.1562	6.3175	2.4977	7.1357	39.9624	3.219	0	6.4	1.3245	3.2132	0.8969	1.4599	3.0984	4.4953	8.9969	3.3745	53.2383	6.0006	11.0359	2.355	1.1503	62.2078	35.7859	2.091	12.2882	25.8416	23.8553	4.5841
117	ADCYAP1R1	0	0	1.3299	2.5974	0	0	1.0099	1.2716	0.9394	1.8282	0	0	1.2107	1.2925	0	1.119	1.1182	2.7128	1.7699	0	0.5199	0	0	2.2834	2.4405	0	1.0698	2	0	1.2049	0.4484	0	0	0	1.0796	1.6873	0.4192	2.7276	0	1.9625	0.3834	1.7979	0	0.5227	0.3413	0.2871	2.3086	0
118	ADD1	2544.21	3499.91	2872.22	3352.88	3943.82	3769.99	5137.86	2308.51	5701.88	4564.9	3427.55	2744.02	5502.02	4703.76	2888.51	4060.65	1952.66	3745.34	3974.34	3148.99	3976.09	9879.18	4568.84	3119.17	3975.19	3352.4	4143.35	2357.2	4217.22	3297.52	3258.3	1716.79	2124.24	3997.96	5397.75	3005	2694.61	2859.58	3023.43	2035.13	2718.56	6762.68	2544.5	1480.4	2732.09	3908.69	2792.23	2572.06
119	ADD2	156.886	732.612	819.683	212.987	107.865	66.3497	1023.73	20.027	118.838	45.7038	54.5455	90.1503	258.273	21.1105	532.944	569.968	5.218	91.5565	92.0354	868.507	891.604	16.5833	235.716	2061.37	216.895	295.267	343.14	703.6	1476.38	804.9	239.462	430.17	137.568	105.435	130.274	61.2233	53.6575	302.76	49.7617	335.198	296.012	221.143	24.0629	180.868	598.028	203	469.796	723.14
120	ADD3	4663.15	4226.98	5159.26	3664.56	2022.47	2714.59	1730.69	1697.85	1302.52	1636.2	1763.09	1641.07	1899.92	2915.4	1396.96	3812.97	4538.2	2161.07	1746.9	2669.49	3674.29	2269.54	3359.35	1206.22	3733.59	3091.67	1131.32	2454	1418.54	657.094	1645.74	3768.37	1603.1	1498.57	3424.56	2183.79	3486.48	2073.22	1195.89	1890.69	4080.52	2880.26	5728.83	2477.26	22550.6	1860.31	1661.79	2098.37
123	PLIN2	691.706	453.824	606.894	2365.12	675.281	1641.93	2317.45	171.024	1258.84	1012.8	483.196	949.917	2059.32	5845.45	876.705	1498.03	1867.31	843.337	719.469	1155.82	375.877	2869.7	359.351	1174.83	1012.79	191.089	3059.37	174	139.514	1674.06	112.556	57.4209	86.7545	864.732	715.07	287.074	2737.79	588.609	513.067	433.716	2680.6	68.3207	1890.48	2544.17	893.628	1764.41	1125.43	1659.06
124	ADH1A	19.5618	1.188	0.8866	3.7106	4.4944	13.2699	0	0	34.759	3.6563	2.7548	0.5565	20.5811	8.6165	0	14.1746	0	14.5812	1.7699	1.9136	2.0795	2.369	0	1.1417	7.6264	4.9748	0.2675	1.2	15.894	11.6478	1.8027	0.4915	0.6197	4.0866	8.2771	1.2052	12.576	0.2728	1.0033	0	0	0	9.872	2.6137	0.6827	12.3466	3.8476	1.91
125	ADH1B	124.413	163.551	11.0828	709.833	200	1479.16	20.1986	12.3977	5528.08	1972.58	629.201	119.087	2923.33	1516.08	11.5356	968.722	90.1975	1315.7	269.911	385.73	198.076	454.33	0	174.683	781.249	129.051	12.3028	163.6	81.2362	46.1894	3.5874	11.6788	0	442.991	1526.95	99.5481	1252.99	38.7315	185.603	12.1676	4.9847	30.205	103.656	89.3884	201.391	2063.89	571.374	220.8
126	ADH1C	3590.38	284.333	63.8369	11.5028	269.663	2140.88	12.4558	126.838	217.948	23.766	535.537	1.113	15.3349	47.8217	1.1536	264.841	170.332	11.5293	21.2389	382.449	53.8082	12.8981	3.7465	4.8523	7.3214	1881.04	0	60	18.1015	9.2379	30.4933	1.9465	4.3377	419.289	217.364	254.775	171.033	27.8212	2.0065	52.5954	31.4417	0.3596	34.5519	37.1145	3.4134	33.8813	85.8022	50.425
127	ADH4	0.3912	0	0	0.3711	7.8652	3.0963	0	0.3179	0.4697	3.6563	1.1019	0	0	2.585	0	1.8651	0	0.6782	0	0.5467	1.8196	1.0529	0.3122	0.2854	0	0.8779	0	0	44.5916	35.7466	0.4484	0.4866	0.6197	0.4087	2.879	0.4821	0.8384	0	0.2007	0.785	0.3834	0	162.888	0	0	1.7228	0	0
128	ADH5	8296.56	4379.44	3018.51	1831.17	3416.85	5377.42	2191.21	3295.56	3901.93	2246.8	2146.56	2567.06	1946.73	2665.95	4684.6	2717.05	3688.78	2349.95	3030.97	2032.53	4000.26	2537.25	2638.78	2842.59	2121.67	5023.34	3157.26	4326.4	3424.28	2059.24	4203.14	2797.08	1831.14	2627.71	5215.65	5250.26	7186.75	3160.98	2449.56	4429.01	2564.8	2235.89	12132	8311.03	3137.94	2213.77	2474.03	4363.29
130	ADH6	0.7825	1.98	1.3299	3.3395	10.1124	25.2129	0.6733	6.0399	6.576	27.4223	2.7548	1.6694	4.4391	28.8654	1.1536	64.5317	4.4726	0.6782	0	0.8201	4.1591	3.9484	0.6244	0.5709	1.2202	9.3643	1.6047	1.2	9.713	3.2132	4.4843	2.4331	0.6197	8.5819	31.309	7.9542	2.096	1.091	1.0033	0	0	0	300.478	0.5227	0.3413	0.5743	6.541	4.9661
131	ADH7	12169.4	9075.28	2477.67	4815.58	330.337	1348.23	4.713	219.661	953.523	42.0475	1267.22	792.432	0	43.9443	8765.89	5019.3	930.675	1097.32	787.611	5065.61	16843	27.6389	5163.6	6887.11	4.5758	4593.46	0	2937.6	5496.69	2.0082	16212.6	4931.39	2485.52	401.308	4407.74	193.793	1133.93	217.387	2.4078	89.8832	49.4632	6.1129	15.425	132.253	5.4614	2613.45	654.867	6178.97
132	ADK	649.061	723.504	852.488	323.191	776.404	610.859	593.503	747.04	478.171	321.755	271.625	614.357	471.751	761.701	504.105	370.778	1134.92	357.07	554.867	317.66	388.095	360.884	576.959	319.966	303.226	939.059	267.451	392	335.099	394.417	517.937	533.333	864.446	290.969	617.904	513.89	1135.19	342.037	374.216	1118.24	543.712	541.891	1019.28	701.516	2560.73	322.159	468.642	537.485
133	ADM	3550.86	4424.58	1266.1	1110.95	1798.88	9658.74	3131.46	1473.1	396.44	513.711	2474.38	2245.97	819.613	447.629	2661.26	1427.53	472.233	773.143	586.726	915.528	1248.77	2760.46	5007.18	3474.24	382.846	1850.32	1097.08	2648.4	3437.97	2715.53	4150.67	2294.89	2784.2	1275.85	1270	593.191	4591.49	555.878	1440.88	1101.76	1911.81	137.72	189.418	1156.82	225.967	1519.2	587.149	1897.43
134	ADORA1	13.6933	40.7887	64.7235	57.5139	82.0225	31.8478	77.7647	10.8082	43.2138	69.4698	56.1983	23.9288	73.8499	698.801	49.603	50.3571	86.4704	47.8128	22.1239	48.3871	12.2173	36.8518	32.1574	44.2415	300.786	7.3158	58.8393	30.4	30.9051	76.7145	24.6637	3.4063	7.4361	14.7119	76.2933	43.3866	55.3343	28.6395	19.062	27.0827	319.402	23.3729	4.936	161.004	65.5373	96.7626	68.4879	23.6845
135	ADORA2A	95.4617	105.338	72.2598	189.239	267.416	195.068	142.4	54.9948	208.084	599.616	364.738	96.8169	292.558	427.811	137.274	160.397	103.615	224.137	115.929	265.446	128.932	159.516	53.0596	141.002	476.19	55.8929	81.5699	82.396	92.6976	55.4273	75.6547	64.2336	54.5314	115.652	171.3	72.552	145.462	97.9142	85.8791	109.116	148.773	165.405	456.153	141.14	133.123	433.56	174.298	61.5032
136	ADORA2B	663.145	565.497	196.387	93.8776	207.865	749.309	183.807	407.216	178.492	120.658	251.791	220.367	89.1848	367.495	209.948	511.404	238.539	147.168	218.584	320.394	57.9672	547.776	499.532	357.642	128.429	442.461	43.3271	92.8	116.556	162.667	1354.26	274.939	239.194	64.5689	264.147	240.313	738.629	64.3706	24.4796	644.883	163.727	28.407	85.1458	250.915	32.7686	163.951	383.609	181.071
140	ADORA3	80.5947	101.378	126.787	290.909	91.0112	130.045	64.6356	9.2188	151.248	137.112	80.9917	29.4936	274.011	273.575	136.12	214.111	87.5885	181.756	92.9204	266.812	41.071	43.9589	69.9344	91.3372	256.858	87.2046	48.6761	25.6	6.181	12.8527	40.8072	17.5182	29.7444	21.6592	266.307	50.1356	123.664	20.7295	45.1467	210.774	621.166	41.7116	55.5298	91.4794	96.9406	207.02	71.1812	83.6596
141	ADPRH	78.6385	213.448	483.21	773.655	135.955	184.894	367.952	60.7168	592.781	526.508	283.747	133.556	558.515	400.669	266.472	274.913	236.303	457.782	336.283	271.186	121.393	295.078	154.543	226.631	676.615	189.333	227.333	196	143.929	173.11	257.848	22.871	193.339	724.561	346.919	110.154	337.036	109.921	273.69	248.454	333.972	84.502	79.5928	134.344	715.107	461.13	249.711	243.721
142	PARP1	4393.19	4324.79	5247.48	3239.33	8155.06	4459.58	5408.85	3326.07	4409.22	3374.77	5679.89	4757.37	4839.39	3040.77	6166.93	3899.13	3686.92	3955.24	6423.01	7735.92	7098.78	5926.3	3728.07	10293.4	9353.03	3690.39	12651.5	7257.6	6067.55	2240.79	4362.33	6875.91	1837.34	6480.18	2758.07	8791.8	2690.84	10760.5	6348.03	2766.36	4037.96	2274	2028.69	5313.64	4567.13	6692.41	4966.91	2572.44
143	PARP4	806.338	1361.87	2176.66	1790.35	762.921	1187.22	1098.8	1130.73	1383.78	1722.12	1737.74	855.314	1822.44	2071.84	1804.17	2054.94	1093.18	1915.56	1763.72	3104.7	2198.34	1012.37	1186.39	2302.55	1386.18	785.134	2363.2	1640	820.751	1376.44	2434.08	1427.25	1588.23	1734.37	1520.83	1221.33	1393.84	1247.86	885.077	1031.5	2078.6	478.605	1644.3	730.267	1050.64	1510.01	925.356	1269.79
146	ADRA1D	3.9124	2.376	2.6599	7.7922	21.3483	7.5196	34.3377	3.8147	17.8492	9.1408	2.7548	5.0083	31.8805	3.4466	10.382	12.6825	0.7454	7.1211	0.885	29.5243	26.7741	1.3161	2.4977	19.4092	3.6607	1.4632	2.4071	1.6	6.181	4.8198	5.3812	4.8662	3.718	6.9473	24.8313	5.0618	2.5152	36.5494	5.217	16.4851	3.0675	31.6433	43.8069	1.0455	6.4855	11.198	14.2362	9.1682
147	ADRA1B	0	0.396	5.3197	7.4212	12.3596	10.1736	14.4757	0.3179	39.4561	29.2505	3.3058	0	17.7563	5.1699	2.3071	9.3254	8.5725	14.9203	2.6549	2.4604	2.0795	5.0013	5.9319	3.1397	145.207	0.8779	3.4769	1.2	3.532	6.0247	2.2422	0.9732	6.8164	3.678	11.8758	1.9283	7.9648	1.9093	2.8091	83.6032	14.954	0.3596	0	2.091	38.5714	14.6436	5.3867	4.9661
148	ADRA1A	0	1.188	3.1032	0	20.2247	0.8847	5.0497	0	6.1063	3.6563	0.551	0	17.3527	3.0158	0	0.746	0	3.7301	0	0.2734	1.2997	1.5794	0	1.1417	27.7601	0.2926	0	0	0.4415	3.6148	0	0	0	0.8173	1.0796	0.9641	0	0	0.4013	0	1.1503	0	0	0.5227	0	0.2871	1.1543	0
150	ADRA2A	22.3005	63.7571	46.991	150.649	59.5506	188.875	79.1113	21.2986	232.04	429.616	193.388	66.2215	196.126	588.94	38.0674	134.286	16.3996	194.642	78.7611	23.5101	20.7954	79.7578	9.054	21.1217	248.011	12.2906	4.5467	50	13.245	7.6313	35.426	10.7056	15.4919	19.2072	154.386	54.7153	63.2991	39.277	37.7226	9.8126	6.9018	4.6746	13.574	7.3183	64.5133	117.436	280.493	17.1903
151	ADRA2B	26.9953	66.5291	10.6395	106.493	66.2921	3.981	53.863	46.0939	10.8035	7.3126	15.427	464.663	25.0202	23.2646	94.5918	69.0079	26.0902	21.7023	176.106	128.759	131.531	10.5291	77.1152	38.5329	105.855	91.0089	267.184	98.8	18.1015	5.2214	40.8072	550.852	52.0527	71.9248	3.9586	64.3567	76.2943	342.855	502.834	40.0353	12.6534	64.0058	97.4857	35.5463	6.4855	44.2179	121.201	71.0534
152	ADRA2C	3.5211	71.6772	14.6293	43.4137	44.9438	65.465	330.584	27.0206	79.8517	20.1097	9.9174	105.732	49.2333	7.3241	12.6891	41.4047	8.1998	36.9617	15.9292	26.5172	282.818	7.6336	240.712	55.0878	20.1337	11.1201	1.3373	23.6	2.649	359.875	177.578	342.579	281.952	4.904	53.6212	291.654	5.8688	34.3674	73.0374	56.128	29.908	8.9896	10.489	0.5227	48.4703	35.8912	58.0993	93.5918
153	ADRB1	29.734	7.5241	27.042	17.4397	39.3258	110.14	79.4479	4.1326	243.782	18.2815	41.3223	81.2465	100.484	35.3278	17.3034	64.9047	266.493	28.1451	36.2832	72.1706	26.2542	147.934	15.9226	18.5529	54.9101	47.4065	6.4188	93.6	5.298	10.4428	3.5874	36.983	10.5345	74.7855	25.9109	2.1693	92.6431	18.2747	3.8124	70.2581	10.3528	2.1575	1.234	3.6592	5.4614	21.2476	48.0954	24.0665
154	ADRB2	124.022	55.4409	88.219	91.6512	164.045	279.111	61.9424	38.1467	372.485	126.143	285.95	55.6483	176.755	103.829	38.0674	124.587	40.9989	172.262	41.5929	40.4593	33.5326	26.5859	296.597	51.0918	146.732	485.185	6.1514	36	27.3731	21.6889	98.2063	72.0195	66.3052	104.618	86.0099	40.7352	61.6223	9.2737	14.6476	436.071	335.123	108.594	25.2969	8.3638	26.6245	121.169	250.096	37.8187
155	ADRB3	1.9562	0	0.4433	1.8553	11.236	4.4233	2.0199	0.9537	0.9394	0	6.6116	2.2259	1.6142	29.727	1.1536	1.4921	2.2363	2.7128	0	1.9136	0.2599	0.2632	0	0.5709	8.5416	0.8779	0.8024	0.4	0.883	0	0.8969	0	0	6.13	2.5191	0.241	4.192	0.8183	0.8026	3.925	0.7669	0	1.234	0	0.3413	6.604	1.9238	1.528
156	GRK2	1627.15	2039.04	1350.33	2216.7	5198.88	3069.78	2640.97	2621	3753.97	3058.5	3898.07	2196.99	2820.02	3453.51	1672.66	2095.23	2811.78	2752.12	2544.25	2542.37	2330.13	2851.28	2382.77	3076.35	2158.58	1997.81	2372.56	2268.8	2868.87	6168.89	4554.71	2241.36	3929.36	3311.4	2438.87	4257.43	2072.52	2408.99	2554.7	3419.49	1459.36	2032.72	1407.99	1121.8	2696.93	2707.63	3304.35	2035.72
157	GRK3	273.865	503.325	445.971	1289.8	555.056	411.368	342.03	455.535	634.116	661.792	1451.79	437.952	941.082	1055.09	365.678	1010.87	120.388	1471.01	958.407	774.193	1125.03	1058.7	198.564	583.702	368.813	502.451	390.479	235.6	424.724	166.282	193.722	180.049	451.123	350.225	664.327	503.766	772.584	526.421	523.702	514.179	545.629	906.868	466.451	313.644	413.021	586.605	761.447	1196.07
158	ADSL	3044.6	2195.07	1218.22	905.009	1362.92	1188.99	1464.06	1897.8	1256.02	879.342	1023.69	1717.31	951.977	1039.15	2772	1514.44	2494.6	771.448	2021.24	1455.17	1959.97	1397.47	1857.32	1802.77	1481.66	2727.92	1022.2	1325.2	1272.85	1565.62	1254.71	1722.14	1376.92	1193.71	1602.52	1692.8	2632.99	1509.98	1395.94	2467.67	1440.57	994.247	3494.06	6362.26	1958.27	1214.27	1503.66	2902.87
159	ADSS	2291.86	2047.75	3043.33	1395.92	1119.1	2212.1	1278.57	1820.55	1470.21	1023.77	1740.5	3166.94	1688.86	1594.49	1678.43	2073.97	2414.83	1396.74	1636.28	2951.34	2357.94	1243.75	2055.26	2788.93	1983.48	1588.12	2574.22	2822.4	1659.16	790.842	2021.08	2257.42	1042.91	2916.63	1840.4	4223.68	1668.41	2607.55	1842.99	1447.94	1213.19	1330.46	1162.42	2064.82	1341.12	1911.99	1608.7	1790.85
160	AP2A1	1447.9	1560.01	1924.85	2162.49	4401.9	3042.07	4932.82	1706.51	2035.51	1524.04	2587.22	2531	2743.99	2708.38	2495.33	2564.55	2068.53	2170.96	1384.07	1939.88	2075.51	2870.76	2015.02	3929.32	3935.86	2247.62	2513.57	2736.18	1698.02	1788.56	2439.36	1829.96	2895.03	4107.72	2507.48	2569.6	2189.85	1263.97	2165.92	1556.17	1670.45	1473.39	1062.06	640.005	1686.56	2687.72	2582.51	1378.99
161	AP2A2	830.595	1403.84	1145.96	1365.12	1369.66	1452.17	1696.35	1256.3	1507.32	1535.65	1413.22	1941.57	1881.76	1602.67	1146.64	1625.23	770.779	1819.6	1357.52	1710.77	841.955	1750.99	2010.93	1912.66	1529.25	1365.13	2097.89	1907.2	1713.91	1533.49	980.717	694.89	1071.42	1306.09	1560.77	1390.3	967.931	1654	999.85	825.827	1055.6	1636.82	716.335	616.309	1147.59	1357.55	1292.42	1202.18
162	AP1B1	3100.55	2981.93	1834.42	4027.46	5560.67	4310.52	3870.73	3760.63	3729.54	2650.82	5065.56	4922.09	3839.39	3510.81	2400.56	6039.5	2510.25	4041.03	6455.75	3882.45	5009.62	6893.92	3262.88	4821.18	3608.21	5358.4	1992.24	4106.8	2760.26	1671.65	2526.46	3066.67	1567.16	3935.02	4168.78	3540.58	3425.7	3469.74	3652.47	2417.43	2646.09	2257.46	1554.22	1397.28	2535.82	4157.06	3103.89	4877.47
163	AP2B1	2877.93	5096.21	11065.5	3465.68	3804.49	2417.34	4168.32	5402.85	6740.89	5393.05	5669.42	11135.2	4718.72	4930.81	7276.65	4017.75	4235.56	3968.8	6384.96	5566.7	6942.81	5685.97	5237.59	9114.89	5670.39	1452.04	8451.73	3419.2	5015.45	3419.62	2625.11	5125.55	1992.25	1317.53	5644.62	8182.95	2497.59	7443.81	8852.17	1699.93	6143.02	7422.15	2215.64	6749.61	2743.35	4536.93	3701.81	6693.53
164	AP1G1	2697.57	2589.09	3616.09	2053.43	1259.55	1642.82	3172.87	2589.84	2180.42	2153.56	3582.92	1276.02	2609.77	2225.22	1914.91	2221.31	1622.06	3107.49	2523.01	3058.5	2675.33	2169.26	2231.66	2701.58	1446.88	2361.84	3855.58	2149.2	2486.98	2550.06	2973.09	2304.62	1305.65	2160.6	2421.59	1776.68	2136.66	1816.83	1496.86	2145.03	1988.5	2169	1047.66	1393.62	2697.95	2208.31	2184.3	1798.49
165	AEBP1	2042.64	4345.38	5860.14	11149.9	19150.6	4583.88	7164.79	1873.32	10297.6	8310.79	3479.34	3705.62	7173.93	9227.87	4078.98	6167.07	4721.95	7678.2	1975.22	2683.71	1745.26	21636.5	6449.27	1727.13	21852.7	357.012	3186.41	2260.4	833.554	689.226	5014.8	797.567	966.073	1353.09	17281.9	5449.35	4686.23	3644.03	4838.12	2699.24	1641.49	1382.24	995.835	1154.21	3620.94	11610.9	8125.82	3541.97
166	AES	6803.21	5931.39	3390.89	6304.64	12256.2	11669.1	10126.2	6044.35	5945.19	7793.42	7486.5	7638.29	5226.39	7143.1	5126.42	5845.16	8720.83	5015.6	6434.51	5800.71	8239.41	7505.13	5504.21	6506.07	5743.6	8445.39	3941.96	4649.6	8383.66	7917.26	3650.67	7108.03	10100.1	18964	6445.34	6897.02	8379.38	9240.18	8363.98	4578.16	4972.01	19631.1	5385.16	10944.1	5425.94	7471.39	10700.7	5327.09
167	CRISP1	0	0	0	0	5.618	0	0	0	0	0	0	0	0	0	0	0	0	0	0	0	0	0	0	0	0	0	0	0	0	0	0	0	0	0	0	0.241	0	0.2728	0	0	0	0	0	0	0	0	0	0
173	AFM	0	0	0	0	1.1236	0	0	0	0	0	0	0	0.4036	0	0	0	0	0	0	0	0	0	0	0	0	0.2926	0	0	5.7395	3.6148	0	0	0	0	0	0.241	0	0	0.2007	0	0	0	501.62	0	0	0	0	0
174	AFP	0.3912	57.421	45.2178	0.3711	16.8539	4.8656	1.6832	0	0.9394	0	13.2231	0	0.8071	0.4308	4.6142	5.9683	10.0634	0	0	6.2876	9.3579	1.5794	47.4555	16.2694	0	2.0484	0	76.8	51.6556	37.3531	14.7982	0.9732	0	0	13.3153	0	0	2.7276	12.4404	0.785	0.3834	0	401.049	0	0	20.0991	0.7695	0.764
175	AGA	1661.58	771.421	379.031	474.583	256.18	644.034	417.438	880.553	528.43	925.046	447.934	311.63	311.542	826.325	1319.67	540.5	256.802	428.281	453.097	412.794	1207.43	636.746	323.447	292.85	332.206	445.387	545.333	452.4	717.439	536.198	947.085	273.966	415.182	517.777	879.172	780.235	543.702	358.948	326.862	430.969	532.976	205.322	537.405	917.407	550.582	745.388	752.212	331.964
176	ACAN	16.4319	32.0765	18.1758	76.8089	89.8876	17.6932	28.6147	22.888	258.813	65.8135	88.1543	10.0167	129.136	70.6555	38.0674	115.635	11.9269	27.1278	20.354	5.4675	32.4929	39.4841	36.216	34.8223	79.9248	23.9959	41.7224	4.4	37.5276	4.8198	25.1121	8.7591	63.2068	4.904	35.2677	116.903	22.6368	14.1834	64.8106	108.331	128.834	471.054	46.2749	8.3638	113.666	233.723	22.3163	32.8526
177	AGER	53.2081	43.9567	48.7643	1285.34	167.416	1725.53	10.7726	85.5122	7462.84	2082.27	99.7245	151.92	1905.57	890.518	19.6105	1025.42	62.2438	2343.17	148.673	14.4888	349.883	314.82	35.9038	758.67	391.082	14.9243	158.866	50.4	138.631	275.931	20.1794	70.073	159.256	936.249	850.382	134.016	582.687	48.8235	289.14	59.268	50.2301	147.789	143.761	256.142	288.091	81.5448	411.697	148.601
178	AGL	749.609	1231.98	1087	571.429	607.865	615.725	613.365	527.06	716.316	513.711	921.763	306.066	939.467	505.79	536.405	994.833	440.552	463.208	826.549	659.103	799.844	1327.98	937.246	1377.19	332.817	671.007	945.44	812	398.675	227.734	902.242	487.591	342.68	342.051	735.582	678.518	1207.29	2201.97	1173.01	759.886	835.123	647.968	1291.99	811.291	1210.73	806.834	911.889	623.818
181	AGRP	0	0	0.4433	3.3395	0	4.4233	0.3366	0.6358	1.8789	0	0	1.113	7.6675	3.4466	0	5.2222	0	3.0519	2.6549	1.3669	0.2599	0.5265	0	2.5689	2.7455	0	1.3373	0	0	0	0	0	0.6197	0	3.5987	0.241	2.096	0.2728	1.2039	0.3925	1.1503	54.297	1.851	10.4548	2.048	0.5743	3.4629	1.146
182	JAG1	3077.46	4664.56	10946.2	3833.77	8313.48	8923.59	13231.4	8981.64	8685.04	932.358	7422.59	2731.22	1722.76	1043.03	9451.11	11781	3047.71	7655.48	2698.23	5863.31	12229	6946.04	17681.9	11190.8	2116.18	7398.05	6339.66	6163.6	8032.23	765.539	17212.1	4327.98	4069.4	15243.6	7481.06	11044.8	2531.96	4684.87	2161.83	11200.5	1770.71	24294.9	733.611	1146.89	680.291	2777.98	5154.67	5017.29
183	AGT	10.5634	45.5408	16.4025	14.8423	86.5169	64.138	36.0209	27.6564	186.477	155.393	50.1377	16.6945	149.314	862.084	21.9176	274.539	124.487	23.3978	13.2743	67.5232	14.8167	408.265	9.3662	50.2355	53.6899	38.3349	61.2463	59.2	43.7086	37.7548	43.0493	7.2993	6.1967	28.1978	97.166	20.2471	55.3343	15.0016	45.1467	16.8776	9.5859	343.761	9421.56	864.611	254.298	138.109	44.2478	24.8305
185	AGTR1	7.0423	7.9201	33.2484	33.3952	31.4607	26.5399	5.3863	5.0862	48.8504	69.4698	6.0606	9.4602	45.6013	40.0669	3.4607	26.1111	5.9635	31.8752	4.4248	1.9136	3.6392	17.8994	4.9953	5.994	12.2023	2.6337	208.077	4.8	1.3245	5.2214	4.0359	0.9732	1.859	22.0678	24.1116	4.3387	38.1471	3.5458	3.6117	1.9625	1.5337	0.3596	675.613	17.2504	6.8268	18.3763	107.734	2.292
186	AGTR2	16.8232	1.98	2.6599	114.286	15.7303	81.3889	4.713	4.1326	1019.75	210.238	1.1019	11.1297	1711.46	132.264	0	60.8016	0	244.829	0	0	33.5326	13.6878	0.6244	57.0858	14.3377	1.1705	0	4.8	26.4901	28.5169	0.4484	1.4599	0	16.7552	216.284	4.3387	142.528	19.3657	23.075	0	0	0	0.617	18.8186	5.1201	4.8812	330.897	181.071
187	APLNR	157.668	346.506	135.653	503.525	251.685	160.566	193.233	98.5457	181.31	299.817	611.57	142.46	416.465	552.75	215.715	361.452	322.773	184.808	152.212	320.394	107.096	524.348	92.4134	202.655	767.522	110.615	150.308	38.8	88.7417	66.6734	19.2825	26.764	53.9117	51.4916	716.869	165.11	332.006	135.833	118.987	218.624	495.015	94.2107	101.805	50.7057	192.174	472.328	250.866	101.996
189	AGXT	0	0	0	0	15.7303	1.7693	0	0.3179	0	0	0	0.5565	0	0	0	0	0	0	0	0	0	0.2632	0	0.2854	0	0.2926	0	0	18.1015	10.8445	8.9686	0	0	1.226	0	0	0	14.7289	36.7193	0.785	1.5337	0.3596	923.646	0	0	0.2871	0	0.382
190	NR0B1	520.344	608.662	851.158	0	3.3708	0	0	18.7555	0.4697	1.8282	0	0	0	0	144.195	100.341	0.7454	1.3564	1.7699	776.107	530.283	1.0529	633.781	2110.18	1.2202	2.3411	1.6047	1707.2	727.594	1285.67	3073.54	0	6.8164	0.4087	0.3599	0	0.4192	2.1821	0	0	0	4783.17	11.106	22.4778	1.3654	115.713	0.7695	1.528
191	AHCY	13537.9	7747.47	4969.97	5601.86	4470.79	4421.54	10633.2	4514.98	4570.33	2806.22	3512.95	11496.4	3849.48	2558.68	6541.83	4061.02	10209.1	3312.31	7461.95	4849.1	5592.67	11767.8	4733.38	8669.9	4952.29	20042.4	3826.16	6650.8	4453.86	3708	3534.98	4351.82	7811.62	11767.1	4559.96	7043.33	8631.73	3353.27	3778.48	5341.18	5253.07	2405.61	40600.3	28963.4	9686.55	4165.67	5255.1	5383.25
196	AHR	3042.64	5133.04	4222.1	3264.19	1879.78	4209.22	2401.95	3083.84	4640.79	2687.39	3856.75	3133	3643.66	6792.84	4903.78	5918.27	8119.27	2672.43	1901.77	4085.29	9282.3	2430.11	4932.25	10008	2327.28	2706.27	975.929	3276	3781.9	1142.68	3590.58	1174.21	531.061	1476.09	7639.05	1892.14	3353.18	3261.08	1040.78	13911.9	5315.18	696.512	15180	2043.39	2490.76	3367.45	3427.09	5030.66
197	AHSG	1.9562	12.6722	3.5465	4.4527	71.9101	43.3484	22.2185	5.4041	0	3.6563	0.551	2.2259	0.8071	0	6.9214	20.5159	7.4543	1.6955	7.0796	70.257	32.4929	6.5807	35.2794	13.7006	0.9152	65.2572	14.1749	1.6	71.5232	40.5663	8.5202	8.2725	6.1967	0.4087	8.9969	0.9641	20.5408	8.4555	7.0228	1.1775	0.3834	0.7192	43305.9	5.2274	1.024	14.0693	12.6972	35.5267
199	AIF1	283.646	486.296	405.187	1157.7	292.135	914.298	250.126	96.9562	379.06	919.561	441.873	316.639	977.805	1729.34	1078.58	718.055	317.555	742.964	514.159	722.799	211.333	246.644	229.472	332.525	648.245	281.805	174.913	150.8	147.02	66.2717	176.233	95.3771	291.247	115.652	879.172	230.672	920.143	132.56	402.308	559.71	3652.99	172.959	2235.38	692.107	589.494	1082.77	417.853	233.024
202	AIM1	1073.94	1050.21	1736.45	2319.85	740.449	1480.92	1466.76	2352.06	2502.65	1224.86	2309.64	1983.31	1146.89	2006.79	1048.59	2250.78	603.056	1821.97	1238.05	1398.85	2408.37	1548.3	1491.41	2383.9	2306.53	1216.48	262.37	991.6	3041.06	465.107	1943.05	968.856	769.636	1749.9	1236.53	2657.43	1860.83	3564.66	2704.79	2679.23	1052.91	53.9374	341.817	301.62	1288.56	1038.55	1168.91	1513.51
203	AK1	766.823	360.366	324.504	443.785	982.023	988.168	317.792	358.897	1087.86	681.901	223.141	417.919	845.44	727.666	340.3	610.254	235.185	752.798	459.292	268.453	190.018	478.021	823.291	802.055	425.859	550.443	492.11	301.6	678.146	1211.37	203.587	382.482	796.902	480.18	776.608	194.275	383.987	239.753	168.347	736.729	449.77	1855.45	398.581	1219.03	282.63	522.863	928.434	545.507
204	AK2	3111.5	3156.97	2559.68	2352.5	4292.13	2501.82	2174.38	1501.07	2164.45	2453.38	3976.86	2820.81	2700.97	1960.69	2206.76	1598.37	5276.93	1477.79	2627.43	1727.99	947.492	2030.27	2522.01	2808.33	2881.87	2091.16	2587.86	1966.8	1716.11	2749.67	1991.91	3237.96	2426.03	4938.7	2416.55	1623.86	4128.27	2074.86	2037.62	4869	2780.67	2888.17	6593.86	15261.4	4159.91	2545.12	2453.25	3065.99
205	AK4	631.847	787.657	674.72	467.161	815.73	240.186	857.431	461.575	500.717	215.722	686.501	1757.37	834.947	399.376	1090.11	412.928	1017.14	358.087	2187.61	286.769	474.916	795.736	710.584	1162.84	245.875	319.555	456.539	553.2	422.075	404.057	956.054	356.204	288.768	162.648	351.237	251.16	1343.53	799.996	350.941	976.548	1968.94	160.374	2133.58	1957.14	378.546	435.288	1227.78	920.638
207	AKT1	4830.99	4941.37	2291.92	3661.97	7995.51	4212.32	4129.94	3717.08	4525.24	3073.13	4256.75	2168.06	4415.66	3697.35	2424.78	3495.53	5270.22	3742.29	3374.34	2733.73	2949.31	5466.7	4989.7	4934.49	2578.95	3479.99	3262.1	1961.6	4210.6	5970.08	9417.04	5204.38	5515.1	4417.65	4372.11	3299.07	4376.86	1996.85	3074.99	5434.99	2475.08	1789.28	1053.22	1659.17	2471.3	3953.77	4719.89	2331.77
208	AKT2	1789.12	2212.09	6418.26	4144.34	3444.94	2619.48	4584.41	1290.95	3304.45	2391.22	2267.22	2396.22	2649.72	2307.94	3234.58	2282.11	2465.52	2281.11	1700	3240.3	2479.85	2692.55	1790.2	5200.23	2565.52	2714.46	2947.04	3042	3085.65	2470.13	2418.39	2219.95	2592.1	6644.46	3000.63	2405.54	4420.04	2209.06	2199.75	2362.87	1877.3	1769.15	1818.29	1608.99	1789.99	2462.13	3102.73	4015.66
210	ALAD	1093.51	762.313	835.199	1188.13	685.393	972.244	686.08	562.346	729.938	1060.33	796.143	437.952	762.308	1339.87	1063.58	893.372	345.882	898.271	746.903	825.041	1000	607.528	1160.47	1012.13	891.68	687.102	721.048	829.6	619.867	985.641	708.072	1061.8	1738.81	646.097	1024.56	602.35	522.322	705.349	490.594	435.286	738.88	879.54	729.909	508.103	470.025	1039.41	992.305	900.392
211	ALAS1	1137.32	953.188	899.479	2011.87	1126.97	1315.05	904.898	1332.27	934.264	1122.49	963.085	1614.36	1229.62	1155.05	1495.01	1202.6	665.3	1412.34	1432.74	1026.24	1227.97	1833.9	861.068	1197.09	839.515	2008.05	479.54	1229.6	939.514	2070.89	663.229	1078.35	715.105	1308.54	919.838	1114.07	890.379	1169.58	1456.73	617.8	1583.21	1403.81	1279.65	756.404	889.532	1143.06	1388.61	1141.06
212	ALAS2	0.3912	1.584	0.4433	0.7421	3.3708	3.5386	0.6733	0.6358	1.8789	0	2.7548	1.6694	15.3349	1.7233	0	0.373	0	0.6782	5.3097	0.8201	4.679	0	0.6244	0.2854	0.3051	0.5853	0.2675	1.2	2.2075	0.4016	0	0.9732	0	23.7025	1.7994	11.0877	5.0304	0.2728	0.2007	0.785	0.3834	9.7087	0	3.1364	0	0	0.3848	0
213	ALB	0	1.188	1.7732	0	242.697	113.237	29.288	0.3179	1.4091	3.6563	1.6529	0.5565	4.4391	1.2925	0	0.373	0.7454	1.0173	0.885	14.4888	20.2755	55.8042	27.7865	10.5609	1.5253	38.3349	2.4071	0.8	1845.47	1214.18	2.6906	0.4866	5.5771	1.226	1.0796	3.6155	0.8384	6.8189	32.305	1.1775	0	16.5408	1440.07	1.5682	184.324	13.4951	4.2324	2.6741
214	ALCAM	2052.82	4367.56	1629.61	7696.1	4204.49	2024.99	351.119	3233.57	3227.89	2491.77	6309.64	5281.02	2838.18	5220.76	17273.4	6469.21	4850.91	3396.41	11229.2	2455.44	23581.8	5090.29	4357.79	6588.55	1509.42	6300.68	992.244	3884.8	6049.89	882.418	475.336	9280.78	3041.36	4280.34	3942.06	2885.21	3527.98	13872.4	4353.15	3035.62	2338.96	408.127	1729.45	1340.83	9136.31	3313.47	3270.1	7212.3
215	ABCD1	228.482	229.684	273.08	875.696	470.786	363.596	264.265	189.144	250.358	466.179	449.036	302.727	491.525	406.7	231.865	459.555	298.174	389.624	484.956	518.589	381.596	659.91	252.576	349.936	461.855	228.839	372.292	174.4	740.397	975.198	401.345	220.438	628.35	522.272	327.485	847.243	380.214	321.58	452.27	439.604	495.399	224.02	236.31	150.026	854.033	1060.66	380.531	237.991
216	ALDH1A1	16835.3	6932.1	9468.25	7237.48	2435.96	6186	172.698	2704.92	1609.25	2221.21	3380.72	9363.94	1354.72	1341.59	8102.6	7108.93	2442.04	7740.25	14554.9	13010.1	34311.9	1518.03	2250.08	6330.24	802.298	15489.4	192.832	6123.2	5790.73	430.967	960.09	6580.54	6621.22	3445.44	4859.74	923.411	791.867	37489.1	1767.34	960.455	1123.47	329.378	50053.4	692.107	306.865	6032.3	12038.5	8573.01
217	ALDH2	1887.72	3456.74	2945.36	3498.7	2751.69	5695.45	1134.83	1838.99	4902.89	6402.19	2072.73	1848.08	3598.47	4901.94	3415.69	2774.49	1495.34	2866.4	1694.69	3057.96	815.441	3599.37	2399	1735.41	5899.79	1226.13	1368.82	4069.2	1050.33	2899.49	2933.18	285.158	2086.44	1526.77	4314.89	1760.29	1497.38	1185.67	3494.56	822.294	1375.38	2232.65	4023.45	2732.88	2055.89	4952.12	2389.38	987.107
218	ALDH3A1	64756.3	9777.01	7428.57	855.659	300	1843.64	60.9325	1860.61	1769.89	234.004	417.631	194.769	89.1848	134.418	8852.41	14427.1	380.544	434.045	3276.99	17869.3	6586.69	75.5462	19221	25400	183.339	4762.6	32.8965	3162	9514.35	16600.1	9826.46	11306.1	8335.24	82.1414	4054.7	1805.36	30030.2	1499.62	76.8498	264.547	148.006	5.0342	85.1458	258.233	553.654	5432.2	1668.33	59759.3
219	ALDH1B1	638.889	560.349	1146.4	432.282	719.101	516.643	554.789	1082.09	930.037	771.481	588.43	296.606	621.469	1272.66	629.843	552.063	721.208	1612.41	883.186	2295.24	1159.86	1012.37	514.83	488.369	1380.99	460.897	1204.33	814	9218.54	1444.32	579.821	491.971	388.536	686.964	1295.55	352.154	1001.47	2623.37	305.794	611.128	1702.45	513.484	1264.85	679.038	515.423	907.329	849.558	693.726
220	ALDH1A3	317.731	1003.67	477.699	383.481	1209.21	1908.61	904.989	2559.75	414.336	959.781	1550.71	681.742	1033.61	989.988	244.405	2106.76	5000.12	789.593	588.053	968.25	170.504	858.063	439.816	679.626	533.422	757.325	290.599	292.872	28.7903	170.447	232.211	78.8759	408.83	349.326	1630.7	205.744	2965.94	153.518	74.1751	6475.58	4037.48	12.0496	217.362	138.374	2690.14	1007.53	690.523	111.011
221	ALDH3B1	117.371	131.078	181.758	752.134	265.168	967.378	92.9137	104.903	954.462	1985.37	174.656	145.242	799.032	2066.24	166.113	972.452	504.659	469.312	175.221	653.362	156.226	408.002	98.0331	250.892	303.226	265.418	113.934	116.4	41.5011	1806.61	48.8789	48.1752	67.5445	111.156	774.809	157.638	326.556	82.9181	88.8889	169.169	798.696	394.462	462.132	161.004	136.877	920.824	319.354	158.151
222	ALDH3B2	1420.58	780.925	731.464	306.122	1421.35	2308.97	1407.51	1708.65	1918.79	138.94	657.851	1922.09	903.551	339.06	371.446	1430.52	562.057	1040.35	706.195	1019.14	602.807	1021.85	1053.08	170.116	142.766	3913.67	635.197	7524.8	85.6512	605.282	693.274	428.711	2221.53	3066.2	1212.06	24.8268	777.196	129.287	163.13	1788.24	347.393	240.201	1.851	351.803	527.029	751.705	1894.96	11.0782
223	ALDH9A1	1475.74	2083	1671.73	1830.43	1415.73	3352.43	1644.84	1573.55	1904.7	1462.52	4211.57	1444.63	1843.83	1802.15	2287.51	1774.06	1954.9	2459.48	2338.94	2490.16	1329.87	2226.9	1393.07	2970.46	4450.47	2296.88	2708.21	1959.2	1493.6	1899.39	1658.3	1665.21	1437.03	2228.85	2163.92	3178.55	1647.45	1576.26	1743.27	863.899	2666.41	3131.61	1602.34	5835.86	2261.72	2022.25	4342.44	1560.88
224	ALDH3A2	5077.46	3405.26	4929.62	2539.15	1198.88	2396.99	1300.12	1809.43	3102	1698.35	1316.25	1440.73	1925.34	1767.68	3248.42	4473.2	866.195	1886.74	2249.56	7666.48	4395.63	2056.59	2517.33	13729.7	1346.52	2765.97	1057.5	2202.8	4867.11	2713.53	2629.15	4199.03	3104.57	1983.24	3187.4	2300.69	6560.05	1604.9	942.664	925.523	3182.9	1827.04	14658	1399.37	2067.16	3915.58	3603.69	11327.7
225	ABCD2	5.4773	20.5923	13.2993	28.9425	21.3483	24.3282	14.8123	4.7683	9.864	106.033	84.2975	6.6778	6.8604	91.3352	64.5993	29.8413	8.5725	45.1	30.0885	53.0344	24.6946	8.6865	3.1221	1.998	51.8596	16.3874	2.6745	12.4	1.3245	1.2049	1.3453	3.4063	6.1967	2.8606	47.8632	13.257	24.3136	21.275	6.2202	7.0651	145.322	2.5171	169.058	12.023	20.1391	104.802	21.9315	8.4042
226	ALDOA	54335.3	38855.4	40973.5	13624.5	75953.9	36240.2	36888.4	58532.6	22594.3	33358.3	50357	36003.9	23439.5	38149.7	40568.4	31541.5	49540.8	33330.6	34624.8	39400.5	39028.1	37816.8	32693.4	65031.3	25320.6	38443.8	31588.4	41749.6	41544.4	52913.7	45577.1	32664.7	36101.6	24126.3	24982.8	21470.1	55735.5	67588	27822.4	32339.9	28684.4	15600.1	18615.5	72803.5	28228.1	41000.6	29786.8	42250.4
229	ALDOB	1.5649	0.792	1.7732	1.4842	14.6067	7.0773	0.3366	1.9073	5.6366	21.9378	8.8154	0.5565	2.4213	2.1541	0	9.6984	1.8636	3.7301	1.7699	4.374	10.9176	8.4233	3.4343	4.5669	6.4062	2.0484	1.0698	0	89.1832	65.8701	29.5964	0.4866	7.4361	2.8606	5.3981	0.9641	0.4192	1.9093	0.8026	0	0.3834	1.0787	75.2738	0	1.024	1.7228	2.3086	2.292
230	ALDOC	1539.12	1423.25	1106.95	388.126	4069.66	1214.64	1719.58	3073.67	927.219	493.601	976.308	3634.95	426.957	631.161	4606.16	1676.71	674.618	1647	1807.08	1513.12	1311.93	2097.92	978.458	3333.81	1104.61	1358.11	558.973	1672	1649.01	666.332	1368.61	3853.53	1508.29	374.745	666.487	2270.8	927.688	2040.77	2302.08	370.916	273.006	3431.86	766.929	4541.56	2576.43	878.903	1821.47	3269.22
231	AKR1B1	7664.71	6871.51	2883.74	3059.37	1344.94	883.778	2069.01	4870.06	1647.29	2078.61	666.667	10365.6	1431.4	1429.91	5149.49	3998.36	1760.34	1706	2713.27	5507.11	3055.63	2056.59	2660.01	3393.46	1750.72	1840.08	2326.56	4167.2	2985.87	7128.43	4698.65	960.584	7377.85	1467.92	2788.66	1592.05	2206.67	2379.53	1822.52	1161.81	4654.14	2774.9	1090.85	8255.62	2883.3	2508.36	1667.95	2308.85
238	ALK	2.3474	4.3561	1.3299	27.4583	33.7079	1.327	20.8719	0.9537	0	20.1097	0.551	2.2259	4.0355	8.6165	0	8.5794	1.1182	35.2662	15.0442	37.1788	5.1989	1.8426	9.6784	6.2794	22.5742	67.8908	4.5467	15.6	6.181	16.4675	2.2422	2.9197	24.1673	4.904	7.1975	1.6873	8.8032	3.0003	2.8091	0.3925	1.1503	56.4545	0	0	12.6296	7.4654	9.2343	408.366
239	ALOX12	545.419	147.817	4.8764	114.809	10.1124	122.928	56.8019	489.155	17.6613	9.1408	9.449	1878.9	14.5803	2.6065	12.8622	25.2494	7.0816	135.093	39.823	102.6	17.2498	0.7897	174.159	25.974	59.0772	156.67	13.1746	211.496	16.0177	9.2379	84.3722	74.2676	156.3	155.983	23.7517	253.925	140.545	175.312	219.371	134.095	3.0675	5.7533	2.468	9.4093	2.7307	101.161	330.504	61.8852
240	ALOX5	226.526	366.306	233.625	1418.55	278.652	766.117	179.768	101.725	677.8	1561.24	720.661	308.848	1205.41	3099.37	531.791	1175	1794.26	894.88	523.009	1165.39	461.139	381.679	185.763	394.177	564.049	167.971	1069.27	224.8	172.185	309.268	170.404	59.854	213.168	805.476	1005.13	155.469	594.005	154.653	130.223	303.012	1375	467.458	197.44	266.597	268.293	1151.39	444.786	305.606
241	ALOX5AP	373.631	405.511	473.457	590.352	197.753	1085.48	262.919	179.925	679.209	658.135	515.152	269.338	750.202	3319.09	774.038	1129.86	884.458	514.073	293.805	702.296	246.686	399.052	281.923	396.746	1146.71	151.876	112.597	185.6	162.031	93.9853	175.336	68.1265	63.2068	128.729	1071.7	167.038	1239.99	91.6463	219.313	830.537	3069.4	16.9004	840.969	432.828	248.154	1353.53	398.23	404.546
242	ALOX12B	133.11	45.7507	6.4147	94.4527	2.2472	9.289	28.7797	116.57	2.0245	0	3.2782	91.241	6.021	1.2925	4.6142	190.894	0	289.952	17.1504	7.3647	5.7187	1.0529	63.8495	2.8543	18.3552	37.9486	2.03	74.384	3.0905	8.8362	17.6951	7.9027	134.407	6.935	15.471	10.1211	9.2224	27.6521	4.013	42.2333	18.6618	33.0816	1.8572	4.7047	5.5843	3.1498	232.335	22.1488
246	ALOX15	349.765	19.4043	7.5363	8.9054	555.056	904.567	24.2383	63.5778	38.5167	468.007	100.275	5.5648	81.5174	408.423	433.738	367.42	348.863	72.567	980.531	463.368	56.1476	1378.26	1.2488	17.4112	18.9135	1557.69	20.3263	72.4	0	27.312	1.7937	42.8224	1.2393	305.68	349.078	96.1735	35.6319	4620.77	27.4893	30.6152	8.0521	1.4383	3.702	2.091	1.7067	94.7527	722.97	22.5384
247	ALOX15B	35.9937	107.318	66.0534	1444.9	133.708	1860.44	37.3674	1336.72	1381.43	550.274	96.9697	1854.2	582.324	880.178	278.008	583.024	34.29	1211.94	154.867	117.277	72.2641	86.3385	14.3615	138.718	80.8399	176.75	21.1286	18.8	81.6777	104.428	47.5336	29.6837	41.5182	64.5689	253.351	68.4544	496.751	61.0975	56.5839	226.867	50.6135	147.429	168.44	20.9096	54.9557	94.7527	371.681	164.645
248	ALPI	0	0	0	0	3.3708	0	0	0	0	3.6563	0	0	0	0	0	0	0	0	0	0	0	0	0	0	0	0.2926	0.2675	0	2.649	2080.93	0	0	0	0	0	0.241	0.8384	0.5455	1.2039	0	0	0	1.234	0	0	2.5842	0	0
249	ALPL	179.969	209.488	407.847	1113.54	748.315	2868.96	768.221	613.526	4119.88	2460.69	461.708	518.642	4264.73	2378.16	564.09	2545.46	1350.73	3765.01	353.982	763.532	504.029	2456.96	144.864	1674.33	619.569	1458.48	345.012	201.2	778.808	1497.74	134.081	470.073	322.231	257.867	1218.17	258.873	893.314	420.318	398.896	451.771	458.972	303.488	127.102	481.966	403.805	2743.81	1302.42	403.4
250	ALPP	1.1737	0	1.7732	6.308	8.9888	12.8276	0.6733	0.6358	64.8208	23.766	0	1.6694	86.7635	3.4466	1.1536	8.2063	1.1182	16.6158	0.885	6.561	4.419	0.5265	0.6244	12.2734	5.491	0	1.8722	1.2	0	100.813	0	0.4866	0.6197	4.0866	10.7962	3.1335	1.2576	4.3641	9.4306	14.9151	501.917	0	1.851	0	4.0961	10.3367	4.2324	0
251	ALPPL2	0	0	1.3299	0.3711	5.618	1.327	5.0497	0	13.6218	3.6563	1.1019	0.5565	1.2107	0.8617	0	0	0	0	0	2.7337	0.7798	0	0	0.8563	1.5253	0.2926	2.4071	0.4	0.4415	88.7639	0	0	1.2393	0.4087	2.1592	8.9183	0.4192	4.0914	21.0685	4.71	49.8466	0	0	0	0	0.8614	1.1543	1.528
257	ALX3	10.1721	21.7804	12.4127	9.2764	34.8315	12.3853	64.2989	6.0399	22.0766	16.4534	12.6722	17.251	180.791	13.3556	6.9214	22.754	4.8453	22.3805	94.6903	13.1219	18.9758	125.033	28.4109	31.6826	14.6427	18.7285	198.449	12	12.8035	42.1729	40.3587	36.983	9.2951	201.88	8.2771	16.1494	31.0208	151.107	432.807	16.4851	90.4908	33.8008	17.276	52.2739	61.0999	16.0792	45.4021	7.2581
258	AMBN	0	0	0	0	7.8652	0	2.3565	0.3179	0	0	0	0	2.0178	0	0	0	0	0	0	0	0	0.2632	0.3122	0	0.3051	0	0	0	0	0	0	0	0	0	0	2.8924	0	10.092	0	0	0	0	1.851	0	1419.29	0.5743	0.7695	0
259	AMBP	0.7825	2.772	5.763	1.4842	20.2247	11.0583	3.0298	0	0.4697	1.8282	0.551	1.113	16.1421	2.1541	2.3071	1.4921	0.7454	2.7128	3.5398	1.0935	1.8196	9.7394	0.6244	6.5649	5.186	0.5853	1.6047	1.2	124.503	167.085	25.1121	0	0.6197	1.226	0.3599	2.8924	2.5152	1.9093	9.0293	0.3925	0.3834	1.0787	10406.3	0.5227	0	66.614	1.1543	0
262	AMD1	3971.05	3312.2	2872.22	2768.46	1240.45	2220.94	1307.69	3146.47	2126.4	1815.36	2213.56	2301.21	1755.55	1974.91	1886.35	2101.2	3526.65	3350.63	2687.61	1919.9	2262.8	1612.36	2765.89	2250.04	1493.25	7756.53	1920.57	3075.2	2539.96	1595.39	2022.87	2827.34	1797.68	2964.45	2135.49	1826.09	2888.41	2645.2	2519.99	2624.28	2233.9	2300.97	5183.4	4041.76	2760.88	2069.34	3613.31	4851.49
265	AMELX	0	0	0	0	0	0	0	0	0	0	0	0	0	0	0	0	0	0	0	0	0	0	0	0	0	0	0	0	0	0	0	0	0	0	0	0	0	0.2728	0	0	0	0	0	0	0	0	0	0
266	AMELY	0	0.396	0	0	2.2472	0	0	0	0	0	0	0	0.4036	0	0	0	2.609	0.6782	0	0	3.6392	0	0	0	0	0	0	0	0	0	0	0.9732	0	0	0	0	0	0	0	0	0	0	0	0	0	0	0	1.146
267	AMFR	3156.1	3024.3	3635.6	2294.62	2877.53	3395.33	5101.16	2978.94	1805.59	2177.33	2927.27	1380.08	2006.05	4224.25	2053.33	2679	3020.87	2133.94	3709.73	3349.1	4028.33	2261.38	5070.87	3760.24	1846.2	2539.18	1510.03	2862.4	5469.32	3716.44	3220.18	1121.65	1558.48	3464.65	3499.78	1606.03	4472.44	1113.39	1693.3	3822.98	2074.39	2664.15	2377.91	3719.81	4407.04	2586.17	3352.06	2578.55
268	AMH	1.5649	3.1681	5.3197	0.7421	6.7416	2.654	8.0794	7.9472	0.4697	1.8282	11.0193	1.113	6.8604	7.7549	4.6142	1.119	0.7454	4.7474	3.5398	1.3669	203.795	2.8955	1.2488	2.8543	0.3051	7.0232	62.0487	2	1.766	27.7136	0.4484	6.8127	98.5283	34.7364	1.7994	19.0419	0	26.4574	8.8287	0	3.0675	63.2866	0	1.0455	22.5284	6.0297	19.6229	14.5163
269	AMHR2	0	1.98	1.3299	1.4842	2.2472	1.7693	0.3366	0.6358	0.4697	1.8282	0.551	0	1.2107	3.0158	0	2.2381	0	0.3391	0	0.2734	0	0.2632	0	1.1417	0	1.1705	0	0.4	0	0.4016	0.4484	0	0	0.4087	1.4395	3.8566	0.8384	17.1837	7.8254	0	0.7669	12.5854	89.4648	0	0.6827	0.5743	1.5391	0.382
270	AMPD1	2.7387	43.5607	4.8764	11.1317	17.9775	27.4245	17.5055	2.5431	6.1063	63.9854	264.463	3.3389	1.6142	15.0789	17.3034	2.6111	10.8088	25.7714	31.8584	126.845	3.1193	13.1614	2.4977	0.2854	61.3163	5.2674	2.1396	15.6	1.3245	0	0	2.4331	1.2393	2.0433	81.3315	11.0877	4.6112	2.7276	0.2007	0	1.5337	0.7192	6.17	6.7956	4.0961	256.407	71.9508	4.9661
271	AMPD2	473.396	1018.53	713.288	959.555	939.326	737.366	779.667	587.459	1048.41	791.591	607.713	693.934	1395.88	1031.4	825.948	1258.55	648.9	825.025	1169.03	795.79	614.765	1283.5	1269.43	1692.88	725.119	687.395	1012.3	849.2	1066.23	597.65	1117.04	1132.36	578.157	606.865	933.873	993.07	609.097	971.56	1185.45	628.79	1037.96	1544.05	708.931	645.583	1283.78	1108.89	794.536	645.211
272	AMPD3	354.069	402.739	415.383	900.928	259.551	554.683	356.842	514.027	185.538	643.51	802.204	285.476	393.866	1037	328.764	611	442.043	471.007	235.398	585.293	272.42	279.81	508.274	335.094	582.048	458.849	310.243	303.6	109.492	195.2	484.753	223.358	135.089	448.304	433.648	430.732	501.362	279.03	404.715	489.844	578.604	1375.04	222.736	105.071	246.789	466.011	325.125	384.682
273	AMPH	4.6948	14.2562	13.2993	14.4712	21.3483	3.0963	11.7825	7.3115	20.6675	5.4845	68.8705	9.4602	8.071	238.247	10.382	10.4444	10.8088	9.4947	8.8496	6.8343	76.4232	344.828	9.3662	4.8523	57.6557	4.0969	56.6997	1.6	0	8.8362	8.0717	8.7591	3.718	4.0866	21.9523	21.9343	5.4496	40.6408	16.0522	23.5502	18.7883	2067.96	8.638	4.7047	4.7788	49.9605	121.97	7.6401
274	BIN1	210.094	788.053	174.665	349.907	526.966	469.313	179.431	148.454	436.366	943.327	298.072	241.514	384.584	605.311	559.476	514.762	358.181	648.694	438.053	506.014	116.714	150.566	1061.82	494.934	1626.56	195.772	405.991	702.8	1105.96	1276.03	1081.61	129.44	789.466	129.955	372.47	340.825	272.48	304.669	207.876	397.213	626.534	432.578	1726.36	432.828	197.294	754.576	390.535	309.426
275	AMT	28.5603	41.9767	62.8394	129.532	43.8202	55.9239	21.8818	35.7276	108.974	179.762	201.802	38.9538	132.034	112.876	55.3708	45.672	46.5896	50.8647	54.8673	293.844	31.0814	21.1424	22.5913	25.2919	28.6753	23.7033	148.018	45.192	89.1611	61.9902	80.1749	77.8783	107.067	72.6154	41.5619	67.2998	155.477	228.813	134.379	69.0806	29.1411	381.607	697.948	465.238	118.564	69.4681	39.3305	112.085
276	AMY1A	43.8185	21.7804	77.1362	227.458	75.2809	281.323	7.7428	304.538	678.739	1705.67	2.2039	57.3178	2062.55	916.799	3.4607	591.603	32.7991	1348.59	30.9735	1.9136	45.49	286.654	1.8732	251.748	158.019	91.3015	1.6047	26	289.183	36.9515	0.8969	14.5985	1.859	664.078	635.178	88.9425	232.656	115.103	206.471	5.495	141.104	4.6746	0.617	29.2734	31.7446	225.397	578.299	540.159
279	AMY2A	0.3912	0.396	1.3299	3.3395	7.8652	4.8656	0	3.1789	9.864	7.3126	0.551	0.5565	23.406	9.4782	0	10.0714	0.3727	20.3459	0.885	1.3669	5.4588	5.0013	0.6244	2.2834	4.5758	2.0484	0.2675	0.4	5.7395	1.2049	0	0.9732	1.859	8.5819	6.1179	1.4462	2.9344	2.4548	5.217	0	3.8344	0.7192	1.234	2.091	0.3413	2.8713	5.3867	4.9661
280	AMY2B	12.0736	43.2558	62.9502	158.122	15.9551	20.94	8.5642	53.132	175.913	216.088	79.2617	20.1892	248.604	99.0901	28.366	73.1782	18.2631	104.913	33.6283	43.0782	47.3538	19.8263	75.2732	18.0591	23.4283	21.4207	20.3718	27.772	57.6247	19.279	17.6592	140.837	177.81	116.306	88.2987	48.1591	29.4026	191.865	37.1206	45.0751	69.9578	269.227	91.3157	121.573	31.7446	124.465	60.7734	111.027
283	ANG	92.1635	53.2114	65.118	96.1633	196.056	149.623	124.198	36.4524	166.049	279.013	110.788	191.436	96.138	328.652	97.7757	164.161	252.881	110.309	81.5398	172.712	45.2067	74.0063	90.1592	41.8467	194.904	52.314	24.9318	36.264	61.404	51.7642	94.6143	32.8662	36.3625	58.398	191.579	112.607	149.449	42.591	36.5388	77.7039	104.916	18.2452	987.759	204.961	75.4703	140.656	183.751	105.449
284	ANGPT1	382.629	113.258	172.005	218.182	82.0225	207.453	22.2185	22.2522	326.452	255.941	87.6033	40.0668	430.589	190.425	152.27	161.889	92.0611	278.739	46.0177	270.366	769.171	160.569	163.597	329.099	189.135	57.9413	703.664	80.4	26.4901	93.5837	216.143	161.557	40.8985	82.1414	349.438	40.0121	369.734	89.4642	72.2348	100.481	61.7331	84.1424	425.729	1844.75	369.671	270.476	196.229	124.534
285	ANGPT2	225.743	124.742	458.384	402.226	262.921	282.207	174.045	385.282	226.403	330.896	206.061	156.372	203.793	389.036	268.779	289.087	324.342	291.624	265.487	206.944	193.917	118.716	235.092	276.866	555.813	121.735	262.102	50	67.9912	116.478	93.722	31.6302	181.565	152.431	172.38	310.214	606.162	181.111	622.022	215.877	628.834	161.093	241.246	116.048	282.63	302.347	196.999	158.151
286	ANK1	13.302	11.4842	11.0828	57.885	33.7079	17.6932	45.1103	8.9009	11.7429	67.6417	151.515	8.9037	22.5989	24.9879	11.5356	18.2778	8.9452	26.7887	23.8938	35.5385	5.7187	16.8465	14.986	5.7086	27.4551	10.8274	303.022	16.4	7.947	25.3037	105.381	5.3528	12.3935	14.3032	23.0319	19.524	4.192	14.1834	14.8483	711.216	35.6595	967.997	16.042	1.0455	9.2162	52.8318	63.1012	6.1121
287	ANK2	37.1674	72.8652	180.871	240.445	143.82	107.929	80.1212	25.1132	230.161	310.786	179.063	38.3973	520.985	214.121	84.2098	183.151	42.8625	414.717	80.531	85.5659	162.204	102.659	25.2888	65.0778	166.561	38.3349	155.122	74.4	53.4216	75.5096	31.3901	21.4112	35.9411	20.4332	221.682	113.046	105.638	137.742	81.0635	55.3429	69.0184	2501.98	59.2318	16.7277	93.8685	258.416	171.989	92.0638
288	ANK3	290.689	1358.7	1282.06	1031.54	891.011	823.178	550.076	842.088	884.475	517.367	619.835	589.316	1368.85	956.004	541.019	1328.31	225.494	982.706	714.159	940.131	1217.57	664.649	1056.82	1544.74	327.325	759.09	2703.13	1295.2	1015.89	257.054	1370.4	551.338	1104.26	785.452	747.098	918.349	455.25	971.832	271.683	791.286	739.264	2183.03	39.4879	228.96	159.747	453.09	1045.02	411.04
290	ANPEP	164.319	304.925	384.351	1415.21	393.258	316.267	307.356	237.145	313.77	396.709	427.548	1258.21	1654.56	715.172	163.805	1205.96	301.901	927.772	230.974	314.653	149.207	602.527	362.161	189.239	1089.97	78.7183	130.516	101.2	114.349	114.469	191.48	27.7372	203.873	73.1508	666.487	454.354	348.355	213.841	465.714	431.361	1411.81	14.0237	914.391	133.298	135.512	395.952	644.863	431.668
291	SLC25A4	1948.36	489.068	593.594	483.117	778.652	1023.11	706.615	421.521	777.849	482.632	468.87	716.75	728.41	495.02	583.701	518.492	847.559	463.886	642.478	608.803	778.789	1104.5	585.077	524.618	341.968	823.762	798.074	584	667.108	1032.23	855.157	557.178	597.986	461.79	547.368	477.734	905.051	286.667	311.011	644.098	425.997	3555.2	395.496	2329.85	1006.95	629.388	1315.51	662.401
292	SLC25A5	131385	16528.1	8870.66	8450.83	9240.45	9070	13232.8	11955.5	6407.39	4323.58	9428.65	15758.5	5389.43	5596.44	13014.5	10388.5	23765.6	6574.09	16882.3	9590.76	19204.6	6222.43	9705.59	7319.25	6420.52	24752.7	5440.49	12398.8	7015.89	13656	4968.16	13063.3	8663.05	3352.27	9887.54	10625.9	13644.9	3599.3	3720.49	11938.8	7535.28	6025.17	16705.2	39747.5	11713.8	10949.7	6510.97	13904.7
293	SLC25A6	6114.63	19432.4	4202.59	5235.25	17234.8	11797.4	34392.9	10474.1	8771.47	12879.3	16999.4	8911.52	8923.73	11950.3	7908.8	7138.03	23440.2	10207.5	11872.6	7803.17	15925.4	5364.83	27997.8	12123.6	13518.3	27267.5	7856.11	13570.8	14010.6	16117.3	6300	14615.1	32080.6	5548.43	10485.6	13322.3	8390.27	4236.73	6121.49	11585.5	6208.97	6705.86	25633.8	28238.9	7615.3	12733.9	7070.8	16542.1
301	ANXA1	41183.5	19508.9	21829.5	14255.3	7125.84	10695.1	4728.5	49067.5	4582.08	3934.19	9258.95	7970.51	10675.9	13916.6	7275.5	16071.8	12852	15353.7	25115.9	6340.62	18999	1619.9	18194.2	9098.33	3549.64	49112.9	8208.34	21725.6	13729.8	4572.75	4325.11	31992.2	38086.4	5845.12	8600.27	1891.17	28791.9	30322.6	5814.3	18278.1	13063.3	540.453	1999.69	1842.66	1301.87	6420.21	15320.9	36195.2
302	ANXA2	23100.5	34434.8	34948	22951.4	27505.6	36881.6	18759.1	35316.2	17285.5	16285.2	28417.1	16872.6	15999.6	14523.6	15851.1	45644.8	34600.4	22319.1	21281.4	30766.3	23428.4	32893.1	47054.6	43837.6	20015.1	26110.2	7832.04	22048.4	30320.5	19231.2	28217.5	16029.2	30911.2	27959.1	36201.9	12888.9	88898.8	22853.5	19362.5	46764	54728.5	1543.69	15531.7	29234.2	13543.3	17927.5	11255.1	39580.9
306	ANXA3	284.82	983.681	460.601	771.8	185.393	736.481	314.425	520.067	1088.33	1480.8	332.231	252.087	1602.1	545.857	36.9139	581.531	964.219	468.294	230.974	747.95	451.521	1100.82	839.213	215.784	299.26	1574.95	970.313	1577.2	333.775	835.425	494.17	239.416	638.265	469.963	1211.7	53.2691	2963.74	607.429	331.879	3523.5	2391.87	161.093	25748	4787.77	1184.45	479.219	382.455	971.827
307	ANXA4	3670.19	2458.01	3940.6	2930.98	1869.66	2846.4	3480.22	3128.67	2273.42	3842.78	1770.25	2509.74	2314.77	2716.79	1926.44	2438.03	2771.52	2064.43	1865.49	3335.43	1497.53	2865.49	2214.17	2681.32	3344.94	2739.34	1033.43	1979.6	1691.83	1096.9	2743.95	2248.66	1993.49	2429.91	2784.71	2531.36	6379.38	2102.95	2251.72	2147.38	3082.44	524.631	14621.6	2124.93	3156.37	1555.95	1501.35	2383.73
308	ANXA5	3732.39	7504.33	5867.23	8601.48	4361.8	4375.98	4333.28	3373.76	5706.58	6047.53	4041.87	6484.7	6051.25	8755.26	5508.24	5117.03	5327.99	6611.39	2620.35	4548.39	5740.58	3712.56	4942.55	5307.84	7663.32	2035.26	2491.31	1825.2	4970.86	7083.04	10212.1	4681.75	3770.72	1741.72	7808.55	3601.33	7532.17	1862.66	2444.75	10081.8	12175.2	3863.36	11479.9	13292.2	5114.64	6677.48	4484.8	4122.62
309	ANXA6	785.602	1246.63	1117.59	2834.88	1917.98	1802.94	1903.38	544.226	2543.98	5219.38	2151.52	1040.62	2728.41	3464.28	1760.33	2172.07	1146.85	2780.6	1298.23	1944.51	729.919	2295.34	1033.41	957.328	5938.23	364.328	1404.65	678	495.806	2199.02	504.933	207.299	418.28	906.007	3417	1028.02	2496.75	618.067	1650.36	1399.27	2455.14	886.372	3503.32	1740.72	1867.13	4300.05	1894.57	812.53
310	ANXA7	5491	5695.37	3893.61	2938.03	3002.25	4300.79	3188.69	4324.25	3161.19	2566.73	2413.77	4745.13	2400.73	3437.56	3824.05	3361.62	4866.19	2498.14	9128.32	4323.95	4242.27	3060.54	3884.17	7485.94	2764.73	6362.72	2560.04	3412.8	1952.76	2377.35	2405.38	2909.49	4484.59	2654.68	5033.92	2950.05	5294.07	2735.2	2149.59	3324.89	3334.36	6756.92	5309.89	5266.6	5108.15	2571.24	2749.9	3543.88
311	ANXA11	6242.57	4440.42	2345.56	4982.56	6224.72	9123.52	3653.93	3051.74	3341.56	4656.31	2999.45	2673.34	3364.41	4843.35	2227.52	7044.03	6998.51	3221.77	5252.21	4679.88	3238.63	2222.69	4114.58	3463.11	2772.66	4818.79	1654.72	5293.2	2761.15	3596.75	1825.11	2514.84	5205.27	3606.87	5664.06	3939.74	6004.19	1386.42	2223.43	3369.64	2968.94	2809.06	3611.91	2382.65	4019.62	3772.59	2420.93	3608.44
312	ANXA13	0.3912	3.1681	2.2166	0.7421	11.236	46.0024	18.852	1.2716	0.4697	36.5631	2.7548	0.5565	0.4036	2.1541	0	18.6508	1.4909	0	0	1.9136	0	282.443	5.9319	0.2854	1.5253	1.4632	0.2675	1.2	3.0905	0	0	0.4866	1.2393	0.8173	3.2389	1.2052	7.1264	0.2728	1.0033	7.4576	1.9172	0.3596	0.617	0	4.4374	4.3069	1.5391	0.764
313	AOAH	201.878	224.536	107.281	538.775	106.742	230.012	135.667	32.1068	180.84	279.707	307.438	81.803	305.488	467.016	702.517	224.182	66.7164	304.849	511.504	485.785	354.302	104.764	36.5283	137.577	273.33	505.377	33.6988	320	46.7991	9.6395	14.3498	198.54	42.7576	486.31	319.928	3211.81	297.212	137.197	669.977	143.264	1415.26	98.5257	460.898	67.4334	240.645	357.763	201.616	755.993
314	AOC2	11.7371	18.6123	33.2484	24.1187	21.3483	9.7313	18.1788	10.8082	23.0161	7.3126	10.4683	86.2549	46.4084	24.9879	50.7566	23.873	2.9817	9.8338	92.0354	10.9349	34.3125	7.3704	8.7418	29.1137	8.5416	19.0211	4.2792	16	19.426	7.2296	5.3812	96.3504	26.0263	12.2599	5.758	10.6056	7.5456	52.6421	17.6574	14.5226	32.2086	13.3046	32.0839	9.4093	13.9949	8.0396	7.6953	38.2007
316	AOX1	26.2128	85.1414	70.0432	89.0538	28.0899	117.218	39.3873	11.444	421.335	109.689	109.642	27.2677	433.818	146.912	38.0674	198.071	76.0343	132.248	50.4425	46.7469	151.287	138.721	12.1761	38.5329	95.1776	65.8424	6.9537	16.4	23.8411	23.2955	3.5874	1.9465	7.4361	14.7119	242.195	112.564	176.064	58.9155	98.3195	61.623	753.067	1.0787	732.994	237.324	117.08	432.13	64.6402	22.5384
317	APAF1	311.033	248.692	419.816	376.994	407.865	282.65	370.981	346.499	411.471	343.693	482.094	331.107	617.837	877.163	332.225	258.873	291.092	396.406	257.522	436.031	294.255	342.459	197.315	291.708	247.401	276.831	1070.34	333.6	275.055	201.225	277.579	218.978	171.03	335.921	383.986	521.844	390.275	922.463	364.786	273.182	501.917	551.6	826.161	615.264	321.201	450.793	380.916	336.167
318	NUDT2	610.329	347.298	418.043	197.031	303.371	263.187	442.35	565.525	135.278	270.567	160.881	273.233	122.276	189.133	294.158	236.865	516.586	322.821	1615.04	577.911	395.893	188.997	535.123	174.112	888.324	312.825	451.458	180	581.899	339.793	209.865	442.822	292.486	241.52	321.368	201.989	577.657	108.557	284.926	257.09	426.38	860.122	1039.03	817.564	670.051	381.308	256.637	230.732
319	APOF	0	0	1.3299	0	8.9888	2.654	0.3366	0.3179	0	1.8282	0.551	0	0	0.4308	0	0	0	0	0.885	0	0	0.2632	0	0.2854	0	0	0.2675	0.4	3.9735	2.8115	0	0.4866	0	0	0	0.4821	0	0.2728	0.4013	0	0	6.1129	4.319	0.5227	1.3654	0	1.1543	0
320	APBA1	92.3318	148.107	79.7961	205.566	144.944	134.026	139.034	208.217	106.626	69.4698	66.6667	228.158	215.9	208.951	316.075	161.143	93.1793	560.19	204.425	222.526	631.401	112.661	260.381	710.432	140.936	215.085	19.2565	48.4	391.17	102.018	148.879	255.475	320.372	241.112	323.887	22.8985	98.5118	166.927	116.98	20.8027	37.9601	784.25	21.5949	3.6592	13.3123	124.04	121.201	241.811
321	APBA2	116.197	316.013	127.674	193.321	257.303	90.6779	1140.55	60.399	202.447	276.051	83.1956	106.288	366.425	146.912	274.547	120.857	133.06	172.94	527.434	682.887	299.714	104.238	209.491	339.66	408.471	9.0716	1321.48	566.4	853.422	711.718	160.538	42.3358	266.46	283.204	242.195	1277.73	166.841	619.158	335.29	309.293	261.887	31.6433	20.9779	700.993	88.0657	354.031	342.824	529.08
322	APBB1	91.9405	316.013	96.6419	232.282	224.719	268.495	550.076	83.9228	594.66	414.991	170.799	119.087	464.891	342.938	236.48	337.206	92.4338	388.267	322.124	209.404	301.794	555.936	259.132	328.243	247.401	179.384	250.067	127.2	431.347	134.552	138.117	44.2822	288.768	257.867	453.441	104.128	282.54	411.59	110.76	186.832	178.298	2063.29	328.86	198.641	299.014	461.13	570.219	399.198
323	APBB2	401.017	581.734	515.571	974.768	601.124	397.656	635.92	850.354	789.122	705.667	538.843	357.262	982.647	765.148	350.682	664.341	359.299	646.66	478.761	366.047	449.701	1119.77	553.231	341.944	909.678	266.589	2050.01	304	313.907	417.713	326.457	283.212	168.552	257.458	1016.64	687.918	577.657	395.77	717.733	599.745	971.626	5389.79	438.069	294.302	882.364	745.388	666.795	341.515
324	APC	402.973	380.166	1109.17	661.225	495.506	230.897	546.036	417.389	636.934	391.225	793.388	332.777	812.752	551.027	786.727	485.293	198.658	953.883	522.124	410.334	769.951	443.801	354.98	398.459	688.207	550.735	498.262	631.6	710.817	429.36	401.794	334.793	887.994	657.54	565.722	1482.37	345.42	746.535	412.942	457.266	439.417	747.213	107.975	134.344	309.595	694.566	667.564	444.275
325	APCS	0	0	0	0	22.4719	3.5386	2.0199	0	0	0	0	0	0	0	0	0	0	0	0	0.2734	0	0.7897	0	0	0	0.5853	0	0	20.3091	18.4758	3.5874	0	0	0	0	0.241	0	0	0.602	0	16.8712	1.0787	2.468	0	0	0.2871	0	0
326	AIRE	0	0.396	0	1.4842	6.7416	0	0.3366	0.9537	0	1.8282	1.1019	0	3.2284	1.2925	1.1536	0.373	0	0	0	0	0	0.2632	0	0	17.6933	0	0	0	0	1.2049	0.8969	0	0	2.8606	0	47.0021	0.4192	11.183	4.013	0	0.3834	2.5171	1.234	0	1.7067	0	0	0.764
327	APEH	1764.08	1111.59	1230.19	1765.86	1879.78	1777.29	2132.3	1152.03	1813.1	1791.59	1395.59	1987.2	1366.42	1671.18	988.6	1373.07	1411.11	1114.95	1569.03	1435.76	1158.31	1565.15	1231.97	1678.61	1503.32	1842.71	1177.86	928.8	1156.29	999.699	934.978	634.063	984.043	1533.31	1763.38	1832.36	2184.87	1423.24	826.285	1723.48	1800.23	4157.5	3490.98	2286.46	2086.27	1870.36	1819.55	1906.6
328	APEX1	4203.44	3830.57	2031.25	2941.37	6279.78	2331.97	2761.15	3912.58	3527.09	2546.62	2831.41	2352.81	1921.31	2331.2	3630.25	2652.89	5735.74	2104.78	4972.57	2542.65	2731.48	4339.3	3451.14	4127.87	3433.41	3695.66	2663.01	1574.8	1997.79	3398.33	1670.4	3019.46	1409.14	2766.65	3481.42	3566.13	3475.58	2718.02	2622.72	3671.47	4762.65	2243.08	5838.04	7829.59	6768.09	2985.28	4263.95	2154.9
329	BIRC2	1044.99	1668.38	2009.97	1251.95	1269.66	1242.51	1115.97	1065.56	938.022	1056.67	1592.84	601.558	12820.8	1605.69	2481.31	862.785	1476.33	1022.38	902.655	1481.41	1176.24	1060.81	1133.94	840.303	1403.56	1476.33	1287.78	1126.4	1373.51	574.756	1967.26	807.786	625.871	843.482	1342.33	1349.08	2560.05	2444.45	2663.66	2589.74	2404.14	1325.06	2355.08	6384.74	2268.55	1094.25	1036.17	1810.33
330	BIRC3	308.294	301.757	717.721	1341	196.629	902.355	275.375	275.292	543.931	2579.52	1025.9	259.321	2172.32	2067.11	464.884	456.198	156.541	932.519	395.575	359.486	171.042	206.633	43.0846	59.6546	2281.21	196.357	102.166	261.6	240.177	296.415	134.978	148.418	557.087	133.224	466.037	350.708	540.767	325.126	877.05	2584.24	9189.42	69.3995	959.432	668.061	754.361	1108.32	557.907	320.886
331	XIAP	1124.8	1087.83	1590.16	1155.1	828.09	706.403	1309.21	1365.33	1245.22	1285.19	1914.05	753.478	1099.27	1607.41	979.371	1436.86	1116.66	1565.95	988.496	1377.53	3087.08	947.091	1018.42	901.67	928.897	1105.27	84.5146	1122.8	912.141	1279.65	1706.73	1197.08	852.053	927.667	1497.8	1639.05	1230.77	1554.44	1082.52	1099.79	601.227	1085.22	1259.29	960.272	1417.24	1600.17	797.23	1224.72
332	BIRC5	2015.78	1261.19	873.86	529.05	1317.34	515.785	769.271	862.5	576.581	386.874	379.752	1945.5	350.194	309.196	2024.87	365.671	1301.57	690.773	1987.44	797.373	1070.31	984.383	528.495	1284.91	722.099	1206.48	708.104	1249.5	975.554	1052.77	738.153	1434.34	1493.34	277.082	279.428	1109.59	878.432	893.873	842.099	1237.26	1309.47	29.3312	1201.28	4148.16	1459.69	612.763	953.247	1622.88
333	APLP1	9.7809	76.4293	337.803	34.1373	156.18	68.119	171.352	16.5302	113.201	180.987	127.824	173.066	161.824	141.311	18.4569	39.1666	104.361	63.4113	3.5398	49.754	9.098	103.448	82.4227	89.6247	373.999	10.5348	22.7334	27.6	75.4967	87.559	56.0538	16.545	133.23	33.5104	118.399	44.5917	262.419	142.925	168.347	29.8302	763.42	9275.44	6.17	5.2274	358.407	204.149	276.645	74.8735
334	APLP2	8797.34	13195.7	23168.3	13018.2	18152.8	11581.1	18877	14996.7	14750	9440.58	9490.91	13335	17311.5	21260.9	22795.5	23783.5	16417.8	14885.7	8046.02	19890.9	20090.5	17123.7	17951.3	20584.6	13513.7	14969.9	6502.01	10971.2	20050.3	10540.8	21695.1	9370.32	7176.45	6089.09	18993.8	13071.2	16778.5	4773.24	12391.5	6282.41	15432.1	7234.09	17518.4	3513.33	10007.7	8912.5	7767.99	9529.94
335	APOA1	0.7825	0.396	0	1.4842	17.9775	10.1736	4.3764	2.2252	11.7429	3.6563	0	0	8.4746	2.585	9.2285	2.6111	4.0999	4.4083	2.6549	2.187	3.3793	6.0542	2.8099	2.2834	0	2.9263	1.3373	1.6	95.8057	74.7063	16.5919	3.8929	1.859	4.904	2.1592	3.3745	2.096	1.9093	4.2137	2.355	1.5337	6.1129	177195	10.9775	0	2.0099	9.2343	1.91
336	APOA2	0	0	0	0	7.8652	2.654	0.3366	0	0	0	0.551	0	0	0	0	0	0.7454	0	0.885	1.0935	2.8594	13.4246	0.6244	0.2854	0	1.7558	0	0	56.9536	43.7795	10.7623	0.4866	0	0	0	0.7231	0	0.2728	1.4046	0	0	0.7192	74590.8	1.0455	1.3654	0.2871	0.3848	0
337	APOA4	0	0	0	0	3.3708	0	0	1.9073	0	0	0	0	0	2.1541	0	0	0	0	0	0	0	0	0	0	0	0	0	0	3.0905	20.484	0	0	0	0	0	13.498	0	0.2728	0.2007	0	0	0.3596	294.925	0	0	0.2871	0	0
338	APOB	0	2.376	1.7732	6.308	221.348	37.5981	17.1688	1.2716	10.8035	32.9068	1.1019	0.5565	5.6497	3.0158	3.4607	7.0873	0.7454	22.7196	0	6.8343	5.9787	33.1666	9.054	6.5649	4.5758	12.5832	5.0816	0.4	105.519	61.8536	10.7623	0	4.9574	2.8606	6.4777	3.3745	2.5152	9.001	46.7519	0.785	0.3834	4.6746	11035.6	0	0.3413	48.812	1.9238	2.292
339	APOBEC1	0	0.396	5.3197	0	1.1236	0	0	0	0	31.0786	0	0	0	16.8022	0	0	0.7454	0	0.885	19.1361	0.2599	0	0	0	0	0.2926	125.702	4	0.4415	5.2214	0	0	0	0	0	0	1.6768	1.091	0	0	0	0	0	41.2964	0	0.8614	0	0
341	APOC1	1133.02	933.784	500.942	18535.8	908.989	3120.2	271.335	158.627	694.24	3489.95	460.055	1094.05	2497.58	2041.26	4623.46	1829.27	697.354	3663.28	3373.45	1349.64	517.286	734.93	149.547	818.895	1055.19	880.825	590.265	287.2	345.695	261.874	735.426	678.346	892.332	489.988	2947.37	361.555	1914.06	334.945	480.161	1222.65	2532.98	250.629	46945.5	3392.05	1971.92	2179.6	1502.89	1605.2
343	AQP8	0.3912	0.396	0.8866	0.7421	3.3708	0	2.6931	0	1.4091	1.8282	0.551	0.5565	0.8071	0.8617	0	0	0.3727	1.6955	0	0.8201	0.2599	1.8426	0.9366	0.2854	0	0.2926	0.2675	0	0	0	0.8969	0	0	0.4087	1.0796	0	0	0.5455	1.6052	1.1775	0	0.7192	1.234	0	47.7876	0.5743	0.3848	0
344	APOC2	141.236	32.8686	118.364	700.928	25.8427	160.566	79.4479	41.3256	68.1088	595.978	90.3581	79.0206	186.844	388.175	253.783	146.222	52.5531	277.043	157.522	161.837	49.909	48.4338	21.2301	211.788	229.402	49.1623	96.2824	68	28.2561	36.9515	82.5112	127.981	107.823	76.4201	711.111	56.4025	455.25	23.7298	35.7161	175.056	443.635	96.0086	9615.92	265.551	75.7775	322.159	28.4725	88.2437
345	APOC3	0	0	0	0	1.1236	2.654	0	0	0	0	0	0	0	0	0	0	0	0	0	0	0.5199	8.16	0	0	0.6101	0	0	0	79.0287	45.7877	16.1435	0	0	0	0	0.241	0	0	0.2007	0	0	0	8968.69	0	0	0.2871	0	0
346	APOC4	0.3912	0.792	0	12.616	2.2472	0.8847	0	0.3179	0.4697	1.8282	0	0.5565	2.8249	3.4466	0	0.373	0.3727	2.3737	0.885	0	0.5199	0	0	0.2854	0.6101	0	0.2675	0	4.8565	3.2132	0	0	0.6197	0	0.3599	1.2052	0.4192	0	0.602	0	1.9172	0	74.6568	2.6137	0	2.0099	0.3848	0
347	APOD	78.6385	677.963	92.2088	139.147	123.596	489.661	329.911	166.574	988.751	1261.43	260.606	76.7947	331.719	990.47	1175.48	485.293	2617.22	456.087	192.92	975.123	240.707	433.535	228.536	81.0618	329.156	526.739	23.2683	481.6	31.7881	395.622	126.906	40.8759	232.378	20825.1	721.907	254.775	873.192	73.0988	387.861	304.975	226.61	495.865	308.499	97.2295	50.8597	705.477	287.803	84.4236
348	APOE	2406.1	2366.54	1150.39	41029.3	4998.88	5431.83	1825.28	518.477	3060.67	10323.6	2041.87	3676.68	10158.2	6942.34	7786.52	8414.86	1348.86	12062.1	7250.44	6304.81	1603.33	7679.65	566.344	1830.74	5575.52	2204.7	1735.76	1945.2	892.274	1088.46	1844.84	2050.12	6533.85	1265.63	9002.97	1382.83	5159.51	1532.62	3177.33	2344.81	8940.18	7979.86	36326.4	4119.18	6377.94	9609.93	3717.2	2887.21
350	APOH	0	0	0.4433	6.308	15.7303	37.1558	1.0099	0.6358	27.7132	47.532	0	0.5565	11.703	17.2331	0	8.9524	0	37.3008	2.6549	0.5467	2.8594	5.2645	0.6244	3.4251	2.1354	0.8779	0	0	81.2362	66.2717	6.278	0	0	4.4953	2.5191	0.241	7.9648	1.091	1.0033	0	0	1.0787	2195.9	0	0.6827	0.5743	15.7753	0
351	APP	11675.7	9298.63	35827.6	12483.5	56291	26991	20801.2	9548.44	18130.1	11340	43187.3	12412.9	13604.1	18221.4	15911	25880.2	25127.1	24872.8	8747.79	15107.2	22354	34694.7	24086.8	27346.4	20633.1	8257.81	30449.1	18598	14527.6	13008.9	31620.6	13679.3	8330.91	8649.37	27859.3	26271	16082.2	20814.9	29897	10651.4	10054.4	42130.5	3855.01	5039.21	22296.7	18711.4	12942.3	14789
353	APRT	3238.26	2306.34	1158.37	1109.83	2405.62	3186.11	3544.52	3320.99	1251.79	1274.22	1835.26	1514.19	1147.7	2338.53	1270.07	2356.71	3445.4	1436.42	2472.57	1998.09	1351.18	1649.91	1549.8	2749.54	1219.31	3081.13	1694.3	1872.4	2984.99	4113.26	2532.29	1297.81	1736.33	3501.02	2414.39	1395.12	2994.34	679.164	995.435	3094.89	1720.86	1501.98	3904.37	6787.25	2752.91	2196.25	2515.97	1781.68
354	KLK3	0	0	0	0	12.3596	0	0	0	0	0	0	0	0	0	0	0	0	0	0	0	0	0.2632	0	0	0	0.2926	5.8839	0	0	2.8115	0	0	0.6197	0	0	0	0.4192	0	0	0	0	0	0	0	24.9178	0	0	0
355	FAS	250.782	469.664	952.233	670.13	146.067	484.795	166.975	249.543	544.4	544.79	502.479	153.589	544.391	1160.65	990.907	380.476	548.267	500.848	239.823	478.677	357.681	285.338	189.51	199.229	738.542	526.447	41.9898	176	186.314	62.2552	231.39	209.732	182.804	100.531	627.26	149.684	797.736	118.649	230.549	450.986	1637.65	170.802	609.594	299.529	1186.84	597.516	310.119	265.113
356	FASLG	2.7387	15.8403	31.4751	11.5028	30.3371	19.0202	9.0894	2.861	7.5155	129.799	28.0992	13.9121	15.7385	34.8969	59.9851	4.8492	6.7089	42.0482	33.6283	129.306	27.5539	11.582	8.1174	9.99	35.3865	14.339	8.0235	5.6	5.298	2.8115	10.7623	18.4915	26.646	6.13	30.5893	16.8726	33.1167	14.1834	4.2137	20.4102	42.1779	0	186.951	12.5457	53.9317	184.337	10.7734	6.1121
357	SHROOM2	486.307	519.957	317.411	513.173	2206.74	1327.88	1027.44	671.382	532.188	243.144	1062.81	289.928	746.57	109.861	464.884	955.293	567.648	652.764	687.611	697.376	1082.4	1176.1	337.496	907.093	288.278	1878.7	2836.05	1268.8	836.203	353.851	1032.74	168.856	1525.64	924.397	760.414	284.182	570.111	330.036	1183.85	449.416	381.518	186.264	92.5497	278.097	77.4842	368.1	631.397	1028.75
358	AQP1	2018.52	1593.42	920.758	6021.4	2566.29	10243.5	763.508	1126.6	22160.9	10661	2726.17	2405.45	14642.9	10223.2	1170.86	9021.55	1325.33	11404.9	1861.06	2110.16	2793.14	2372.4	474.792	3054.95	5205.85	2000.81	1506.29	585.084	923.62	5082.16	600.372	204.949	187.761	2247.87	6201.72	1634.97	5509.54	1372.45	1642.34	1443.92	2106.05	4236.25	477.557	1646.11	1811.17	3305.78	3286.65	2529.48
359	AQP2	0.3912	0	0	0	34.8315	0.4423	0	0.3179	1.4091	0	0.551	0	1.6142	0.4308	0	0.746	5.218	0	0	0.2734	0	0	0	0	0.9152	0.2926	8.5584	0	0	0.4016	2.2422	0	0	0	0.3599	0	0.4192	4.3641	0	0	0	0	0	3.1364	0	0.5743	0	0
360	AQP3	5705.79	247.108	164.469	1132.1	17715.7	19901.8	3784.55	1600.57	16313.7	4952.47	2129.48	2970.51	4268.77	2892.14	231.865	3633.55	9161.76	3692.78	662.832	2276.93	219.132	5584.1	1514.21	1121.74	640.008	6839.42	714.63	938.8	227.373	12128.9	302.691	5966.91	234.237	96415.6	2559.06	318.65	1206.87	15908.5	1377.48	1550.78	646.472	36.3179	349.221	208.573	263.173	5376.5	25818.8	437.399
361	AQP4	216.354	32.4725	290.369	1457.14	221.348	1894.06	15.8223	214.257	3124.08	2005.48	23.1405	249.304	6415.66	1636.71	95.7454	1169.03	35.7808	2859.27	118.584	17.2225	422.927	300.605	3.4343	1543.31	485.65	68.1835	67.6652	85.2	279.029	233.357	40.3587	57.9075	0.6197	276.665	1580.21	181.982	1430.73	249.3	319.037	18.4476	14.1871	75.1528	93.1667	162.572	476.852	199.842	1350.9	1074.59
362	AQP5	2.7387	3.5641	6.2064	42.3006	403.371	342.807	50.1599	25.4311	50.2596	926.874	226.446	12.2426	45.6013	210.243	1.1536	333.849	439.433	20.3459	7.9646	26.7906	20.2755	58.6997	0.3122	3.7106	48.809	244.641	476.598	0.8	2.649	116.478	0.8969	0.9732	3.0984	48.631	108.322	21.9343	175.225	566.789	13.4437	67.5105	0	6.1129	7.404	3299.01	7.5095	269.327	207.387	23.6845
363	AQP6	3.1299	0	1.3299	1.4842	37.0787	3.981	8.7527	0.6358	0.9394	7.3126	6.0606	1.113	2.0178	0.8617	1.1536	4.4762	14.9087	2.3737	3.5398	3.0071	0	1.0529	1.561	0.8563	1.2202	4.9748	25.9428	0.4	0	2.4099	0.4484	2.4331	0.6197	2.8606	1.4395	16.8726	1.6768	21.0023	0.4013	1.9625	2.684	11.5067	0.617	10.9775	1.024	3.4456	5.7715	0.382
364	AQP7	1.9562	0	0.4433	0	10.1124	7.5196	1.3466	0.9537	4.2274	47.532	1.1019	1.113	9.2817	5.6007	0	22.3809	0.7454	3.0519	0.885	1.3669	0.7798	1.5794	0	1.998	0.3051	2.3411	0.5349	0.4	0	4.4181	0.8969	0.4866	0	11.8512	5.0382	1.2052	0.8384	61.0975	2.2072	1.9625	0.7669	0.7192	4.936	0.5227	0.3413	14.6436	3.0781	1.528
366	AQP9	265.649	122.762	377.701	1481.63	73.0337	208.338	43.7637	71.2072	370.136	191.956	130.028	180.3	1485.88	421.348	455.656	581.531	522.549	453.374	254.867	256.151	73.3039	143.722	29.9719	147.281	297.125	25.1664	66.5953	17.2	22.5166	16.4675	26.009	17.5182	98.5283	30.2411	211.606	173.064	659.4	90.0097	130.424	531.057	1152.99	5.7533	193.738	244.119	92.5031	198.406	170.065	295.674
367	AR	5.4773	3.5641	5.3197	8.5343	13.4831	8.4043	4.0397	2.861	12.6823	14.6252	9.9174	2.2259	14.9314	14.6481	0	17.5317	3.7272	23.3978	2.6549	31.4379	235.508	30.2711	0.9366	9.1337	36.9118	5.2674	3.7443	5.6	2.649	57.4355	0.8969	0.9732	1.859	24.5198	15.8345	5.7849	10.8992	34.9129	4.8157	0.785	0.3834	7.5512	0	0.5227	1.7067	29.0001	10.0038	8.0222
368	ABCC6	20.7355	12.2762	30.5885	116.883	75.2809	109.698	17.5055	16.2123	223.115	404.022	8.8154	15.5815	194.915	348.539	9.2285	130.555	19.754	149.542	6.1947	10.9349	26.5142	59.7526	3.4343	72.4989	41.1826	14.9243	14.4424	10.8	61.8102	87.1573	27.8027	8.7591	97.9086	16.3465	127.755	28.2013	31.0208	22.6388	16.0522	4.71	79.3712	13.6641	521.364	32.9326	16.7257	165.387	92.3432	40.8748
369	ARAF	929.186	1426.02	1275.85	1023.75	1897.75	1052.75	1753.58	1318.6	1528.45	1243.14	1460.06	999.443	1325.26	1341.59	1364.66	1381.65	1708.16	1455.07	1151.33	1229.91	1018.46	1505.66	1224.16	1242.47	1144.57	1468.43	1155.92	2715.6	1427.37	2970.98	1039.46	531.874	938.807	794.034	1453.17	1311.24	1377.91	1008.38	1230.2	1001.28	981.979	1603.02	777.418	1132.25	1444.55	1927.5	1270.49	1047.08
372	ARCN1	2400.23	4257.07	4465.03	3392.58	4135.96	3488.67	5953.21	5266.47	3916.02	4491.77	3920.11	3267.11	4295.8	6193.13	8141.82	4590.7	4145.73	5429.98	2896.46	5521.87	3658.95	3407.21	4044.02	5165.98	4657.6	4061.45	2430.06	3927.6	4735.54	4043.78	5640.81	2133.82	1911.08	2855.33	4352.68	3644.71	3842.8	4648.32	5521.95	5322.34	3904.52	4439.05	1709.09	1655.51	5315.35	3783.22	2987.3	4201.7
373	TRIM23	169.405	167.115	555.026	222.263	76.4045	145.969	208.382	111.579	209.024	202.925	177.961	173.066	249.798	401.961	226.097	124.214	134.178	172.262	144.248	189.174	145.308	164.517	166.406	158.128	244.045	119.98	460.818	227.6	102.87	87.1573	205.381	125.061	152.44	196.567	231.759	175.475	292.601	155.199	104.138	193.112	431.365	439.77	255.437	289.598	444.083	203.288	190.458	234.935
374	AREG	67.6839	363.534	120.581	411.132	297.753	191.087	142.4	435.508	1237.7	142.596	130.028	212.577	722.357	3502.62	46.1424	468.135	189.713	401.492	260.177	28.9776	164.284	29.4814	817.671	113.886	78.7045	355.549	3.4769	85.6	633.554	3573.05	265.022	147.932	151.201	53.5349	304.453	33.9861	287.99	79.9177	146.075	14285.2	595.092	71.557	563.936	51.7512	182.958	126.05	510.581	514.946
375	ARF1	14527.8	11595.1	7042	8685.71	15348.3	23068.5	9909.78	14962.4	9667.69	11471.7	11417.1	13371.2	10911.2	16525.6	13786.2	11786.2	18866.2	10731.8	9556.64	16411.4	9884.59	9067.65	12231.3	14194.9	12118.7	11325.5	13111.5	11565.6	11971.3	12459.9	12341.7	9843.8	7739.74	20570.1	11838.8	13993.1	12074.2	7639.1	10921.9	10974	11987	12590.8	10416.8	27177.2	13446.1	14745	9769.14	7793.33
377	ARF3	6311.03	4874.45	5435	5975.14	5623.6	5394.67	5134.49	4619.57	8888.43	5389.4	5357.02	4644.96	5813.16	6023.82	4053.61	5841.05	4021.24	5424.55	7193.81	5392.56	7910.06	4315.61	3731.19	4792.35	7017.82	6270.25	3932.07	5820	3943.93	8728.99	4248.88	4171.29	6487.37	5806.29	6616.64	5297.26	4674.49	5980.74	8456.48	5256.8	5642.25	5264.65	2365.57	3559.33	3681.35	6514.11	4510.97	6026.55
378	ARF4	3826.68	4211.13	4825.89	4761.04	2269.66	7249.36	2982.33	4069.3	3746.92	5466.18	4191.18	3186.42	4733.66	9076.65	4534.64	4244.17	5242.27	3923.02	2615.04	4053.31	2013	3318.77	3267.87	3973.17	3923.64	2942.13	2367.75	2356.4	5460.49	3598.75	3246.64	2162.04	2358.48	2220.68	6244.17	1985.42	6364.28	2757.3	2966.64	4647.24	8167.56	3533.26	5913.31	10288.6	5237.52	5656.74	4654.1	4357.56
379	ARL4D	1032.08	934.576	521.778	372.171	1706.74	3483.8	1798.01	1425.73	1427.47	104.205	334.986	2611.02	239.306	339.06	374.907	854.206	531.867	480.841	544.248	714.325	134.65	249.803	1140.81	788.925	124.768	758.797	55.0949	342	629.139	637.815	831.839	1707.06	936.948	645.689	678.003	180.777	1842.38	441.048	91.8987	423.118	175.997	247.033	272.713	89.3884	83.287	271.912	875.337	1478.37
381	ARF5	6460.43	4492.64	1629.13	3094.17	3307.53	5034.01	3062.75	4580.08	2803.23	2288.85	1916.78	6564.13	2069.27	3156.61	4903.57	3527.57	4195.3	2614.06	3653.85	2897.43	5488.77	4595.33	3427.29	4175.21	2979.17	4542.42	4279.18	3019.6	6017.64	3011.1	3593.22	3596.57	8991.18	7337.04	3808.87	2969.02	5480.57	3742.96	3951.4	3254.57	1658.73	6218.55	5486.28	14164.6	4916.64	2614.29	4726.03	7544.98
382	ARF6	5334.9	2893.62	3386.9	4225.6	5815.73	2168.31	5166.81	5085.91	3798.59	2983.55	5271.07	3157.48	3121.07	3628.85	2465.16	3195.63	5794.63	4487.62	2653.98	2279.39	2467.64	3450.38	3572.28	2724.99	3738.16	3553.44	3096.01	2914.8	1762.91	3291.5	4264.13	5527.98	5222.62	4204.33	3260.1	2853.15	4303.08	1831.56	2621.12	5575.9	3999.62	1703.7	2701.84	2138.53	2334.08	4215.35	5062.33	2148.41
383	ARG1	1.5649	1.584	1.3299	230.798	1.1236	1.327	0	3.8147	5.1669	0	0.551	1669.45	2.0178	0.8617	5.7678	2.2381	0.7454	51.2038	0	0	0	3.6852	0	0	0.6101	0	1.6047	3.2	4.8565	4.8198	0.4484	0.9732	4.9574	2.8606	4.6784	21.9343	0.4192	0.8183	1.0033	34.9328	0	0	100.571	0	0	0.2871	4.6172	0.382
384	ARG2	427.027	355.087	142.698	446.816	219.539	199.903	530.032	904.706	314.399	246.691	377.521	272.877	193.321	193.183	141.911	278.766	1375.91	426.348	558.646	199.336	120.439	2599.8	348.804	188.874	188.031	606.584	261.749	151.492	170.751	1361.53	145.664	163.187	529.946	263.547	187.818	361.487	370.614	383.777	426.763	608.933	665.656	1321.28	1279.44	610.586	2023.64	423.407	961.335	308.093
387	RHOA	11643.2	9608.31	9141.53	13680.1	8150.56	11612.1	9538.46	9222.28	10056.6	10694.7	8761.98	9327.21	10626.3	16377	11301.4	9059.8	12860.6	8311.63	9597.35	9415.53	6367.3	7015	7284.73	6282.57	10245	8817.91	7357.58	5806.4	5843.71	3968.67	6133.18	7177.13	6377.69	6692.28	12783.1	7168.42	14155.9	5004	6647.6	8164.07	14008.8	13879.2	15332.4	15192.9	11511.7	11900.9	9062.33	10987.3
388	RHOB	2975.74	1860.84	1480.66	3537.29	3094.38	5575.14	5974.75	2792.97	7380.17	6215.72	3104.68	2711.19	3814.77	3332.44	2057.95	6494.58	1796.12	3484.23	2603.54	2219.79	1491.81	14390.1	2083.36	2132.15	2972.47	2329.65	1450.92	2225.2	3732.89	4655.09	1950.67	5524.57	2105.65	4687.78	2517.32	1591.56	2764.62	1739.92	2184.7	6381.71	5962.42	12487.6	2525.37	1350.24	2582.92	3934.25	8364.76	4636.04
389	RHOC	5014.87	4357.66	3495.07	3298.7	6995.51	8894.39	3899.68	3991.1	3614.93	3029.25	3749.86	5919.87	4409.6	6284.47	3556.42	5695.95	19118.2	2663.61	4918.58	3141.33	2111.78	9874.97	8577.9	3199.37	2888.27	9699.03	3326.29	4404.8	3402.65	2455.67	4190.13	3462.77	4304.88	6030.65	8513.18	2597.17	14736.1	4289.1	5800.85	13659.9	6267.25	5653	9986.73	15173	5801.42	4647.19	6854.56	7029.7
390	RND3	1001.96	2225.56	2615.54	1838.22	1502.25	4166.32	1434.78	1926.73	2073.32	886.654	2006.61	1047.86	3315.17	825.894	1414.26	3337.74	4212.82	1894.54	707.965	2694.37	672.992	1512.24	3216.05	2079.35	1224.5	2688.13	2343.67	1996.8	2862.25	1373.23	3660.99	2324.09	2843.07	3268.9	1988.66	1828.74	3772.79	1823.65	2318.33	4999.31	3419.1	385.832	418.942	833.769	1267.4	1487.33	1834.17	2153.76
391	RHOG	1084.9	1387.61	722.154	1452.69	1360.67	1681.74	1180.61	1644.12	991.1	1764.17	1250.69	1972.73	1115.01	2131.73	1286.22	1565.92	1220.28	1678.87	1337.17	1455.71	685.469	989.734	1374.02	1430.57	1698.55	1573.49	492.913	1408.4	1561.59	1259.16	1080.27	942.092	2734.62	1047.81	1523.35	948.72	1188.43	770.538	909.957	1046.02	2539.11	824.883	1416.01	725.562	753.679	1719.04	1144.29	1007.35
392	ARHGAP1	1333.72	2876.2	1693.45	2286.83	2849.44	3842.09	5322.67	3816.9	3888.78	2983.55	3420.39	3066.78	3422.11	3311.76	1871.07	2871.47	3305.26	3171.24	2901.77	2942.32	1535.74	3582.78	3660.01	3426.29	3824.8	2829.18	1771.6	2609.6	2305.52	1587.71	2413.45	1839.9	2007.75	3002.45	4895.73	1697.62	2629.64	2849.22	2741.31	1320.77	2518.79	2878.1	639.21	435.442	2229.97	2815.02	1693.73	2141.92
393	ARHGAP4	174.491	300.173	227.862	966.234	346.067	427.734	424.508	930.462	538.294	1497.26	628.099	531.998	718.321	1143.84	334.532	504.317	190.458	624.958	526.549	678.513	219.132	1637.01	158.601	240.331	514.63	134.319	976.999	373.6	350.993	229.34	194.619	178.102	611.619	1664.08	581.916	330.702	534.898	560.242	351.743	684.133	1052.15	441.568	770.631	1149.5	1339.42	824.636	1534.44	441.219
394	ARHGAP5	1890.06	1428.4	2250.25	1916.14	3195.51	643.592	2638.95	2275.13	1644.47	1146.25	4160.88	1066.78	1621.07	1456.19	1609.21	1921.4	1421.17	2781.28	1669.91	993.712	2675.33	1479.07	1617.23	1710.86	1406.62	1366.01	1396.36	1235.6	1037.97	1425.04	2376.23	2119.22	1239.97	1637.92	1632.03	1723.41	1264.72	1184.31	757.06	1874.2	1695.94	1365.34	700.91	649.242	2605.45	1368.75	2730.67	1391.27
395	ARHGAP6	15.6495	32.0765	16.8458	56.4007	47.191	40.6945	16.1589	5.4041	189.765	96.8921	72.1763	13.3556	157.788	102.537	9.2285	98.4761	33.9173	86.8091	14.1593	36.632	23.9147	110.029	8.7418	23.4052	82.6703	14.6316	253.811	15.2	8.83	4.4181	2.2422	2.9197	4.3377	135.268	71.6149	13.257	51.5615	53.1876	16.4535	7.4576	39.4939	57.1737	13.574	12.023	23.5525	212.763	36.1678	40.1108
396	ARHGDIA	7590.38	7178.81	5327.72	5087.57	11633.7	7562.98	8296.92	10731.3	6438.86	6616.09	4198.9	8819.7	5141.65	4948.04	6183.08	7881.82	8592.25	9481.86	8352.21	6011.48	5464.26	9327.45	7309.71	7442.27	6855.23	5609.19	3787.91	3160.8	10241.1	8092.38	8118.39	10917.8	10813.9	5485.9	6927.22	7502.02	4147.56	4195.27	7553.15	5217.15	4151.07	4882.42	2978.87	4255.62	5673.75	6868.14	5110.81	4968.01
397	ARHGDIB	2254.69	2014.49	1670.84	6634.14	3089.89	4745.33	2435.28	799.809	4003.39	7910.42	5143.8	2249.86	4163.84	7903.08	4660.38	3045.3	3783.08	3778.23	2880.53	3845.54	1850.27	1953.15	1004.68	1678.89	4618.55	1442.39	752.608	1262.4	984.548	599.257	945.292	505.596	2191.79	1752.76	4506.7	1255.56	4543.7	1164.94	1820.52	2216.07	7176	918.734	7437.91	1767.9	2287.32	6087.14	2774.14	1664.02
398	ARHGDIG	0.8255	11.0882	0	2.5974	1.1236	3.981	30.2979	1.6053	0.4697	6.5265	0.551	0	1.2268	1.2925	5.7678	1.119	0.7454	0.5222	0	2.4604	0	0	0.9366	3.1397	6.8851	0	0	0	5.2362	30.5011	0.4484	0	0.1177	0.8173	3.2389	62.1826	2.096	0.2728	107.638	1.4954	0.7669	242.416	31.2263	0	3.0721	0.2871	72.5625	0.382
399	RHOH	82.9421	195.231	172.005	306.493	124.719	348.115	122.538	76.2934	171.916	736.746	412.672	109.627	95.6416	505.79	322.997	130.183	184.495	235.673	183.186	290.323	62.1263	143.722	39.9625	37.3912	319.699	68.1835	164.75	84.4	86.0927	82.7392	18.3857	41.3625	61.9675	24.1112	254.071	275.746	282.959	151.925	68.623	443.136	770.322	3.9554	725.59	96.7067	152.238	588.615	283.955	59.5932
400	ARL1	2818.86	2336.84	1955.45	1465.31	1943.82	2129.82	1600.07	1626.32	1456.12	2323.58	2023.69	1949.92	1922.11	2919.71	2135.24	1835.24	3142.38	1542.22	1840.71	2288.14	1774.37	1278.76	1507.02	1795.63	1924.3	2517.81	1246.59	1797.2	2538.19	2286.17	1558.74	1289.54	1717.12	2549.24	2309.67	1940.1	2801.51	1882.29	2180.29	2297.32	2773.39	3092.05	4474.47	3661.26	1919.36	1949.61	2014.62	2460.13
401	PHOX2A	0	0	0	1.1132	1.1236	0	0.3366	0	0	0	0.551	0.5565	1.6142	0	0	0	0	0	0	0	0	0	0	0	15.2528	0	5.349	0	0	0.8033	0.8969	0	0	0.4087	0.3599	0.9641	0	5.7279	10.2333	0	0	0.7192	0	0	0	0	11.9277	1.146
402	ARL2	1104.85	1585.21	877.313	612.616	2274.16	1123.96	1830.33	997.854	1219.85	969.452	734.435	2198.11	878.906	722.927	1276.99	1379.04	2347.37	787.047	1457.52	972.663	925.916	1242.7	1435.84	1822.18	1368.79	1502.09	797.005	761.2	1465.34	927.402	686.099	1259.37	962.974	1357.58	1061.63	2253.69	1576.19	1139.31	1422.42	1710.14	1090.87	1836.39	939.688	1566.13	3007.55	912.784	2195.07	941.648
403	ARL3	489.045	761.917	544.387	282.746	773.034	770.541	1046.63	289.597	524.203	458.866	413.774	800.779	687.651	629.438	626.383	490.889	859.858	315.022	314.159	445.599	370.159	598.842	496.41	282.289	908.458	675.982	708.211	652.8	445.475	256.251	323.767	157.178	17.9706	673.069	778.767	302.26	1600.5	256.664	471.131	872.142	607.362	2064.37	1941.69	1813.38	2303.02	517.694	434.013	537.866
405	ARNT	894.757	836.762	1317.52	1124.3	1138.2	1472.52	1479.89	977.827	2043.73	1142.6	1370.8	1321.65	1648.51	1332.98	1782.25	1229.46	938.874	1400.14	1096.46	1576	824.279	1286.13	941.305	1296.7	1732.42	903.065	1347.42	1037.6	837.969	1417.41	1840.36	885.158	1214.56	1476.91	1323.26	1384.03	1083.21	1232.32	884.073	649.593	1303.3	913.341	707.08	871.929	1722.06	1364.15	979.992	1487.92
406	ARNTL	278.169	401.551	228.305	433.766	270.786	375.981	151.49	370.659	184.129	250.457	505.785	236.505	221.146	360.171	242.247	302.143	360.417	675.483	298.23	323.401	329.608	256.91	346.238	265.449	331.901	492.209	129.446	265.6	359.382	198.413	164.574	104.623	286.909	253.78	402.699	213.799	210.857	263.756	114.974	746.149	491.948	661.992	245.565	234.187	126.637	455.387	535.206	579.887
407	ARR3	0	0	0	0.3711	0	0	0	0.6358	0	0	0	0.5565	0	0	0	0	0	0.3391	0	0	0	0	0	0	0	0.2926	0.2675	0	0.4415	0.4016	0	0	0	0	0	0.241	0	0	0	0	0	0	0	0	0	0	0.3848	0
408	ARRB1	140.454	103.358	94.4254	461.967	222.472	292.823	228.918	39.7362	623.313	471.664	190.083	114.635	502.825	816.416	168.42	312.96	193.44	355.036	320.354	326.135	122.693	142.143	78.0518	204.938	276.686	124.369	258.358	94.8	86.5342	436.992	43.0493	30.1703	24.1673	117.287	344.04	85.0859	202.054	123.559	136.845	131.489	485.813	568.5	441.154	253.529	157.358	351.159	333.59	169.993
409	ARRB2	897.105	650.639	525.324	2428.94	1034.83	860.776	674.297	505.126	1035.72	1199.27	667.769	982.749	1516.14	1432.5	1327.75	1096.67	818.487	1001.7	1230.09	1163.48	660.255	1102.4	433.344	814.328	818.771	369.888	675.314	509.2	291.391	343.408	534.529	526.034	485.825	508.378	1126.05	564.99	1043.81	758.809	632.054	661.76	1843.56	637.9	2078.67	935.18	954.728	1381.09	878.03	513.418
410	ARSA	420.579	544.113	409.62	620.779	2539.33	1757.38	1135.5	792.498	969.493	1177.33	1442.42	1060.1	746.57	1194.25	442.967	1705.8	666.791	222.109	464.602	1068.34	517.286	1693.6	908.211	845.726	1086.31	747.677	101.632	886.4	852.98	1123.41	825.561	802.433	1101.16	1030.65	1623.39	524.013	1576.61	601.429	857.989	411.736	818.251	1211.79	610.211	636.696	533.856	1628.89	1206.62	967.625
411	ARSB	296.948	309.281	639.255	734.694	397.753	240.628	617.741	149.09	477.231	634.369	600.551	209.238	792.575	820.725	385.289	379.357	330.6	462.53	276.106	445.325	234.468	543.038	239.775	255.173	741.287	232.058	288.58	193.2	341.28	180.741	330.045	236.496	303.021	309.358	665.047	149.202	433.033	165.018	498.62	269.65	735.429	218.626	407.219	164.14	407.56	697.437	480.569	244.867
412	STS	267.214	347.298	358.196	509.462	412.36	723.211	233.631	139.553	442.472	612.431	537.741	122.983	684.423	1060.69	224.944	738.198	1606.41	414.039	219.469	537.179	199.636	257.699	107.712	538.319	277.296	670.422	294.999	794	202.208	249.021	232.287	60.3406	403.408	164.283	530.095	152.094	352.966	351.311	303.185	112.256	236.58	316.433	167.207	169.89	218.458	1369.03	358.215	181.071
414	ARSD	706.182	1013.38	1926.19	1015.58	775.281	2541.19	549.066	729.556	1361.24	1007.31	1096.42	707.846	1808.31	1730.63	754.428	1448.79	934.402	1271.96	1476.11	1561.51	951.131	1857.59	955.667	1441.13	934.693	2266.44	4803.42	1333.6	1588.96	3849.38	33.1839	181.995	1782.18	895.382	1218.17	356.734	750.367	2657.47	2104.24	400.746	545.245	280.834	510.258	1322.01	933.906	1495.94	739.515	1379.05
415	ARSE	12.1283	10.2962	7.9796	26.3451	43.8202	112.794	53.863	10.8082	33.3498	305.302	7.1625	24.4853	156.981	345.954	42.6817	48.492	32.0537	66.8023	29.2035	20.503	24.4346	40.537	26.5376	83.0598	24.7096	31.897	13.3726	7.2	37.9691	184.757	8.9686	0	19.8296	13.4859	50.7422	34.4682	17.6064	16.9109	108.954	1.9625	63.2669	102.121	2339.04	4.7047	7.1681	23.8317	51.5583	44.3129
416	ARSF	0	0.396	0.4433	0.3711	13.4831	451.62	0	0.6358	0	1.8282	47.3829	0	0.8071	0.4308	1.1536	0.373	3.7272	1.0173	1.7699	1.3669	0	1.8426	0.6244	0	0.3051	23.9959	2.4071	0	0	0.4016	0	0	0	0.4087	1.0796	0	0.8384	0	0	0	0.3834	0	0	1.5682	1.3654	5.4555	1.1543	0
417	ART1	0	0	0.4433	1.1132	1.1236	0	0	0	0.9394	0	0.551	0	0.4036	0.4308	0	0	0	0.6782	0	1.3669	0	0	0	0	0.3051	0	0	0	0	0	0	0	0	1.226	0	0.4821	0	0.5455	0	0	0	0	0	0	0	0.2871	0	0.382
419	ART3	0	0	0	0.3711	10.1124	0	1.6832	0.6358	0.9394	0	1.6529	0.5565	0.8071	0.8617	8.0749	0.746	1.4909	0.6782	0	2.4604	0.2599	4.7381	0	0	20.1337	1.7558	476.063	0	0	0.4016	1.7937	0	0	0	0	1.6873	2.5152	0.2728	1.6052	67.5105	2.3006	0.7192	86.9968	1757.45	0.6827	41.0595	0.3848	0
420	ART4	4.3036	3.9601	3.1032	11.1317	4.4944	26.9822	2.6931	0.6358	19.7281	14.6252	17.6309	3.8954	21.3882	19.818	4.6142	8.5794	1.4909	6.1038	2.6549	6.2876	2.5994	5.2645	0.3122	2.2834	14.0326	1.1705	0.2675	4.8	0.883	0	0	0	0.6197	1.6347	7.5574	1.2052	19.7024	0.2728	0.8026	1.9625	19.1718	0.7192	0	2.6137	12.9709	9.4753	5.0019	2.6741
421	ARVCF	178.795	351.654	156.489	152.134	356.18	166.759	174.381	254.947	179.901	285.192	266.116	178.075	281.679	140.449	25.3783	276.405	199.404	80.3662	245.133	227.993	106.837	793.103	471.433	168.974	179.373	226.791	595.079	213.2	1026.49	255.447	558.296	293.917	36.5608	596.24	232.839	234.529	132.048	441.048	345.122	323.815	109.663	444.444	140.676	285.416	287.067	186.06	232.397	154.331
427	ASAH1	2277.39	2250.9	4328.05	7727.64	1310.11	6527.04	2010.1	3533.66	4555.3	4643.51	4156.47	4215.36	6889.43	7636.83	4173.58	3696.21	5386.88	4688.03	3669.91	6512.3	2024.69	3992.1	1892.29	2945.34	3633.83	4083.99	2499.6	2135.2	1813.24	4387.59	836.323	2368.37	1417.82	1581.94	6526.32	1796.69	3717.88	1613.9	4772.71	1569.62	5545.63	4366.77	3953.11	4648.2	2539.57	7025.2	3664.87	2407.03
429	ASCL1	0	1.584	2.2166	10.0186	19.1011	3.0963	20.1986	1.2716	7.5155	18.2815	3.8567	8.9037	11.703	8.1857	1.1536	7.8333	0.3727	2.3737	13.2743	8.7479	0.5199	3.422	0.3122	0.2854	3.9657	14.0464	3.4769	6	97.1302	4.0165	1.3453	1.4599	1.2393	77.2374	1.7994	139.801	0	1187.04	1945.12	3.925	0.3834	6509.17	11.723	0.5227	1.3654	4.5941	14.2362	1.91
430	ASCL2	100.156	59.005	20.8356	66.7904	293.258	64.138	106.379	150.362	61.063	42.0475	126.722	262.66	39.1445	32.312	59.9851	43.6428	64.4801	80.0271	149.558	77.6381	30.9332	7.6336	94.911	21.1217	21.659	142.512	451.725	48.8	16.777	126.92	35.8744	33.09	702.711	208.01	50.7422	9.4004	38.1471	274.121	18.6606	43.9604	40.6442	2.1575	79.5928	220.073	940.051	116.575	139.669	45.8409
432	ASGR1	10.5634	17.4243	14.186	25.974	24.7191	59.7147	37.0308	6.3578	20.1978	32.9068	14.3251	19.4769	46.8119	35.3278	11.5356	29.8413	16.7723	22.0414	11.5044	38.819	20.2755	11.8452	16.8592	30.8263	18.6084	12.8759	25.1404	6.8	10.596	40.5663	5.3812	3.8929	14.2525	10.6253	21.9523	13.9801	56.1727	28.3667	22.6737	28.6527	62.5	5.3937	2672.22	29.2734	33.4513	42.4952	44.6326	35.5267
433	ASGR2	10.9546	9.5042	8.8662	14.4712	15.7303	13.2699	5.3863	1.2716	8.9246	10.9689	8.8154	8.9037	33.8983	26.7112	3.4607	8.9524	3.7272	14.5812	0.885	12.3018	3.6392	8.4233	3.1221	9.4192	18.3034	4.0969	1.3373	2	8.3885	5.2214	8.9686	1.4599	4.3377	2.0433	19.4332	8.4363	31.8591	2.7276	23.4763	9.4201	54.0644	1.0787	7964.21	6.2729	13.3123	14.3565	8.4648	5.7301
434	ASIP	0.3912	0	0	5.1948	3.3708	0.4423	2.0199	0.6358	0.4697	1.8282	0.551	1.113	2.4213	2.1541	0	0.373	0.3727	0	0.885	0.8201	0	1.3161	0.9366	0	0	0.8779	0.5349	0	0	0	0.8969	0.9732	0.6197	0	1.0796	1.2052	1.6768	0.2728	0.8026	0	0	0	0	0	0.3413	0.8614	0	0
435	ASL	1103.68	380.958	515.128	480.519	497.753	760.809	293.553	602.082	945.538	946.984	553.168	429.048	548.426	1293.34	789.034	750.135	922.102	614.785	352.212	460.908	439.043	1235.85	567.281	638.504	398.709	1237.84	419.096	851.2	672.848	867.557	376.682	176.156	394.113	470.781	896.086	264.417	920.562	313.125	201.053	1004.02	676.764	1079.47	3061.55	2253.01	761.188	651.497	533.667	837.36
438	ASMT	0	0.792	0	1.4842	0	0	1.0099	0.3179	2.3486	7.3126	0.551	0	0	2.1541	0	0.373	0.3727	0.6782	0	0	0	0.5265	0.3122	0	0.9152	0.2926	0.8024	0	1.3245	3.6148	0	0	9.2951	0.4087	1.0796	21.2112	0	0.8183	0.602	1.9625	1.1503	10.7875	2.468	0.5227	0.3413	7.1782	0.3848	0.382
439	ASNA1	2142.02	1735.3	830.322	1163.64	1382.02	1578.24	1042.25	1708.02	1290.31	1135.28	1267.22	2617.14	1117.84	1309.71	1775.33	1405.9	9474.84	1197.02	2517.7	1767.91	1747.34	1342.98	1748.36	1408.02	1623.2	2493.23	826.424	1410.4	1410.15	985.24	697.309	1683.21	1290.16	1991.01	1431.58	2639.11	1854.96	1397.88	1423.63	3218.53	1986.58	2884.93	3679.78	13241.5	2278.44	1555.67	1855.33	1427.18
440	ASNS	2660.41	1667.19	2598.25	2303.53	1016.85	321.132	2357.18	1448.62	630.828	1989.03	727.824	1086.25	500.807	897.412	3011.94	451.349	2212.82	830.112	1658.41	1458.72	1795.68	1745.46	2390.57	1250.46	1004.86	2968.76	844.076	978	1779.69	5795.76	643.049	1285.64	3211.15	674.295	899.325	2329.62	892.475	1741.82	2114.67	1331.37	927.531	1496.22	1369.74	4523.26	2065.11	1132.73	1105.81	3444.56
443	ASPA	2.7387	2.376	2.6599	7.7922	7.8652	8.8466	0.3366	0.9537	8.4549	1.8282	6.0606	0	23.406	3.4466	0	8.9524	3.7272	10.1729	9.7345	6.2876	1.0398	2.8955	1.2488	1.7126	1.8303	0.8779	3.4769	0.4	0.4415	1.2049	1.7937	0	0	5.3126	8.9969	1.2052	10.8992	1.3638	1.8059	1.1775	2.3006	7.9108	2.468	2.6137	3.0721	6.8911	4.6172	2.6741
444	ASPH	7603.17	13593.9	28517.9	2403.79	3931.06	5446.26	2207.89	3639.21	3648.23	3990.9	7346.83	1557.6	5202.31	23775.2	9051.08	5741.69	5313.21	3950.18	2629.79	8898.75	16275.1	2566.33	14354.2	16498.7	2590.35	4398.56	1738.37	4683.75	4042.92	25064	20421.8	3381.34	1985.93	2019.28	10792.1	2708.94	3952.43	1857.69	1682.87	4685.48	6713.19	3698.29	3505.18	3668.06	1691.5	9267.89	2405.86	3838.17
445	ASS1	11468.7	2520.19	1419.04	1195.92	1856.18	10228.9	729.17	653.262	1713.05	2937.84	1657.3	248.191	1552.87	2306.21	1370.43	1087.71	6347.37	758.562	1161.95	4792.51	367.039	296.657	9957.85	657.343	4465.72	13119	1602.84	9466.4	1603.97	12164.7	589.686	617.518	7037.65	3510.42	2869.28	345.164	3044.23	475.415	562.227	10014.7	4570.17	94.9299	53404.9	12817	211.972	3024.05	2452.87	1693.82
460	ASTN1	0.3912	2.772	6.2064	4.4527	150.562	37.5981	3.3664	0.6358	157.355	23.766	30.303	96.828	4.8426	0.4308	59.9851	3.7302	4.0999	4.7474	111.504	3.5539	35.6122	29.2182	4.0587	3.1397	61.6214	6.1453	23.2683	6.8	3.0905	8.8362	5.3812	0	19.8296	0.8173	4.3185	0.9641	52.3999	80.4633	0.8026	0.785	0.3834	65.8037	111.06	0	45.3982	30.4357	20.0077	134.085
462	SERPINC1	0	0	1.7732	1.4842	3.3708	4.8656	1.0099	0.3179	0.9394	0	4.4077	0	0.8071	1.2925	0	0	0.3727	0.6782	2.6549	1.0935	0.2599	1.3161	0.3122	1.7126	1.2202	0.5853	2.6745	0	38.8521	20.8856	24.6637	1.9465	1.2393	2.0433	0.7197	1.9283	0	0.8183	1.4046	0	0	4.6746	2279.19	0.5227	0.3413	0.2871	1.9238	1.91
463	ZFHX3	599.28	703.308	1001.4	726.505	1234.8	190.202	1107.42	436.427	813.059	462.322	1213.1	309.405	958.543	631.583	410.667	824.693	374.338	887.789	1236.88	883.636	2214.95	794.288	558.142	1044.02	498.844	473.082	2380.9	684.8	1021.46	470.188	536.704	359.932	496.979	1107.05	691.235	1073.62	327.395	3770.22	1101.56	312.433	434.981	1342.88	323.153	233.074	564.433	623.743	759.104	555.317
466	ATF1	898.67	786.865	802.837	534.323	366.292	384.828	693.149	426.925	502.126	425.96	361.433	406.789	485.876	439.012	692.135	504.69	891.167	522.211	719.469	474.85	965.947	346.144	607.868	458.113	444.467	719.292	444.771	450.4	498.896	537.805	431.39	349.392	562.045	659.174	637.697	701.898	524.838	694.166	447.254	944.363	1021.47	359.223	1044.58	1278.1	658.445	586.605	649.865	1171.23
467	ATF3	4312.99	1572.54	1148.62	2117.25	779.775	1181.91	492.173	2186.12	3645.46	776.965	1018.18	1114.64	3006.46	1126.18	663.296	2254.88	319.419	1201.09	1359.29	1672.5	2269.82	1262.17	1374.02	951.334	535.679	1265.93	543.193	978.8	1832.67	1077.22	682.511	1446.72	383.579	13969.8	685.56	912.564	680.78	1084.48	1279.76	3906.98	4200.15	984.538	1181.55	1626.24	1441.14	739.933	2591.77	1241.52
468	ATF4	10698.7	6329.37	6568.99	7478.66	8002.25	5757.38	5153.34	4885	5746.97	9588.67	7195.04	5823.59	4486.28	6171.16	6996.33	4053.19	8029.44	5424.55	5422.12	8233.46	9837.8	4757.83	10162	4518.34	6791.17	9632.6	4251.67	4902.8	6961.59	16179.9	8043.5	7551.82	12907.2	4608.91	6672.42	8269	6544.12	6106.75	5038.58	12770.5	5543.33	5088.82	12130.2	16741.8	4956.26	7619.27	5637.17	7604.62
471	ATIC	1721.05	1285.83	3065.94	1227.83	1612.36	1552.58	1561.69	1667.65	1599.38	1691.04	888.705	2898.16	1136	1590.18	2720.09	1207.82	2150.2	1339.78	1346.02	1579.55	1659.73	2117.93	2127.38	1546.45	2553.93	1806.13	2407.33	2592.4	1343.49	3050.11	2754.26	1272.51	1646.48	2122.6	1299.87	1611.09	1029.97	2692.65	2107.25	2146.6	2492.33	738.583	1843.59	1713.54	2203.35	1813.8	1281.65	1720.56
472	ATM	377.152	708.06	1403.08	1106.12	428.09	322.017	612.355	586.188	921.582	1343.69	1336.09	381.747	910.004	1219.67	1584.99	757.222	331.346	1111.9	626.549	797.704	1023.65	545.933	789.885	862.566	957.877	460.312	1965.76	767.6	890.508	411.688	1910.31	614.112	446.166	332.652	918.039	1083.46	518.55	1556.08	741.41	622.118	722.393	800.432	759.525	2254.05	1012.41	983.992	499.038	796.867
473	RERE	1009.78	1369.79	1272.3	2414.47	3295.51	1737.03	1691.3	1036.95	2423.73	2361.97	3013.22	1220.37	2864.81	1815.5	1154.71	2306.73	2155.05	1830.79	2202.65	1617.55	2070.96	3002.9	1548.24	2741.83	2015.2	740.361	3629.31	1801.6	1467.55	1632.29	2252.91	1895.38	1264.76	2222.31	1629.87	1597.83	1206.87	4449.48	3573.21	1206.55	856.979	2598.71	521.981	488.238	3328.07	2078.82	1241.63	1228.15
474	ATOH1	0	0	0	0	3.3708	0	0	0	0	0	0	0	0	0	0	0	0	0	0	0	0.7798	0	0	0	0	0	0	0.4	0	0	0	0.4866	0	0.4087	0	0.7231	0	0.8183	1.0033	0	0	0	0.617	0	0	0	0	0
475	ATOX1	690.923	552.825	635.709	905.38	706.742	836.006	584.75	706.032	357.454	961.609	444.077	591.542	455.609	837.527	1058.97	612.492	721.58	576.467	576.106	541.279	285.937	807.054	442.71	385.329	756.845	679.786	337.523	511.6	739.514	409.68	335.426	456.448	1349.65	547.201	670.086	484.483	726.472	211.659	485.177	1038.96	1129.22	1349.87	2622.24	991.636	1384.48	1235.23	647.557	548.181
476	ATP1A1	11996.1	20838.3	19291.6	10919.5	53848.3	37984.3	17729	23568.9	22257.9	9424.1	26190.1	18047.3	23345.4	13631.3	17185.7	30022.2	11011.2	17590.4	27324.7	15066.4	22459.1	27917.9	43809.2	18145.8	12149.5	25762.5	16935.5	10829.2	19626.9	6178.13	17672.6	30051.5	18453.9	17789.9	17249.5	10933.9	13048.4	30703.9	23502.6	19169.8	11689.8	15318.1	14234.7	8622.03	14045.7	24344	23971.1	19002.6
477	ATP1A2	3.9124	15.0483	1.7732	10.7607	29.2135	48.2141	2.6931	2.861	251.298	65.8135	52.8926	10.5732	88.3777	27.5729	9.2285	69.3809	5.218	17.6331	0.885	18.8628	15.8565	17.8994	0.6244	4.2814	22.5742	2.3411	16.582	55.2	3.0905	4.0165	2.2422	0.9732	0	19.2072	22.3122	5.0618	28.0864	2.1821	1.0033	0.785	2.3006	2019.06	1.851	0	3.0721	81.8319	8.8496	23.6845
478	ATP1A3	14.867	11.8802	42.5579	70.5009	21.3483	6.1926	304.663	3.1789	15.5006	40.2194	35.2617	11.1297	11.703	15.0789	46.1424	9.3254	9.3179	23.0587	14.1593	62.0558	7.5383	9.4762	20.9179	15.1277	103.719	442.168	3.2094	37.2	3.0905	59.4437	4.4843	75.4258	76.22	25.3371	31.6689	273.817	13.8336	302.487	101.53	9.4201	95.8589	907.947	14.808	0.5227	20.4804	76.3764	112.736	3.0561
479	ATP12A	24.6479	64.1531	27.4853	702.412	47.191	207.896	59.2493	1036.32	4.2274	133.455	25.8953	886.477	12.1065	15.9406	9.2285	2681.98	6.7089	1267.55	95.5752	895.845	14.5568	31.8505	129.566	135.864	16.7781	381.593	21.3961	766.4	3.9735	1.2049	27.8027	131.874	2228.97	97.262	164.822	13.257	123.664	17.4564	0.602	2098.71	0	0.7192	1.234	1.5682	1.3654	174.575	213.159	229.969
480	ATP1A4	0.7825	1.188	0	21.5213	17.9775	1.327	0.3366	0.6358	0.4697	0	2.7548	0	7.2639	0.4308	3.4607	0.746	1.8636	2.7128	3.5398	0.8201	1.2997	0	0.3122	0.5709	2.4405	0.2926	0	0	0	0	0	0	0.6197	1.226	2.5191	0.241	2.096	0	0.2007	0.3925	0	0.7192	1.851	1.0455	0.3413	0.2871	2.6933	0.764
481	ATP1B1	4793.89	5312.29	12017.5	6966.78	5947.58	29612.4	1510.27	6608.05	2056.61	10215.3	8682.9	2742.64	1997.15	6008.41	12339.4	14619.8	2831.2	9753.14	2411.14	5926.59	2888.82	8245.04	10014.6	4145.54	5609.62	14167.9	3087.72	5651.44	6348	11344.7	13294.7	4051.74	14764.4	1605.58	8845.19	3334.18	3747.34	3332.24	4338.63	13672.1	1495.96	4598.72	20374.3	2261.56	1478.37	5707.79	3178.16	3355.62
482	ATP1B2	8.9984	25.7404	12.4127	106.493	61.7978	53.0797	38.3774	11.7619	72.8059	53.0165	45.73	13.9121	94.0274	38.7744	13.8427	42.1508	36.5263	23.7369	18.5841	12.3018	16.1165	37.3783	9.054	28.8283	33.2511	6.7306	18.4541	59.6	3.9735	46.591	8.0717	1.9465	6.8164	28.1978	28.0702	33.7451	31.0208	222.57	23.075	7.0651	23.3896	2370.73	8.638	0.5227	17.4083	67.1883	139.669	18.3364
483	ATP1B3	12653.8	17317.4	6683.36	8870.13	15283.1	41264.6	5552.94	14387.3	6259.9	2263.25	11201.1	10516.4	2997.98	2380.75	11063.8	12201	13433.5	10214.6	20665.5	18746.6	10029.4	2861.02	37511.1	5732.55	5084.37	26353.6	1840.06	12374.4	6498.9	5144.69	8110.31	26507.1	21894.3	6547.61	10083	4203.19	10396.6	9478.3	5935.09	9402.81	3708.97	904.351	2499.46	4914.27	4489.65	5460.05	15247.4	18408.6
486	FXYD2	0.7825	3.9601	0.4433	41.1874	34.8315	7.5196	1.3466	1.2716	3.288	10.9689	4.9587	2.2259	6.8604	6.8932	4.6142	16.7857	0	5.7647	1.7699	5.7408	1.0398	3.9484	0.9366	0.8563	51.8596	1.7558	5.0816	1.6	7.5055	1.2049	4.9327	0.9732	1.859	0.8173	7.1975	1.4462	6.7072	0.8183	17.6574	4.71	3.0675	179.791	22.8289	3.1364	2.3894	6.0297	5.3867	1.146
487	ATP2A1	23.0829	9.9002	21.7223	7.4212	14.6067	1.7693	5.3863	9.5367	20.1978	18.2815	4.4077	7.2343	33.4948	3.8774	16.1498	4.4762	8.5725	10.1729	26.5487	9.2947	35.0923	18.6891	6.8686	9.1337	5.7961	12.5832	57.502	15.6	35.3201	13.656	18.8341	70.5596	22.3083	8.5819	3.2389	22.4164	4.192	110.739	13.845	12.9526	13.0368	15.4621	25.2969	14.114	25.6005	5.4555	10.3886	7.6401
488	ATP2A2	9803.21	12932.4	16896.8	8472.36	21321.3	10845.5	10055.9	12488	10453.1	8345.52	11867.2	8763.49	11958.4	8769.9	10756.9	16890.1	8302.65	12630.4	8415.04	10481.1	18614.8	14587.3	10807.1	20361.1	6862.55	11087.6	8810.64	12912.4	15698.9	14402.7	14439.5	13563.5	12208.2	11294.6	13559.3	11938.1	8774.68	15023.4	11280.5	8642.92	6530.67	4765.19	3313.28	2558.81	4899.94	9195.03	6435.55	7867.83
489	ATP2A3	262.911	512.829	328.937	848.237	1019.1	781.157	636.593	199.634	953.053	3923.22	2060.61	386.756	864.81	1812.06	491.416	875.841	275.438	1270.94	519.469	1454.07	326.748	1823.37	290.665	217.782	1402.65	340.625	1963.63	508	413.245	725.776	158.744	241.363	272.037	228.852	1115.97	471.226	365.542	877.731	319.438	363.458	327.071	5688.6	697.208	254.051	185.348	2523.01	990.766	199.026
490	ATP2B1	2918.23	3822.65	2204.14	3994.43	1129.21	643.592	788.756	3316.54	987.342	853.748	1534.44	1135.78	1142.86	852.606	3195.36	3907.71	673.872	5410.31	2447.79	1269.82	9606.97	960.516	2414.61	4104.47	1406.92	3326.65	916.288	4964.8	5391.17	1913.85	1406.73	4170.8	1701.63	538.619	1397.75	13894.3	900.44	2940.86	1233.41	1471.89	1698.62	1086.66	2867.19	627.287	250.885	2039.48	2261.64	4145.16
491	ATP2B2	0.7825	1.188	2.6599	30.4267	33.7079	0.4423	13.1291	7.3115	0	3.6563	0.551	2.2259	2.0178	4.3083	2.3071	11.9365	1.1182	16.2767	0	1.6402	0.7798	1.0529	0.9366	0.2854	15.8629	2.6337	1.6047	8	0.883	4.0165	0.4484	0.4866	15.4919	2.452	5.3981	54.9563	0	15.5471	118.786	0	1.1503	847.177	8.021	0.5227	0.3413	9.7624	8.08	1.146
492	ATP2B3	0	0	0	1.1132	21.3483	0.4423	10.0993	0.3179	0.4697	1.8282	0.551	1.113	4.0355	0	2.3071	0.373	0	1.0173	0	0	0	0.2632	0.3122	0	2.7455	0	0.8024	0.4	0.4415	2.0082	0.4484	0	2.4787	2.0433	0	6.2669	1.2576	2.4548	2.6085	0.3925	0	0.3596	0	0	1.024	0.2871	46.1716	0.382
493	ATP2B4	2461.66	2906.29	4705.75	3225.23	3862.92	3437.8	2980.64	3899.23	5066.82	2926.87	5815.43	2982.19	6982.24	12617.6	3543.73	4737.3	2162.5	6577.48	2354.87	5232.09	5068.62	2002.63	4522.64	2777.22	7908.28	1863.19	7470.18	9485.2	1532.89	3367.81	5317.94	3919.71	4027.27	5938.7	2930.09	5498.28	1864.6	9517.03	4488.59	2897.07	1585.89	1972.31	1189.57	1002.09	740.366	3482.88	2724.89	2516.67
495	ATP4A	1.5649	4.3561	5.3197	46.3822	13.4831	0	1.6832	1.2716	0	0	1.1019	23.3723	0	0	118.817	1.4921	0	0.3391	5.3097	4.374	17.9361	0	3.4343	94.1915	7.0163	0.2926	16.0471	0.8	17.2185	0.4016	0.8969	4.3796	6.8164	7.7646	0.3599	6.0259	0.4192	17.7292	65.6132	0.785	0.3834	0	5.553	0	12.2882	1.1485	27.3182	70.2894
496	ATP4B	0	0	0	0	4.4944	0	0	0.3179	0	0	0.551	0	0	0	0	0	0	0	1.7699	0	0.5199	0	0	0	0.3051	0	9.0933	0	0	2.4099	0	0	0	0	0.7197	1.2052	0	1.091	3.0098	0	0.3834	0.7192	0	0	0	0.5743	0	0.382
498	ATP5A1	9224.57	11875.4	6408.95	8335.44	5896.63	12533	6685.41	11166.5	9523.95	8254.11	7208.26	18374	6819.61	7295.62	10362.4	7091.77	11266.9	7139.37	37997.3	12582	7895.76	36797.6	12647.5	12106.5	11064.7	17569.7	7079.43	13858.4	8724.94	11458.6	5917.04	8889.54	4562.04	10466.3	8518.22	5417.29	8213.37	9749.96	7950.24	5372.98	4264.19	13187	14919	21781.5	12977.1	11795	12622.5	8114.98
501	ALDH7A1	1378.33	112.07	826.333	454.546	196.629	342.807	1605.12	1635.54	589.023	550.274	619.284	2363.94	502.018	720.342	879.012	647.928	886.694	702.272	1238.05	948.332	1033.79	157.936	91.1645	607.393	294.379	78.133	1410.81	90.4	754.525	700.472	1488.79	16.0584	34.0821	54.3523	387.584	896.897	268.288	59.1882	86.6817	447.846	830.905	1199.93	808.268	1061.16	1049.96	438.159	1685.65	257.473
506	ATP5B	30554	19396.8	15527	13802.2	14446.1	12834.2	14172.4	16492.7	12390.2	8003.66	11686.5	21179.2	11334.5	10860.7	22794.3	12144.3	19906.1	10528.7	23542.5	17602.8	21436.2	12315.1	15959.4	16618.5	14548.7	32329.5	8876.97	22331.2	12740	16950.7	9587.44	18253.5	16619.7	16016.3	12837.8	17673.8	17984.9	14993.7	11054.5	15023.5	11938.3	15089.5	20720	23665.4	10319.1	12996.6	16858.4	16929
509	ATP5C1	6532.08	5040.77	3550.04	2160.3	2126.97	3482.91	1948.49	5052.53	1715.4	3223.03	2099.72	4543.68	1403.95	2217.89	2526.29	2059.42	6588.52	1443.54	2719.47	2745.76	1409.93	1956.04	3944.11	2973.6	2909.93	5574.07	2777.21	4174.8	1921.85	5980.12	1670.4	3897.81	6251.28	3037.19	3108.23	2406.27	5129.32	2485.91	2826.39	2932.78	3479.68	5108.23	9853.46	8155.25	5508.2	2644.75	2657.18	4417.53
513	ATP5D	1120.11	843.494	468.58	629.313	1702.25	1668.92	1323.01	1996.98	735.105	1244.97	904.683	1836.39	474.98	889.657	682.907	1004.9	553.112	835.198	953.982	705.577	884.066	769.676	1629.41	1655.2	920.355	1274.42	331.372	1381.2	1801.77	1556.78	552.018	1947.93	2106.89	1383.33	647.053	1789.94	969.189	735.08	884.073	608.38	507.669	1138.44	1337.65	912.703	814.779	935.468	1614.85	831.248
514	ATP5E	4290.69	3571.19	3579.3	3922.82	5597.75	6515.98	3803.74	6074.55	3761.95	5376.6	4185.67	4502.5	2450.36	3825.74	4675.37	5079.35	5521.06	3599.53	3894.69	3423.46	1511.05	2400.37	3640.34	5707.44	3562.45	4080.18	3092.54	2410	6182.78	9220.2	4530.04	3676.89	7699.46	1831.63	4583.36	3663.75	6281.7	2189.96	3830.85	3888.92	5759.59	3782.81	14868.4	11859.9	5966.28	4973.37	3548.67	3364.72
515	ATP5F1	5436.62	4889.49	2610.22	1934.32	2874.16	3873.05	2329.57	2520.54	2777.43	2414.99	2574.66	3834.17	3042.37	2564.28	3361.47	2552.92	6112.19	1825.36	4690.27	2225.81	1609.57	2642.27	5402.44	3523.33	1750.41	6399.3	3111.79	2293.6	1943.05	1308.16	2026.46	3058.73	1798.3	2162.65	3369.14	1803.68	5438.27	2592.83	2685.33	5211.26	4416.03	4499.46	12758.3	4951.39	5785.03	3271.49	4083.49	3093.5
516	ATP5G1	2640.85	1781.63	959.769	641.929	1246.07	1637.95	1766.37	1589.13	726.18	718.464	773.554	1966.05	523.002	393.345	2015.27	1399.93	2689.53	982.028	1943.36	1574.63	811.801	685.707	1352.48	1658.06	1206.5	2820.4	987.965	1273.6	857.395	1731.9	691.928	2545.5	2396.28	773.192	1026.72	1354.87	1006.08	906.098	1153.95	890.197	1176.76	1301.33	3499.61	6247.26	1821.05	1485.32	1114.66	2731.74
517	ATP5G2	6217.14	5264.12	4075.81	2673.84	6029.21	6341.7	7640.8	6159.1	3606.01	5420.48	2966.94	4380.08	3359.56	3646.95	5765.49	4120.7	8129.71	3286.54	6538.94	5569.98	6554.46	3457.23	5108.02	5834.45	4965.71	8170.02	3419.9	4460	4211.92	5670.85	2935.87	5327.01	6314.48	6519.82	4541.61	5792.11	3901.91	4276.28	4980.39	4421.16	4697.09	6687.88	9106.9	15664.9	5150.14	4536.07	3856.1	5761.05
518	ATP5G3	6920.97	7361.76	4537.74	3070.13	3062.92	4049.54	1537.12	13827.5	2356.56	2842.78	2725.07	7145.8	2690.07	2624.16	5797.79	3852.88	7262.77	2807.39	9838.05	7382.45	230.829	3478.02	6604.75	4567.15	4518.5	9629.38	2770.26	6187.2	5880.35	4935.84	3978.92	12930.9	7494.35	4136.09	3939.54	3339.08	6923.08	3347	3335.64	6539.1	4231.21	4680.69	16220.3	9738.11	3615.47	3264.09	3223.93	7481.23
521	ATP5I	1359.8	1285.13	666.829	860.519	1441.6	1545.81	1139.08	1153.85	751.813	1226.69	853.78	1066.97	946.824	666.265	1101.13	1295.26	1331.1	795.527	1676.32	858.991	988.154	1829.26	1669.82	948.82	782.631	2513.37	1155.27	894.016	2205.89	1939.71	884.498	1873.5	2585.8	1078.23	1426.36	822.339	1324.06	599.795	915.983	754.391	826.561	1526.72	3890.7	2246.56	794.418	1077.76	870.985	1268.18
522	ATP5J	1786.88	1106.41	1652.35	968.434	1427.55	1919.31	1158.53	1041.84	1077.32	1708.7	1670.38	1169.39	844.5	1238.7	1212.15	1583.42	2818.98	1460.93	1126.93	995.101	861.227	1341.04	1582.98	1497.95	1177.5	1440.32	2271.96	1751.71	1278.66	1484.78	1282.44	1859.72	1792.29	968.586	1495.53	1359.47	2163.96	869.186	1513.88	1037.52	1483.67	2501.4	3114.43	1768.18	2510.91	1492.28	1232.55	2280.13
523	ATP6V1A	1414.32	2346.74	5114.49	3602.97	2222.47	2546.06	2644.34	1327.19	2981.76	1872.03	2901.93	1553.7	2290.56	2355.76	5092.96	3237.78	3097.28	2711.77	2939.82	1850.46	2648.82	2258.75	2599.44	2679.32	3056.97	3703.27	2034.23	4098.4	835.32	2827.99	3680.27	936.74	2106.89	3454.84	3745.93	1628.44	3866.69	2734.93	1839.98	1893.83	2664.11	3418.91	2781.43	1721.38	4306	3509.01	2657.56	2557.16
525	ATP6V1B1	7.4335	43.9567	172.892	40.0742	58.427	47.7718	301.296	34.0141	106.626	16.4534	53.9945	18.9204	229.621	12.9248	58.8315	45.1349	243.012	13.5639	25.6637	231.821	17.4162	239.8	29.9719	45.954	26.2348	46.236	775.876	330.4	180.574	140.978	290.583	91.9708	247.25	1620.76	71.6149	52.787	17.6064	47.4597	36.5187	66.333	67.4847	568.5	1.851	281.756	12.9709	260.426	181.608	43.9309
526	ATP6V1B2	1561.82	2450.89	2932.51	6014.47	1597.75	2151.5	1972.4	2464.6	2370.66	2546.62	3017.08	2133.56	2847.86	3879.16	4021.31	2418.63	2985.46	2966.43	2793.81	3290.05	1447.62	1768.62	3114.89	1712	3105.78	2049.6	2231.35	1296.4	1195.14	2611.51	1285.2	1749.88	1081.95	1305.27	3619.97	1459.96	2652.27	1444.52	2045.25	1837.7	2848.16	8187.7	2949.25	2201.25	2715.36	3456.75	2917.28	1436.73
527	ATP6V0C	5581.07	3518.41	2237.84	4377.72	6885.39	7428.89	2086.85	5994.68	3224.8	3644.5	3844.08	3163.05	4018.56	4322.28	2721.2	4108.94	5657.23	3139.71	2591.19	3716.14	3984.28	5114.75	3951.35	2269.46	2213.74	6740.12	2396.17	3477.47	4178.11	4118.87	2864.57	3372.25	3206.82	5242.75	3719.39	3565.89	3484.92	1484.93	4428.57	2208.01	2610.05	6105.61	3620.55	5053.35	4918.82	3501.99	3740.82	2363.25
528	ATP6V1C1	1578.64	1717.08	1640.25	2126.53	1073.03	1503.48	1913.82	1288.4	1485.24	1173.67	1415.43	1949.92	2028.65	2466.05	1361.2	1477.14	1294.82	1467.28	1976.11	1628.49	1941.51	2054.22	1585.39	1840.45	1142.13	1308.07	1139.34	1730	1174.39	2808.72	1770.4	1578.1	801.859	1448.71	1374	1083.94	1844.48	1402.52	890.293	1772.15	1349.69	1740.02	1103.19	832.723	1432.95	1607.35	1373.61	1270.17
529	ATP6V1E1	4320.42	3884.83	885.736	2992.21	3920.22	6425.3	2663.19	4662.16	2784	2820.84	3228.1	4721.2	1891.44	2401.43	3520.66	4312.81	5403.28	2407.26	3284.96	3695.74	4719.78	4674.91	4335.62	3441.7	2666.19	5938.11	1093.61	3481.2	3190.73	2699.87	4093.27	2552.8	2027.58	3354.72	3897.44	2690.21	7087.82	2913.59	3022.42	3510.16	2498.85	4435.81	4389.94	5063.25	3903.91	2609.15	3161.6	3660.78
533	ATP6V0B	5154.15	4147.38	1133.1	2999.26	3094.38	6173.61	1266.12	2028.13	1991.12	2564.9	2392.84	4050.08	2252.62	3294.96	2532.06	2449.59	6290.35	1529.67	2949.56	1816.57	1233.95	3585.94	2949.42	2454.12	1956.33	4771.97	4524.74	2048	2008.83	3382.67	2085.2	2771.29	2206.66	4692.28	3271.26	1340.89	5778.24	2234.15	2468.42	7023.06	3679.06	8673.14	15011.6	16794	6646.91	2773.38	4114.27	2165.98
534	ATP6V1G2	3.5211	5.9401	11.0828	10.0186	15.7303	4.4233	4.7063	2.2252	10.8035	16.4534	13.2231	6.6778	10.4923	5.5361	6.9214	8.4898	11.5542	7.7959	15.0442	4.9207	1.2997	7.6336	3.7465	2.6202	17.3882	7.0232	36.9243	10.8	2.2075	2.2733	2.6906	1.9465	8.0558	2.0433	4.6784	16.8726	8.5978	19.4476	16.8548	8.6351	6.5184	390.867	12.34	35.0235	34.1067	10.0495	5.8407	4.5841
535	ATP6V0A1	1254.69	1396.32	1269.2	1620.04	1496.63	1324.34	759.131	1070.33	1360.3	967.093	1355.92	945.465	1658.19	1122.73	1318.52	1763.99	474.469	1176.33	907.08	1483.6	807.382	1395.37	1007.18	1648.92	1108.27	1133.95	1080.5	837.6	1311.26	1012.55	667.265	1511.92	1120.37	1144.67	1121.73	1443.81	485.433	723.896	1071.28	359.14	735.813	3729.59	415.24	155.776	1100.48	1206.52	814.929	1163.98
537	ATP6AP1	2661.58	3202.11	2844.29	6913.17	5097.75	4863.43	3854.91	3471.03	3420.47	3762.34	2930.03	3629.38	4067.39	3698.65	3803.28	4425.08	2330.23	3647.34	3149.56	4025.42	7348.84	11272.7	3363.72	4063.08	3083.51	3268.71	2493.98	2783.2	3998.23	7117.98	4112.56	2744.53	3928.12	5132	4152.59	2788.07	3505.34	3087.88	4730.57	2222.75	7075.15	7978.78	2428.51	2685.31	3327.38	5379.08	2736.44	2562.51
538	ATP7A	917.84	387.295	676.493	641.929	304.494	210.55	492.846	347.453	367.787	224.863	696.97	206.455	615.416	426.087	477.573	394.278	180.022	569.346	326.549	589.393	2280.48	627.797	288.48	384.473	307.192	387.446	623.161	641.6	290.066	312.883	465.471	182.482	250.968	208.418	504.903	438.445	283.798	480.87	383.446	326.17	226.227	419.633	179.547	636.696	436.574	685.378	305.502	375.513
539	ATP5O	4878.72	1882.22	2444.86	2321.34	2852.81	3019.35	1820.91	2309.78	1997.7	2612.43	2585.67	2902.62	1815.17	2274.33	2928.89	2076.95	5377.56	1360.8	2409.73	1874.8	1680.53	2046.85	2591.01	2504.64	2757.4	3155.75	3291.25	3307.6	1618.54	2455.67	1752.47	3372.75	2169.48	1913.36	2963.92	2799.4	3881.37	1616.36	2564.94	1916.59	2455.52	3965.84	8201.76	6466.81	5494.21	2738.64	2420.93	4194.44
540	ATP7B	69.6401	27.7205	86.0024	65.3061	71.9101	42.9061	182.798	75.6576	108.974	133.455	86.5014	79.0206	135.19	105.552	27.6854	91.3888	75.2889	81.3835	37.1681	390.104	107.876	627.797	38.7137	37.962	35.6916	65.5498	383.258	107.6	111.7	180.741	41.2556	40.8759	176.607	41.275	77.7328	26.755	95.1582	387.042	40.933	30.2227	36.4264	533.981	565.787	30.8416	80.2149	128.634	88.4956	183.746
545	ATR	438.967	1057.73	2108.83	898.33	692.135	727.192	682.377	756.894	1084.1	698.355	1081.54	707.846	864.407	638.054	1225.08	873.603	441.67	787.725	1216.81	1279.93	1164.02	516.715	1310.33	1001.57	836.465	1325.33	1133.99	2138.4	686.534	963.149	1700	2459.85	1388.69	1323.66	717.949	793.733	868.581	1580.08	959.719	668.825	631.518	257.461	389.943	737.585	783.375	807.408	841.862	922.93
546	ATRX	1030.52	883.491	1739.11	1189.61	702.247	401.194	1073.22	875.785	1306.75	946.984	1691.46	640.512	1342.62	899.997	995.521	884.793	671.264	1704.65	708.85	930.016	2451	881.548	559.163	643.071	1253.48	752.652	2300.35	1236.4	830.022	1057.94	1024.22	438.929	858.869	747.037	1162.03	1832.6	670.719	2193.24	1500.88	882.74	862.73	1664.51	848.99	907.475	1248.96	1265.95	786.456	983.669
547	KIF1A	5.8685	72.0732	156.932	1855.29	2001.12	2.2117	170.005	44.5045	631.768	343.693	2.2039	2.2259	240.113	3.4466	918.233	10.8175	285.874	1.0173	1.7699	349.098	1249.81	2.8955	4.9953	19.4092	631.162	55.8929	2615.14	31.2	16.3355	5313.79	426.009	21.4112	1549.81	122.19	198.291	48.4483	37.7279	5222.75	5511.11	177.411	8.0521	6577.85	0	212.755	3313.73	754.002	809.157	594.404
549	AUH	228.482	276.017	242.048	182.931	103.371	163.662	165.965	90.5984	165.34	195.612	159.78	182.526	212.268	167.591	149.963	165.246	101.752	253.984	200	158.01	217.312	106.607	289.728	196.09	163.205	234.106	205.135	191.6	151.876	196.405	159.193	165.45	177.227	208.01	175.619	99.066	197.443	169.382	84.6752	268.472	204.755	622.798	1105.04	311.553	188.761	189.792	216.622	245.249
550	AUP1	5401.29	3650.81	4712.49	3691.21	3465.28	3566.63	3143.86	3667.92	2622.71	4827.46	3544.45	3697.68	2924.62	2366.87	4016.13	2634.99	4344.55	2151.4	4075.08	3417.59	2260.44	4083.13	4393.1	2751.03	3898.89	5533.13	2124.08	4793.98	4257.71	6057.17	3820.11	3306.91	4488.34	3433.88	3419.69	3504.67	3962.1	2371.4	2361.6	5014.68	4978.59	3238.84	15882.7	7192.53	5394.54	3427.08	4132.6	4162.1
551	AVP	0	0	0	0	0	0	0	0	0	0	0	0	0.4036	0	0	0	0	0	0	0.2734	0	0	0	0.2854	0	0	0.2675	0	0	0	0	0	0	0.8173	0	0	0	0	0	0	0	0	0	0	0	0	0.7695	0
552	AVPR1A	4.6948	11.4842	22.6089	18.1818	59.5506	8.4043	7.7428	16.5302	4.2274	3.6563	20.9366	8.9037	3.632	18.9564	14.9963	38.0476	21.9903	36.9617	4.4248	7.9278	34.8323	5.5278	6.2441	18.8383	16.168	12.8759	3.7443	2.4	3.532	1.6066	0	1.4599	0	1.226	9.3567	117.385	12.9952	21.0023	27.4893	12.1676	56.365	14.3833	1.851	2.6137	3.4134	14.0693	9.2343	9.5502
553	AVPR1B	0	0	0	0.3711	2.2472	0.4423	0	0	0	1.8282	0	0	0	0.4308	0	0.746	0	0.6782	0	0.2734	0.5199	0.2632	0	0.2854	0.9152	0	1.3373	0.4	0	0.4016	0	0	0	0	0.3599	0	0	0.2728	0	0.785	2.684	1.0787	0	0	0	0.2871	0.7695	0
554	AVPR2	1.9562	2.376	0.8866	3.7106	4.4944	5.308	2.3565	0.9537	14.0915	7.3126	5.5096	2.7824	12.9136	8.1857	2.3071	11.1905	2.2363	6.782	6.1947	6.8343	1.8196	8.4233	1.8732	2.5689	5.491	2.3411	3.4769	1.2	1.766	2.4099	0.4484	0	3.718	4.904	6.1179	0.9641	10.48	1.091	1.0033	1.9625	3.8344	5.3937	3.085	0.5227	2.3894	7.4654	11.1581	1.528
558	AXL	395.931	833.99	630.832	2100.56	1046.07	966.051	1610.17	343.32	1426.53	1369.29	778.512	428.492	1533.9	2174.38	1037.05	909.785	606.784	1467.62	688.496	1165.66	383.156	1128.19	699.657	539.461	2814.76	236.447	259.16	215.6	243.709	203.635	252.018	90.5109	92.9512	1304.86	3247.5	1123.71	1153.22	312.307	557.612	1300.36	3076.69	495.505	349.838	173.549	602.465	1649.27	1235.09	508.834
563	AZGP1	5.8685	13.4642	215.893	117.996	69.6629	398.983	7.4062	157.991	215.13	1164.53	11.0193	60.1002	269.976	8495.04	25.3783	394.651	380.544	355.036	10.6195	236.195	12.9971	387.734	5.6197	40.5309	303.531	1262.42	19400.9	29.6	247.241	1164.37	34.5291	7.7859	1.859	37.5971	284.3	55.1973	85.0975	89.1915	8.628	208.812	6.135	6.8321	47.5089	78381.1	34.4753	428.684	582.917	48.5149
566	AZU1	0	0.396	0	1.8553	1.1236	2.654	0.3366	0.3179	1.4091	1.8282	0.551	0	7.6675	2.585	1.1536	2.2381	0	4.7474	0	0	0.2599	1.0529	0	0	0.6101	1.4632	0.5349	0.4	2.2075	1.6066	0	0	0.6197	0.4087	1.7994	0	2.096	0.2728	0.2007	1.1775	1.9172	1.4383	0	80.5018	1.7067	0.5743	1.1543	0.382
567	B2M	65508.6	67367.5	51704.3	122800	25202.2	89065.1	24391.9	31377.6	48340.3	129874	68824.2	30374.5	52554.9	92904.7	77902.1	30243.4	57463.3	68641.9	45826.5	130330	18104	30502.2	29268.5	17350.9	102398	38741.1	22247.9	20130.4	13926.7	3473.44	41600.4	26317.8	8444.31	12446.7	86047.3	52064.1	164163	16043.6	30415.7	134260	230669	22251	159699	84823.8	70443.4	185615	56813.8	33434.8
570	BAAT	5.4773	4.3561	14.186	47.4954	28.0899	42.9061	1.0099	3.8147	6.1063	257.77	2.2039	5.5648	13.3172	21.5413	8.0749	14.5476	0.7454	28.4842	3.5398	34.9918	21.3153	60.5422	17.1714	93.9061	21.0489	5.8527	0.8024	5.6	41.0596	18.8774	2.6906	13.1387	5.5771	4.904	105.443	13.016	17.6064	2.1821	2.0065	3.14	3.8344	5.0342	1.851	4.7047	3.4134	18.3763	23.0858	13.3703
571	BACH1	1064.16	948.832	2470.58	1276.44	794.382	658.189	2102	945.085	1065.32	1085.92	1892.56	440.735	1494.35	1077.07	996.675	1583.82	1080.51	1904.37	738.053	1253.96	1846.37	1283.76	1188.57	1806.48	1042.68	623.016	1082.64	1458	729.36	897.681	1548.43	802.433	622.153	1411.93	1397.75	1196.99	1486.9	983.834	1362.23	1330.59	1441.33	304.926	1021.75	361.736	720.569	1346.92	974.99	1450.86
572	BAD	933.893	1192.86	585.854	302.304	1853.1	1673.31	869.507	830.072	616.624	719.653	468.005	817.674	659.964	654.275	624.698	729.186	1463.49	719.335	632.416	778.937	734.003	838.768	1333.08	863.608	1052.46	1161.56	378.476	956.52	1950.09	885.101	1178.54	898.029	1663.02	805.19	996.257	1251.36	1435.74	627.823	1093	1751	774.498	1773.86	896.937	1581.45	1210.17	643.977	1528.03	941.832
573	BAG1	1592.94	1190.99	792.082	1216.27	2025.88	1611.04	736.108	2675.72	1880.67	1568.63	1297.88	1669.25	1305.56	1096.64	988.542	1592.7	3088.17	3065.16	1970.47	2743.29	1294.21	777.678	1653.57	1198.1	1476.99	1214	1569.36	1366.17	3527.58	4535.01	728.852	2614.59	956.759	6915.42	1455.33	909.151	1235.35	2269.73	679.171	962.579	1240.99	3039.12	1508.01	1568.54	574.028	2176.67	1654.12	1034.98
574	BAGE	0	0	96.0966	0.167	32.2472	0	0	0	0	0	0	0	0	0	0	0	0	0	0	0	0	11.6425	0	0	0	0	0.5349	1.116	0	0	8.2422	0	0	0	0	0	0	1.0037	0	0.4632	0	0	0.9687	0	0	2.1851	5.075	0
575	ADGRB1	4.6948	32.0765	13.2993	18.5529	23.5955	4.8656	181.114	18.1197	11.7429	20.1097	19.8347	6.6778	23.8095	21.5413	51.9101	9.6984	1.4909	24.7542	3.5398	25.1504	2.0795	4.7381	91.4767	7.1357	235.198	1.4632	2.942	7.2	11.479	98.0018	95.9641	16.0584	127.653	56.8043	189.294	68.9364	2.9344	77.7357	56.7845	135.021	11.5031	214.311	3.085	0.5227	7.5095	22.3961	392.843	32.0886
576	ADGRB2	36.7762	201.171	99.3018	98.7013	235.955	76.0809	190.54	21.9344	90.6551	155.393	89.2562	62.8826	131.961	123.647	19.6105	172.706	107.715	69.8542	21.2389	95.6807	95.399	714.662	185.451	61.6526	407.25	38.3349	767.05	288.8	67.9912	151.421	125.112	44.2822	86.7545	69.0642	239.316	35.9144	66.6527	432.32	591.322	67.5105	116.181	143.474	4.319	180.345	511.669	518.843	442.093	110.782
577	ADGRB3	0	11.8802	91.7655	3.3395	20.2247	3.5386	0.6733	0.9537	16.44	3.6563	6.0606	5.5648	25.4237	50.8375	4.6142	12.3095	1.8636	11.1902	1.7699	2.7337	74.3436	33.1666	1.2488	3.4251	3.6607	0.8779	4.8141	5.2	7.064	0	6.278	0	3.0984	2.452	8.9969	542.814	8.8032	69.0075	0.4013	0	0.3834	523.193	3.085	1.0455	7.1681	6.3168	15.3905	3.4381
578	BAK1	1260.56	770.233	825.889	845.269	873.034	1223.93	1383.94	1069.06	1032.43	702.011	1094.77	604.897	638.014	705.263	657.529	582.278	2021.62	606.985	879.646	847.184	335.326	652.277	1177.65	915.085	928.287	791.865	661.139	839.2	536.865	818.556	511.211	589.294	1024.32	633.429	1116.33	559.205	2538.25	927.646	769.1	4996.17	980.445	258.54	1272.25	1781.49	920.935	1120.95	802.616	1021.49
579	NKX3-2	2.3474	4.3561	3.1032	10.7607	83.1461	21.2319	5.7229	0.6358	4.6972	14.6252	14.3251	7.7908	9.6852	7.7549	3.4607	4.1032	3.3545	7.7993	8.8496	2.4604	4.9389	492.235	15.9226	5.7086	27.15	8.4864	0.8024	2.8	6.181	6.4263	37.6682	4.3796	9.9148	4.904	26.6307	18.8008	13.4144	30.8215	20.4665	8.6351	4.2178	1.0787	1.234	0	4.7788	14.6436	40.0154	14.5163
580	BARD1	199.139	88.3095	193.284	103.525	101.124	38.0405	60.9325	139.553	103.337	20.1097	157.576	133.556	125.504	79.7029	141.888	39.5397	296.683	137.335	80.531	139.967	239.927	128.718	109.273	78.4929	223.911	126.71	454.4	126	37.9691	55.0256	156.054	148.418	43.9969	125.46	76.6532	192.106	97.6734	241.935	102.533	111.078	178.298	132.327	51.2109	217.459	146.435	104.228	113.12	115.748
581	BAX	725.352	798.349	420.259	1164.01	1333.71	1404.84	1114.96	668.203	659.951	707.495	646.281	1495.27	864.407	1081.37	1669.2	1061.6	906.821	843.676	705.31	743.302	1062.13	1266.39	925.07	1493.93	825.788	1133.37	933.137	930.4	1149.23	671.152	1097.31	1170.8	832.843	1139.35	780.927	661.645	969.189	349.674	546.978	691.983	1473.16	596.548	940.922	958.181	775.183	904.458	1033.86	388.502
582	BBS1	307.12	324.726	449.961	307.236	547.191	345.903	524.827	269.57	767.515	574.04	277.135	249.304	733.902	492.004	308	470.373	371.379	438.793	534.513	361.673	486.093	519.61	393.609	360.988	671.124	329.212	584.092	344.12	295.806	298.825	772.646	311.435	346.262	465.468	554.706	921.793	224.272	742.55	591.44	340.693	381.902	1318.23	199.291	184.527	632.503	400.546	362.616	291.472
583	BBS2	968.31	706.872	1128.23	619.666	637.079	391.463	698.872	566.797	589.963	572.212	509.091	498.609	608.555	551.027	490.262	670.309	595.229	530.01	539.823	752.05	852.872	403.791	927.568	730.127	495.717	451.24	804.761	631.2	821.634	820.163	745.74	360.584	303.641	508.378	760.054	469.057	822.05	648.616	297.166	190.756	717.024	1608.41	313.435	998.955	1712.5	513.674	508.657	593.64
585	BBS4	485.524	393.235	328.937	290.909	194.382	482.141	469.618	183.104	448.579	393.053	242.975	216.472	383.374	365.341	263.011	421.881	442.788	197.016	631.858	337.343	230.569	536.457	562.91	428.714	300.175	446.851	390.211	210.4	286.976	226.127	244.395	147.932	144.384	332.244	559.964	564.025	366.799	502.964	450.865	600.53	468.175	2372.89	636.125	1197.6	777.914	298.615	348.596	582.179
586	BCAT1	1020.74	1223.26	957.553	2156.96	813.483	268.495	2900.52	394.5	990.161	1195.61	589.532	2095.72	1500.4	2219.62	994.368	1246.62	396.944	1748.73	990.265	1047.29	808.422	330.877	321.574	343.371	921.88	668.081	188.821	294.4	246.799	25081.6	139.013	537.226	408.366	89.906	883.131	1491.05	1145.67	3350.82	1380.09	1502.11	791.028	45.3074	374.518	730.267	308.23	870.864	587.918	1528.03
587	BCAT2	809.077	870.819	655.658	549.907	1359.55	1146.96	1108.57	594.135	853.004	572.212	892.011	675.014	783.293	582.047	1243.54	687.468	1172.57	662.597	554.867	514.215	769.951	607.528	777.396	1562.44	762.336	1196.87	369.885	882.4	894.481	409.68	847.534	989.294	1016.27	1429.51	621.862	889.424	701.321	204.84	831.703	479.246	735.813	1520.68	593.552	640.356	558.774	765.774	1555.21	543.979
590	BCHE	176.056	80.7854	218.553	56.0297	357.303	67.6767	30.2979	14.6229	79.3819	51.1883	15.427	48.414	123.083	46.5293	1003.6	115.635	114.797	418.447	302.655	67.5232	612.165	620.163	258.82	207.792	48.1989	492.501	4.8141	154	494.481	30.1235	3.139	364.964	235.476	14.3032	586.595	653.932	75.0367	390.861	98.5202	8.2426	666.028	191.658	10.489	27.1824	55.2971	130.07	173.143	328.526
593	BCKDHA	1323.65	938.932	863.128	1555.39	1233.71	2028.51	2034.35	328.033	1709.77	1082.27	1423.69	792.237	987.857	1026.08	1628.83	1807.56	1181.54	1579.98	761.947	1009.84	1188.46	1462.49	1430.61	3352	1528.56	1540.13	2565.93	1863.62	954.084	1220.57	1931.35	868.613	924.555	2467.92	1239.74	851.572	1673.88	891.415	932.631	773.435	899.72	1781.73	1105.66	1484.06	923.963	1151.96	1459.52	910.969
594	BCKDHB	314.163	311.657	261.554	162.523	226.966	237.532	315.772	403.401	343.832	171.846	208.815	372.844	247.78	301.148	171.88	174.198	281.029	209.902	303.54	236.741	385.755	219.268	191.695	166.12	258.078	312.825	618.882	366.8	239.294	250.226	152.018	226.277	175.988	486.31	255.511	225.128	308.95	526.421	438.826	93.4158	241.181	869.112	1033.47	572.399	599.734	201.852	308.58	350.683
595	CCND1	36316.7	2199.12	2960.16	2352.88	8556.89	3474.51	5195.14	1526.66	12600.3	2717.42	13017.2	422.421	3853.22	4912.86	2636.7	2642.83	5632.42	4700.24	1024.78	3764.7	1285.16	599.105	3985.01	1305.24	5281.44	4019.75	292.966	1897	1187.51	4551.18	4840.7	962.38	1712.48	16249.2	4135.67	5794.41	2603.65	2561.36	3033.19	3723.78	737.071	380.521	2197.87	14246.7	4037	2611.92	7761.03	1511.58
596	BCL2	164.319	554.805	183.531	500.928	371.91	442.773	98.2999	481.602	242.373	539.305	655.096	116.861	195.722	364.91	281.468	280.881	289.228	858.596	559.292	479.224	1790.23	285.601	148.611	225.203	1285.51	515.619	3707.68	294.4	606.622	97.6002	117.489	592.701	171.03	2620.76	318.848	247.062	220.918	1995.76	4474.14	78.8931	102.761	217.548	101.188	798.745	80.5562	1219.73	1153.52	211.25
597	BCL2A1	205.399	160.383	454.838	1393.32	124.719	339.268	86.8541	78.8365	147.96	398.538	165.289	266.555	312.752	476.063	516.794	329.373	396.571	322.482	220.354	203.937	62.1263	86.865	61.817	105.609	3262.88	69.354	77.2934	44	51.6556	16.8692	81.6143	33.5766	133.85	61.7082	282.861	70.1416	765.458	52.3693	112.165	706.113	4550.23	57.8928	1266.7	578.149	286.043	238.892	240.862	168.465
598	BCL2L1	2415.88	2166.95	1593.26	3731.35	2684.27	4092	8944.62	2319.32	2351.4	4464.35	2268.32	2576.52	3402.34	3084.29	1881.45	3635.78	4617.97	2794.51	1997.35	2688.9	1726.28	9742.3	3313.46	2377.34	2051.2	3180.63	1910.4	2256	2600.88	1786.93	1470.4	3567.88	2928.58	6701.68	3482.14	2007.11	3662.13	3262.72	2908.05	3050.14	6429.06	4094.57	3840.2	2197.07	5027.94	2673.17	1881.88	2140.77
599	BCL2L2	568.893	724.839	813.37	1377.68	2078.79	545.978	726.1	1056.43	1725.96	586.453	1415.96	677.774	934.08	575.571	683.53	1092.57	483.917	1438.89	1023.35	1005.42	1911.85	1201.98	1488.37	1321.45	738.898	695.504	708.005	803.516	917.236	1469.5	2690.48	1152.55	854.346	663.216	904.637	765.187	698	872.609	472.75	1345.46	304.908	1174.32	254.641	343.011	956.281	920.571	1111.54	761.406
602	BCL3	1552.43	1038.33	1240.39	1395.55	3460.67	3268.83	1551.25	2301.84	1907.98	2065.81	1954.82	1524.21	1817.59	2121.39	1328.9	1506.24	915.02	1978.98	751.327	940.131	1024.17	785.47	1765.22	2496.36	1436.21	1243.1	320.406	996.8	1199.12	2373.33	1041.7	1982	4953.68	1677.56	1014.13	900.512	1183.82	1275.14	2936.14	685.703	1817.87	508.091	471.387	560.376	481.631	1776.47	2438.63	1115.84
604	BCL6	1899.45	1912.32	1746.2	1992.58	3847.19	3572.71	1408.52	1283.32	1998.64	1318.1	2123.97	1501.39	1840.6	1865.48	1955.28	3336.63	1287.36	2183.45	2805.31	1824.49	1946.19	1214.53	1963.47	1548.45	882.223	1669.47	596.951	2118.4	1887.42	1847.98	1015.7	1867.64	3988.85	2576.22	1163.47	1599.76	969.189	3924.7	3874.59	991.071	1130.75	385.832	639.827	802.927	1504.63	1415.26	4509.43	1740.81
605	BCL7A	518.779	536.193	384.351	547.681	1412.36	526.816	1063.46	659.302	635.056	391.225	585.675	909.85	770.379	384.728	588.315	647.928	775.624	454.391	809.735	567.523	970.366	665.965	684.983	514.914	645.499	676.86	1298.48	416.4	1299.34	334.572	1007.17	893.431	291.867	970.168	765.092	1216.99	310.627	755.536	2159.02	391.718	297.546	454.872	184.482	105.593	397.661	369.536	748.365	478.655
607	BCL9	240.61	465.704	476.56	320.594	833.708	629.437	1118.67	742.271	1237.7	674.589	833.058	420.145	1374.9	582.908	888.24	775.127	583.675	794.507	718.584	760.525	534.962	1005.79	435.841	609.676	1373.36	500.11	1009.9	773.6	518.764	1208.15	423.318	422.384	592.409	2356.76	817.274	1221.09	321.945	1527.17	1321.09	332.843	337.423	1215.03	196.822	151.594	935.613	716.962	791.843	860.663
608	TNFRSF17	17.9969	110.09	44.3312	90.167	134.832	184.01	125.231	23.2059	58.7145	1246.8	446.281	62.8826	29.8628	110.292	177.648	27.6032	62.9892	136.317	128.319	239.749	14.8167	35.2724	25.9132	0.2854	238.249	13.4611	13.9075	69.6	19.8675	1.2049	0.4484	23.3577	19.8296	11.0339	279.262	42.6635	26.4096	19.9112	6.4209	20.0177	25.6902	0	529.385	130.162	80.5562	577.417	168.911	27.5045
610	HCN2	8.216	21.3844	7.093	15.5844	12.3596	6.635	147.45	10.8082	6.576	20.1097	20.9366	33.389	13.3172	24.9879	6.9214	16.0397	10.8088	16.2767	17.6991	28.9776	26.2542	17.6362	31.2207	47.3812	21.0489	6.7306	2.6745	10	30.9051	84.7475	4.4843	20.438	2.4787	12.6686	33.1084	71.5878	66.2335	32.7308	81.2641	16.0926	299.08	593.671	23.4459	10.4548	29.6966	12.0594	36.5525	8.7862
611	OPN1SW	0	0.792	1.3299	1.1132	3.3708	1.327	0.6733	0.3179	0.4697	1.8282	1.1019	5.0083	1.6142	1.2925	2.3071	1.4921	0.3727	2.7128	0	1.3669	0.7798	1.5794	1.561	0.2854	1.2202	0.5853	0.8024	0	3.0905	4.0165	1.3453	0.9732	2.4787	0.4087	1.4395	3.8566	0.4192	2.1821	1.6052	0	0	0.3596	0.617	0.5227	0	0.8614	1.1543	3.0561
613	BCR	1535.99	1894.5	805.94	1679.78	5704.49	2982.2	2509.68	2735.44	3317.13	1517.37	3785.12	1432.39	1878.13	2186.44	727.896	4353.09	2219.53	2335.03	3014.16	2157.74	3252.66	4531.72	2660.94	2440.42	1363.91	2228.11	1134.8	2146.4	1806.18	2009.04	2860.09	2475.91	985.902	4690.23	2991.99	2536.91	2115.28	2766.84	3900.88	1655.58	877.684	1438.69	956.347	923.157	1040.06	1655.88	2143.13	1654.47
617	BCS1L	505.868	232.852	376.154	245.64	404.73	344.576	302.713	418.342	432.608	296.161	255.096	454.157	722.647	306.318	388.749	154.07	591.875	221.621	325.664	216.602	278.724	486.486	404.749	581.787	346.257	350.867	760.968	418.22	271.082	413.885	455.166	291.971	473.431	421.81	292.578	359.626	283.379	396.861	295.765	519.372	393.788	572.816	803.949	842.07	331.81	314.407	308.965	268.192
622	BDH1	2803.99	1150.4	370.165	727.273	3191.01	1096.1	503.956	1382.82	492.262	438.757	584.573	1055.09	584.746	457.538	807.491	826.603	734.253	565.615	1731.86	1104.16	1009.62	537.247	1506.09	832.025	265.399	3539.4	478.47	3098.8	1627.37	1750.38	400	1053.53	2167.62	1166.73	294.737	308.768	558.793	322.671	627.841	856.442	470.092	732.47	922.413	1230.01	286.726	534.635	2108.12	1021.11
623	BDKRB1	100.156	92.2696	5.3197	20.0371	129.214	99.9668	107.053	94.731	30.5315	20.1097	107.438	41.1797	52.8652	46.5293	6.9214	57.8174	167.723	80.3662	6.1947	29.251	3.6392	56.3306	75.8664	8.2774	179.068	157.144	3.4769	26	5.7395	47.796	155.605	36.4964	48.9543	10.6253	44.9843	51.8228	40.2431	56.7334	28.6933	87.5282	11.1196	0	13.574	24.046	81.2389	16.3664	71.566	14.8983
624	BDKRB2	506.651	510.849	130.777	292.393	541.573	631.207	490.153	607.168	196.811	277.879	536.639	212.577	391.041	498.035	113.049	581.158	561.685	588.335	89.3805	279.114	42.1107	254.277	569.778	50.2355	554.288	724.267	100.829	138	78.1457	303.645	1174.44	194.161	211.309	147.936	395.502	290.69	352.547	133.651	115.375	542.047	100.077	27.3283	50.5939	76.3199	186.372	350.011	405.156	187.184
627	BDNF	57.5	100.043	39.9645	83.3544	48.3146	11.1158	2.3801	101.013	49.2544	17.5686	16.6226	113.856	14.5278	12.9808	116.117	95.2234	18.8669	207.986	139.451	89.0323	374.728	4.5091	150.665	38.6442	10.3048	165.592	1.8962	71.192	120.521	17.797	79.6951	123.134	437.001	25.9461	39.8237	50.3573	14.4372	80.6051	26.1249	31.412	168.39	189.065	1.271	0.5227	50.0848	23.5188	307.03	316.734
629	CFB	488.948	787.859	1443.01	1640.1	2339.84	3197.67	1306.08	2662.64	1422.29	11404.7	4513.44	1437.96	2956.63	11856.3	1034.92	3260.86	1218.62	1957.38	506.044	1346.36	339.348	1631.64	238.405	1382.76	2244.59	1393.4	403.942	291.78	1560.64	4205.82	189.686	432.603	1070.8	273.396	2383.56	1082.6	3245.69	938.848	1859.29	2372.74	12116.3	17.26	21736.6	2565.6	510.157	24887.8	1317.25	1275.34
631	BFSP1	134.194	83.1614	47.4343	146.197	122.472	36.7135	391.18	220.933	51.6687	53.0165	69.9725	63.9955	56.0936	54.2841	258.397	76.0952	45.0988	194.642	74.3363	79.5517	161.944	20.5317	319.388	125.303	28.3702	107.689	123.028	126.4	362.914	82.7392	200.448	40.3893	118.358	70.6988	98.9654	12.0518	37.7279	37.3677	27.69	31.4003	30.2914	14.3833	11.106	8.8866	68.6093	70.921	124.663	119.568
632	BGLAP	10.0861	39.965	27.4764	13.6141	23.0337	30.9145	44.6995	19.7568	23.824	33.309	18.4022	45.6984	33.0428	22.2005	108.942	9.2956	80.1975	26.7887	16.8142	41.1728	10.2807	15.4172	35.96	34.2458	29.7186	34.2907	28.3712	29.804	43.117	141.609	27.3408	27.7372	48.9543	95.1819	22.6973	23.4119	22.3811	20.9095	40.7384	17.698	33.309	150.705	64.0876	108.892	157.337	18.9333	45.3367	14.1228
633	BGN	6042.64	9965.9	8666.74	17003.7	30422.5	12327.3	11254	5184.77	18636.9	25014.6	9537.19	9917.08	12429.8	22708.9	8515.57	14927.7	12335.4	13273.3	4817.7	5680.43	2839.62	15708.9	10564.8	4247.75	16812.3	824.054	4360.26	4008.4	1935.54	1883.72	4792.83	1365.94	2004.03	3290.56	30399.6	8135.22	17246.7	5386.4	7289.09	3711.12	2683.67	2484.72	2550.67	4198.64	13160.4	17483.3	12040.8	7810.91
634	CEACAM1	329.03	404.719	145.406	3215.58	323.596	369.346	254.503	1677.18	566.007	636.197	608.815	169.727	389.427	716.895	117.663	778.484	359.672	1548.32	84.0708	893.658	74.3436	1450.91	666.563	206.65	1390.45	1361.91	309.441	577.2	23.3996	212.873	65.0224	1492.46	4974.75	658.357	546.649	40.4941	1244.18	31.6398	232.556	299.48	278.758	11.8662	517.662	304.757	169.646	1510.59	700.654	410.276
635	BHMT	5.8685	1.98	11.0828	51.9481	8.9888	0.8847	4.0397	5.4041	25.8344	3.6563	0.551	1.6694	2.4213	3.0158	12.6891	5.2222	0	2.7128	0	3.2805	14.0369	0.5265	1.8732	0.2854	0.6101	16.3874	4.8141	8.4	15.894	10.4428	2.2422	1.9465	39.0395	2.8606	2.5191	0.4821	15.0912	0.8183	0.2007	18.4476	0	0	942.773	52.2739	4.0961	3.4456	0.3848	7.2581
636	BICD1	140.063	154.047	383.464	215.584	131.461	40.6945	315.772	148.772	148.9	151.737	171.35	175.292	112.591	109.43	208.794	335.714	77.8979	232.96	133.628	162.657	449.181	194.525	173.899	240.046	209.879	89.2531	139.075	155.6	187.196	245.406	228.251	173.723	68.1642	54.3523	276.023	38.5658	235.59	153.289	99.9248	208.812	258.052	162.891	34.5519	117.616	70.6574	167.109	135.437	430.522
637	BID	2455.04	2048.82	345.424	1015.98	769.404	4992.83	1057.83	1997.68	606.497	1014.95	851.862	1696.17	781.473	539.11	1679.58	1872.18	2757.61	604.062	1238.59	1317.45	1438.41	905.546	1587.61	1149.94	1278.48	3573.15	402.062	1344.3	1035.55	1051.26	2016.5	1078.6	1143.4	2711.14	1694.77	1466.3	1896.99	876.062	2106.76	3862.7	1595.63	195.922	3349.5	5412.31	915.962	982.847	1202.72	1271.25
638	BIK	541.862	243.94	33.6917	131.354	180.899	419.33	178.421	729.874	57.3053	120.658	387.328	391.208	52.4617	46.0984	21.9176	308.857	629.146	304.51	342.478	197.102	101.898	38.1679	579.457	64.2215	212.929	707.294	242.311	241.6	74.1722	273.923	145.74	905.11	581.255	448.713	89.2488	271.407	436.806	336.855	933.634	630.753	627.301	41.7116	438.069	120.753	190.468	122.03	266.641	534.81
639	PRDM1	580.595	1187.23	776.682	2122.08	823.596	1385.38	1026.76	1813.88	874.141	4621.57	2310.19	956.594	372.881	1022.78	794.802	1096.29	316.064	1425.23	697.345	724.166	606.187	338.773	796.441	508.634	1774.21	752.652	156.459	423.2	409.272	363.892	532.735	437.47	1221.38	548.018	848.943	934.98	1035.42	360.584	720.742	1619.86	1163.73	57.8928	886.01	127.548	446.131	2276.36	1085.42	504.25
640	BLK	5.0861	41.5807	6.2064	87.5696	31.4607	60.157	19.1887	21.9344	115.08	603.291	202.204	47.3011	25.4237	128.386	9.2285	7.8333	5.218	97.3211	66.3717	83.6523	13.777	115.03	1.561	0	151.613	7.6085	4.5467	57.6	68.8742	5.2214	0	12.6521	6.1967	4.904	87.4494	123.411	3.7728	27.5484	567.846	6.6726	3.8344	1.4383	20.9779	0.5227	6.4855	92.1685	46.5564	4.9661
641	BLM	207.355	304.529	319.628	224.861	435.955	81.8313	462.885	578.558	209.963	329.068	218.182	514.19	337.772	103.398	193.798	208.516	97.6519	309.257	315.929	357.846	452.56	212.688	312.519	454.403	472.837	344.722	296.336	381.2	323.179	269.907	134.081	418.978	740.511	297.916	102.924	640.193	207.084	600.065	802.408	279.855	263.037	16.1812	214.715	139.571	299.697	237.743	207.772	524.878
642	BLMH	824.726	2024.39	1728.47	707.607	1492.13	1111.58	812.994	2198.84	1651.05	912.249	737.19	1723.98	595.642	487.696	1597.68	1476.02	452.479	1481.86	2162.83	1668.67	3191.06	1492.5	1315.64	2191.81	1264.15	2540.35	1245.52	1499.2	4423.4	490.812	217.489	1996.11	1896.82	896.199	1019.52	1870.92	563.823	1873.84	2399.8	314.788	933.282	927.364	629.955	467.329	939.709	1087.36	1965.76	2853.98
643	CXCR5	8.216	24.9484	9.7529	39.7032	70.7865	33.1969	19.8687	17.166	54.0173	274.753	176.859	50.0835	29.0678	141.311	17.3034	17.1587	15.2814	102.069	70.7965	79.825	19.2358	102.395	3.1221	3.7106	143.987	9.9495	9.6336	34	66.7506	2.8115	5.3857	7.7956	12.4059	10.2166	84.2105	24.5857	20.1216	6.0006	12.4465	4.3175	12.6534	3.2362	31.4669	7.3183	24.2351	90.4458	39.2459	6.8761
644	BLVRA	836.855	1200.69	973.512	956.586	1069.66	1356.63	532.907	996.583	806.971	1020.11	718.457	831.386	680.387	1284.29	1421.18	1218.27	1284.38	819.939	825.664	1390.65	870.548	1624.11	1422.42	1245.33	1580.8	899.846	503.343	1782.4	1709.49	978.412	1107.17	461.8	744.229	529.22	1023.12	1270.26	1342.7	255.028	1142.51	990.678	1832.06	556.994	612.062	1341.35	407.219	1092.24	952.674	1566.23
645	BLVRB	3761.35	2007.75	7856.37	988.497	1695.51	4108.37	1173.2	603.036	995.797	985.375	2040.22	670.562	1401.13	1830.15	1587.3	1371.95	2141.26	931.841	823.894	3475.94	848.453	1364.83	1729	4536.61	984.417	2741.68	328.965	1788.8	2102.43	2177.73	2943.05	1644.28	1432.69	1296.28	1707.96	498.945	3472.23	214.387	382.644	817.584	2486.58	325.063	2413.7	2299.01	899.431	1789.1	1565.99	1989.88
646	BNC1	493.74	1143.27	705.309	766.605	1180.9	1029.3	3964.65	3930.38	468.307	14.6252	1314.6	956.594	669.088	11.6323	98.0525	1805.02	303.019	1141.4	450.442	489.885	118.794	307.976	2518.26	882.546	461.855	1147.12	3.7443	995.6	488.3	1.2049	1051.57	536.74	1691.71	606.048	815.475	63.3926	1002.31	45.5504	1573.51	3681.68	70.1687	9.7087	1.851	3.6592	6.1441	205.298	851.481	985.197
648	BMI1	955.078	1785.14	1506.92	949.291	1097.93	1237.61	1049.33	1290.12	1161.2	1881.12	1225.14	1047.87	910.093	1381.33	1327.63	912.001	1319.54	867.721	1300.04	1383.1	940.299	1243.5	1275.72	995.213	1271.39	1565.69	2469.03	1127.6	880.817	2746.3	825.35	630.102	348.04	2371.2	1829.75	1827.48	1599.07	2671.35	1458.14	1781.38	1449.61	3085.91	3379.79	2009.42	3910	2157.23	1916.87	1739.15
649	BMP1	565.728	1347.21	779.342	1251.21	1700	1817.1	906.245	739.41	1027.74	1054.84	1093.66	973.845	1016.95	1574.24	594.083	1027.66	1043.98	1113.26	360.177	612.083	397.712	554.093	3433.97	690.452	1270.86	582.34	818.936	686.4	667.991	1525.05	1449.33	1218.49	767.777	709.44	1921.01	627.9	1120.52	451.958	1433.86	1089.98	808.666	161.093	333.179	309.984	343.047	1140.77	1143.13	398.816
650	BMP2	56.338	231.268	124.57	268.275	274.157	738.251	156.539	782.325	747.318	574.04	627.548	90.1503	485.472	709.571	80.7491	220.079	324.637	1065.45	161.062	82.012	368.079	75.283	917.265	148.708	399.319	113.249	31.8267	70	135.541	208.053	467.265	94.4039	322.851	298.325	223.842	104.851	279.187	95.4649	214.898	633.108	68.2515	38.1158	737.93	48.092	144.387	209.03	921.893	255.563
651	BMP3	701.487	29.7005	45.2178	25.2319	283.146	331.748	10.7726	35.6036	199.629	149.909	242.975	20.5899	97.6594	802.199	153.423	168.976	1236.3	125.127	261.947	331.329	341.565	1940.77	5.3075	79.9201	52.7748	649.938	14.4424	162.4	86.9757	31.3284	0	168.37	0	826.727	175.978	35.1913	429.679	3972.16	89.0895	10.9901	267.255	0.3596	2.468	7.3183	14.3363	145.575	509.812	135.995
652	BMP4	29.3427	112.07	43.0012	117.996	353.933	94.6589	62.2791	39.4183	84.0791	142.596	51.2397	119.644	84.3422	131.402	76.1349	46.627	47.7078	65.785	201.77	158.83	52.5084	359.832	221.043	36.8203	130.564	215.378	132.923	104.4	14.128	96.7969	62.3318	23.3577	47.0953	73.9681	212.326	558.24	134.982	171.564	140.256	35.3253	81.6718	8.2704	1074.81	578.672	7542.93	142.416	193.151	108.872
653	BMP5	5.0861	20.5923	65.1668	53.4323	32.5843	45.1178	16.1589	18.4376	65.2905	120.658	35.8127	21.1464	166.263	146.481	1.1536	56.3254	7.0816	56.6294	12.3894	26.7906	18.4559	112.398	2.1855	31.968	44.5382	3.8042	20.3263	4	17.66	9.2379	0	3.4063	30.9837	6.13	89.2488	24.1036	101.027	14.7289	10.4339	1.1775	36.8098	0	1.851	196.027	858.812	36.1783	34.2439	87.0977
654	BMP6	45.5947	157.175	88.0062	1100.09	96.1011	84.9408	89.4462	85.0258	156.425	387.002	464.49	116.845	156.348	88.9441	78.5228	466.341	177.16	146.138	141.832	302.594	40.6836	234.791	85.039	57.5881	175.45	129.642	46.1273	63.896	53.894	310.69	17.296	289.294	111.43	45.9134	177.796	64.4339	86.5185	106.751	89.9604	88.1287	73.8765	80.7264	94.2835	23.0789	87.3796	449.53	164.325	250.242
655	BMP7	5768	2514.64	596.254	1699.07	3508.99	4080.95	2365.93	1967.42	1348.55	127.971	2704.13	2649.42	589.185	40.4977	549.094	3491.05	2071.19	1121.74	2284.07	2446.69	432.805	14.2143	2103.65	2590.55	1050.92	4383.35	116.074	5050.8	1993.82	1133.85	2290.13	1862.77	1509.53	2114.43	1476.56	42.1814	975.896	189.02	1805.27	559.71	23.773	142.395	12.957	16.2049	1222.68	776.972	2412.47	566.135
656	BMP8B	49.2958	128.702	80.2394	173.284	321.348	12.3853	153.51	96.9562	99.11	153.565	195.592	346.132	189.669	68.0706	44.9888	79.8254	140.514	49.8474	195.575	106.889	33.7926	191.893	135.498	104.598	95.4826	58.8192	249.799	24.8	40.1766	69.0832	61.8834	168.37	17.3509	288.925	48.583	42.9045	42.3391	155.471	40.1304	41.9978	37.1933	202.805	20.3609	14.6367	66.5613	115.139	223.163	49.279
657	BMPR1A	460.485	671.231	668.957	300.928	516.854	375.981	861.471	413.256	632.707	329.068	459.504	597.663	635.593	464.431	554.862	420.389	883.34	338.081	338.053	648.715	1036.39	459.858	466.125	282.575	448.128	581.754	587.055	611.6	413.687	379.154	373.094	289.051	441.208	876.584	805.038	797.59	689.583	449.503	394.482	693.946	320.169	812.298	628.721	664.924	1059.86	466.011	515.968	472.925
658	BMPR1B	8.216	9.9002	153.386	11.1317	196.629	118.545	25.2483	44.8224	208.084	73.1261	115.151	11.6861	24.2131	61.6082	91.1312	91.0158	80.8796	30.1797	11.5044	240.569	130.751	304.291	205.432	5.7086	10.3719	38.0423	331.372	61.6	16.3355	116.879	549.327	1.9465	14.8722	14.3032	88.8889	23.1395	58.2687	234.025	24.0783	209.204	391.104	894.642	6.17	262.415	13.6536	118.297	39.2459	23.3025
659	BMPR2	1453.83	2505.93	2319.41	2350.65	1120.22	1265.95	1846.49	1344.99	2421.85	1729.43	1620.39	1491.37	2464.08	2004.2	1266.61	2081.8	1681.33	2776.2	793.805	2085.84	1763.71	2854.17	1270.06	1613.24	2931.9	1116.39	2472.32	1396	1275.06	645.045	2008.07	610.706	1227.58	2223.95	2667.75	1510.09	1369.52	2022.49	1842.59	2185.85	1931.75	1761.96	1661.58	1488.24	1872.93	1650.99	1664.49	1300.35
660	BMX	18.7793	30.0965	417.599	12.2449	2.2472	27.8669	7.0695	3.1789	93.9431	7.3126	14.876	9.4602	35.109	19.818	4.6142	34.3174	6.3362	12.2075	0.885	50.5741	38.9914	9.7394	6.8686	33.6806	16.168	8.1937	4.2792	6	7.5055	0.4016	252.466	1.4599	2.4787	2.8606	15.8345	6.2669	24.3136	41.459	48.5578	4.3175	87.8067	5.7533	0.617	2.6137	0.3413	19.5248	6.541	4.5841
661	POLR3D	381.847	535.005	495.622	321.336	469.663	625.014	533.917	539.776	374.363	429.616	579.063	504.174	330.509	463.569	687.521	373.389	645.173	385.554	448.673	554.128	242.267	416.425	847.643	385.614	925.541	371.937	720.781	331.2	388.079	759.112	294.619	514.842	172.27	277.074	505.263	398.915	435.129	365.767	835.315	414.876	465.491	380.439	443.622	978.045	507.914	651.784	569.065	210.486
662	BNIP1	419.014	162.363	271.307	124.304	155.056	156.585	237.67	205.674	143.733	252.285	103.581	182.526	205.408	249.448	239.94	133.913	212.076	122.075	206.195	151.175	105.797	195.315	183.89	120.165	259.603	267.174	108.853	122.4	150.993	323.727	83.8565	167.397	430.054	125.868	179.937	207.05	250.681	87.2822	171.959	507.507	442.101	706.94	667.592	942.499	654.349	226.545	215.468	291.472
663	BNIP2	691.315	942.496	1303.34	1178.85	791.011	934.646	1050.66	971.787	1036.66	930.53	1363.64	946.021	1118.24	893.965	658.682	1424.17	983.6	1223.8	1256.64	1256.97	1530.54	825.744	907.899	1011.85	962.453	1157.66	903.45	1177.6	877.263	1026.61	675.336	691.484	1124.09	693.502	1327.22	1324.98	1599.25	1451.07	1354.4	1649.69	1378.07	645.451	740.398	622.582	672.098	1088.79	808.003	1195.3
664	BNIP3	1227.31	1808.17	2133.22	794.805	5644.94	540.086	4553.78	2764.68	606.403	526.508	690.358	3744.57	619.451	1030.54	3807.9	1088.46	1099.52	968.803	828.319	949.699	1401.35	1476.7	2482.05	1279.58	1614.36	393.884	2560.85	1787.6	2265.78	1898.99	1881.61	1829.68	4808.68	667.756	579.397	2296.11	2362.61	1058.84	1168.6	2566.97	1860.05	1427.54	5006.94	6089.91	5014.97	1082.48	2248.56	2490.31
665	BNIP3L	1390.85	3489.61	5538.29	3128.76	2840.45	3142.76	2889.41	3865.53	2458.49	2619.74	4887.6	3378.41	2211.46	3524.59	4117.05	2863.64	3095.79	3219.06	1831.86	2170.04	2537.82	1910.24	5271.93	1586.41	3455.07	1550.37	5131.59	1317.2	2030.46	1863.64	3026.01	2506.57	2722.23	1321.21	3040.94	1575.17	4550.41	2069.68	4260.85	2465.7	4053.3	3650.49	2575.35	3554.1	3715.83	3447.28	4239.32	2489.92
666	BOK	578.639	483.128	351.103	486.827	695.506	1483.58	608.652	922.514	800.865	840.951	337.741	559.822	890.234	1255.86	155.73	661.357	558.33	524.585	307.965	456.534	231.609	274.546	496.41	880.263	871.546	421.684	73.0142	526.8	339.514	1675.67	1123.77	248.662	622.153	459.338	1414.31	375.053	410.815	103.648	162.729	1850.26	735.429	1266.81	2026.22	854.678	199.684	804.824	790.304	608.92
667	DST	4019.56	8453.55	13679.7	20820	8757.3	4178.7	5854.91	8638	6787.86	1740.4	19409.4	3563.72	5753.03	1478.6	2059.1	12708.3	7656.73	5396.07	4175.22	7931.93	23083.4	3907.08	18637.2	16481.8	3703.99	3927.43	1344.21	20389.6	27223.8	1662.82	15387.4	9635.52	11241.5	2438.09	10516.6	8855.68	9942.99	9177.45	9089.94	4699.83	3187.5	2435.81	220.268	557.24	3508.63	6264.3	5015.39	23729.9
668	FOXL2	75.5086	1.584	120.581	7.0501	17.9775	62.3687	64.2989	113.486	63.8813	0	2.2039	0	9.6852	1.2925	4.6142	1.119	3.7272	0.6782	0	193.002	59.267	0	139.869	70.2155	0.6101	48.5771	6.1514	110.8	7.5055	106.035	169.507	18.4915	120.837	3.2693	67.6563	1.4462	119.472	26.1847	3.8124	73.7906	51.7638	1.7979	0	6.2729	2.7307	53.4061	164.679	18.3364
669	BPGM	1551.64	1147.23	522.221	1572.54	753.933	1168.64	356.169	774.378	476.292	769.653	633.609	1094.05	727.603	2543.6	752.12	694.182	1261.27	740.251	396.46	521.596	578.373	760.99	1167.97	443.842	471.922	482.844	573.95	484	440.618	285.973	1045.74	461.314	1135.24	691.868	1009.09	499.669	991.826	544.968	848.157	934.158	625.383	786.048	407.219	931.521	772.452	1207.67	865.718	821.698
670	BPHL	584.116	278.393	363.959	170.315	484.27	325.998	395.556	559.485	367.787	323.583	412.672	240.957	233.253	345.092	194.951	314.079	1219.16	112.581	449.558	402.132	152.846	611.213	310.646	453.832	344.409	599.02	655.79	222	347.461	515.313	294.619	407.299	145.624	464.242	413.495	426.394	643.052	680.255	372.812	161.711	230.445	966.918	918.093	592.264	1271.15	288.278	368.603	416.388
671	BPI	0	1.188	3.1032	18.5529	2.2472	8.4043	0.3366	0	0.4697	1.8282	0.551	1.113	25.0202	0.8617	0	4.8492	25.3448	1.0173	0.885	2.7337	0.2599	13.1614	0	0	3.9657	0.5853	5.8839	0	0	0	2.2422	0	0.6197	0.8173	5.3981	0.4821	5.0304	0.2728	0.2007	0	0.3834	0	0	16.2049	4.0961	4.3069	1.9238	1.528
672	BRCA1	616.197	606.682	1008.53	333.952	507.865	115.448	481.737	571.565	478.171	129.799	336.088	979.41	382.567	211.105	449.888	277.524	147.596	269.244	454.867	547.02	954.25	285.865	507.337	569.145	608.282	622.138	877.507	516	577.042	462.295	265.471	1329.93	594.268	211.279	194.692	1311.72	272.06	992.835	570.253	128.741	701.687	119.741	278.883	277.052	478.559	324.456	284.725	864.483
673	BRAF	336.072	169.095	191.067	348.794	216.854	140.661	164.955	157.355	180.84	106.033	152.066	479.688	181.195	202.058	321.843	191.357	89.8248	260.766	323.894	135.867	332.987	340.879	141.43	162.409	194.016	293.511	178.39	256.8	143.046	240.988	162.78	146.472	327.808	420.106	189.654	178.608	428.002	263.21	173.163	108.331	159.126	102.841	102.422	282.802	245.765	138.971	417.084	551.237
675	BRCA2	226.526	76.8253	246.038	184.787	85.3933	31.4055	193.233	447.588	168.158	115.174	214.876	186.422	186.844	103.398	339.146	62.6666	54.044	364.53	435.398	179.06	217.312	88.7076	120.2	154.988	171.747	151.584	306.767	95.6	103.753	122.502	221.973	450.608	239.194	136.902	66.5767	313.106	130.79	199.931	124.204	163.281	287.577	6.8321	273.33	81.0246	220.164	139.258	99.6537	800.306
676	BRDT	0	0	0	3.7106	511.236	0.8847	4.0397	1.2716	0.4697	0	0.551	359.488	131.558	53.8533	1.1536	0	0	0	291.15	0	0.2599	0	0	0	0.3051	0	0	0.4	0	0.4016	648.431	0.4866	0	20.8418	0.3599	425.188	149.235	0.5455	0	2.7475	417.178	0	3.702	0.5227	0	0	52.7126	0
677	ZFP36L1	4770.34	4219.45	5337.91	8116.88	6437.08	7964.61	9370.14	9199.4	7083.78	6360.15	11007.2	9970.51	7481.44	7502.84	4321.23	7269.7	5341.78	8965.75	5488.5	4229.91	4335.07	11135.3	6922.57	5917.8	11306.3	6299.22	6716.23	9603.6	4018.98	2631.99	3782.51	5909.98	5591.32	17835.4	6292.4	5960.83	6078.81	16006.2	14772.8	7886.17	10667.2	859.043	1924.42	3476.74	2793.87	7610.94	9446.33	7440.74
678	ZFP36L2	1773.08	2086.16	1464.26	6434.14	994.382	4782.93	6984.68	2480.17	3901.93	5769.65	4403.86	2342.79	4942.29	3573.71	1934.52	3387.36	2319.79	2884.03	1802.65	1767.91	1089.68	5296.66	1621.29	989.867	6995.86	1300.75	1033.16	2086	1109.93	2857.72	1250.67	3207.3	1640.9	8650.18	3429.6	2105.94	2609.1	1389.42	3373.16	5714.85	2072.47	641.496	8255.44	1316.78	1539.44	3710.57	3019.24	1456.98
680	BRS3	0	0	0	0.3711	5.618	0	0	0	0	0	0	0.5565	0	0	0	0	0	0	0	0.2734	3.6392	0.2632	0	0.5709	0	0.8779	0	0.4	2.2075	0	0.4484	0	0.6197	0.8173	0	0	0	0.8183	0	0	0	0	0	0	0.6827	0	0	0.382
682	BSG	9014.48	7670.25	5555.58	5869.39	24607.9	13429.6	19684.9	17804.3	7432.31	7473.49	14990.6	7993.32	5355.13	7948.75	9293.07	10383.6	10935.1	8028.15	9565.49	6363.04	12926.2	8251.65	10991.9	14846.6	8621.81	12369.9	7930.46	10812	15242.4	18562.9	6876.68	15533.8	7431.14	17424.2	7569.95	14092.7	14131.6	9300.46	14148.8	6951.23	10349.7	9916.58	13282.7	10509.7	7633.39	7574.47	17448.2	6538.82
683	BST1	69.6401	277.997	48.7643	228.571	68.5393	73.8693	71.3685	18.1197	93.0037	118.83	48.4848	43.4057	192.898	186.979	92.2847	88.7777	107.343	96.6429	93.8053	45.6534	42.6306	49.4867	49.641	40.2455	99.4484	24.5812	18.7216	26.8	254.305	10.4428	8.5202	15.5718	488.923	18.7985	120.918	20.4881	332.425	26.7302	31.5024	73.3981	511.887	18.6983	182.631	174.595	50.5183	120.594	75.7984	53.481
684	BST2	294.21	518.373	467.25	2501.67	6084.27	1053.63	498.233	2418.82	1102.89	2188.3	3305.23	653.868	3656.58	2698.27	1103.96	856.071	784.197	1205.83	663.717	1859.49	355.862	721.506	354.043	397.317	5991.61	349.989	500.401	275.2	234.879	1213.78	2953.36	1047.69	737.413	1902.74	1251.28	8503.04	3927.06	404.771	9525.36	3663.23	7345.09	118.303	1116.15	626.764	1890.68	7010.84	1298.58	313.628
685	BTC	0.7825	17.8203	46.5477	109.462	7.8652	28.7515	10.7726	0.6358	23.4858	29.2505	13.2231	3.8954	85.5529	74.9638	4.6142	30.2143	60.3802	7.1211	10.6195	57.9552	116.714	50.0132	17.1714	36.8203	4.5758	76.6698	4.0118	65.6	19.8675	57.0338	23.3184	30.6569	12.3935	45.3617	62.6181	0.7231	57.8495	16.0927	1.2039	315.18	41.0276	22.2941	0	38.6827	41.3021	54.8417	55.7907	93.2098
686	BTD	247.261	192.855	245.151	217.811	162.921	460.909	167.312	100.453	314.24	319.927	316.804	150.25	236.077	368.788	178.802	336.833	257.92	243.472	157.522	273.1	133.87	221.374	163.597	211.503	283.397	165.045	174.646	158.4	131.567	222.512	131.39	86.618	63.2068	239.477	380.387	146.55	251.939	155.199	166.742	120.499	309.049	1092.05	359.093	423.419	257.712	331.635	161.216	174.195
687	KLF9	732.003	693.804	689.793	2021.89	585.393	1013.82	587.443	546.452	2556.66	1155.39	855.096	397.329	2373.69	1141.69	687.521	1588.3	414.461	1586.64	1010.62	288.409	917.338	651.487	435.841	145.283	732.135	459.141	263.707	222.4	260.044	1602.57	122.421	1361.56	1068.94	959.542	790.283	294.305	721.861	1257.68	503.637	1139.04	717.024	2610.93	344.285	348.144	609.975	1083.05	2446.71	1348.1
688	KLF5	9565.34	8872.53	3126.68	5147.68	5565.17	11406.4	1962.97	14389.3	7145.31	1809.87	6465.56	7938.79	2535.92	840.973	2998.1	5990.26	4000	8407.93	7656.64	4918.81	13209.5	1196.1	10049.6	4341.66	807.484	9148.58	3235.62	8278	4661.37	2841.65	6762.78	8453.04	5158.79	12736	3219.07	17253.4	2771.75	6828.19	7750.39	7746.44	1541.41	333.693	6625.33	767.904	1127.45	3691.05	6936.13	4917.96
689	BTF3	15094.3	8551.37	9861.47	5711.32	5688.76	6790.22	8187.17	9534.77	6705.66	6327.24	6385.12	8986.09	5448.75	9051.23	7317.02	4506.78	13218.8	5633.44	7877.88	6578.18	6288.8	3541.72	9842.65	5233.62	8559.27	11980.4	3779.62	6382.8	7226.49	6167.69	4558.3	7555.72	15208.7	8604	8033.47	6370.35	10866.1	5131.37	5549.84	8741.44	11259.6	9696.51	16421.4	17514.4	7910.56	5871.51	7034.63	11713.9
694	BTG1	5949.14	6202.65	3885.18	5838.22	12068.5	11893.8	5267.8	6482.4	4581.61	5051.19	6820.94	5472.45	3049.23	3702.09	4082.44	4711.93	4452.85	6836.22	4135.4	4174.96	6720.04	2855.49	6413.67	4349.65	5145.08	6966.13	4095.48	3403.6	7623.84	2241.59	3294.17	4545.99	6061.66	13268.5	4562.48	4452.91	7582.06	6622.53	10907.4	6504.96	5358.13	5816.61	5863.95	8740.72	4646.66	4949.82	6844.94	6288.61
695	BTK	126.369	171.867	138.313	972.913	86.5169	214.088	112.102	54.3591	217.478	776.965	432.507	131.33	380.145	596.695	403.746	242.833	104.734	373.008	303.54	346.637	96.6987	128.455	56.8217	106.75	393.523	66.7203	57.2346	111.2	75.4967	10.8445	31.3901	26.764	47.0953	46.9963	432.569	104.61	286.732	51.0055	94.3065	147.581	698.62	38.1158	590.467	165.186	205.145	470.031	222.778	110.782
696	BTN1A1	0.3912	3.9601	0	3.3395	24.7191	2.2117	1.3466	0.9537	2.3486	16.4534	9.9174	1.113	4.8426	5.1699	2.3071	1.119	1.8636	5.4256	6.1947	7.1077	0.5199	1.3161	0	0.2854	6.7112	0	4.5467	2	1.3245	0.4016	0	0	0	2.0433	6.8376	4.5797	2.096	3.0003	1.2039	1.1775	2.684	0.3596	20.3609	2.6137	8.1922	8.3268	6.1562	0.764
699	BUB1	894.366	1082.29	960.213	786.642	724.719	190.202	1815.18	1053.48	641.162	484.461	452.342	1715.64	470.137	439.012	1686.5	348.024	679.836	523.906	1168.14	756.151	1053.03	781.258	741.492	1069.5	1352.01	744.166	1691.09	826.4	651.214	906.115	456.054	839.903	759.101	525.133	245.434	934.498	695.033	1163.03	575.069	764.596	1272.62	28.0475	945.241	1255.62	1693.39	476.348	631.012	948.143
701	BUB1B	464.546	909.671	956.259	612.512	963.202	188.402	570.389	850.347	454.704	296.161	732.567	935.899	415.484	163.714	671.371	452.453	524.268	567.769	1021.84	820.5	710.075	551.127	633.703	1120.99	947.008	809.271	1393.15	1184.1	659.965	1127.44	419.247	947.45	463.486	362.893	237.157	1386.79	303.324	1570.61	618.855	575.83	689.555	39.4103	925.356	820.45	631.585	531.689	504.971	649.921
705	BYSL	708.92	960.316	662.307	674.212	977.528	717.019	813.331	1091.63	767.046	429.616	737.741	850.862	581.921	336.476	463.731	717.309	1295.56	446.931	899.115	990.159	489.732	549.355	1139.24	1205.94	590.589	610.14	962.022	569.2	1113.47	2827.19	713.005	1232.6	800	653.453	463.158	697.559	567.596	1082.03	1273.74	963.988	712.423	325.063	826.161	892.316	770.746	707.2	688.726	796.486
706	TSPO	6260.17	3585.44	525.768	1815.58	3060.67	6966.71	1681.87	3223.71	1227.37	1468.01	2711.29	1587.65	1112.59	2208.85	905.544	4246.78	4964.59	2444.22	1615.04	2824.49	1879.91	1207.69	4626.29	3166.26	2665.58	5048.21	932.335	2708.4	2918.76	3898.78	3678.48	5319.71	8405.89	5602.78	2885.83	3336.91	3767.34	928.737	1705.74	3542.73	1323.62	188.062	1468.46	5789.34	1373.21	2267.46	3166.99	3164.93
708	C1QBP	3758.81	4148.1	1682.26	2196.26	1682.54	2614.77	1613.26	2395.4	1314.92	1406.22	1567.69	3084.76	1328.58	1023.88	2545.52	1348.96	2176.15	944.161	2896.29	3609.11	1550.25	1549.56	3147.59	3059.95	1114.9	2910.83	1158.03	3798.86	1793.08	2431.63	2718.91	2337.44	2343.81	1511.21	1374.51	2219.18	4662.37	2360.63	2752.11	2406.12	2119.42	2430.84	8044.28	6075.88	2382.85	1640.56	2454.99	2241.97
710	SERPING1	2009.39	4230.54	3838.19	12763.3	8396.63	6431.94	4281.43	1616.15	10633.4	13970.7	3739.94	3908.18	9126.31	8563.97	7337.79	7507.69	3219.9	10352.7	4715.93	7580.92	1944.37	5535.4	2881.05	3043.24	8936.32	775.477	2387.54	1987.6	1254.75	1400.94	2095.52	1118.73	2718.51	2635.88	8448.4	2967.16	6312.3	2455.08	3722.3	3689.53	10207.1	786.408	3594.63	1718.24	3950.33	14311.7	5415.93	2688.19
712	C1QA	1764.87	2531.27	1242.6	7352.88	1952.81	5086.81	1514.9	390.686	2122.65	6168.19	1969.15	1562.05	4052.46	8269.71	10172.1	4567.95	1541.93	9018.99	4494.69	5285.95	1366	2091.6	787.699	2583.7	4496.84	1875.48	996.791	916.4	627.815	456.271	1227.8	689.538	2434.08	713.118	4456.32	1786.56	4501.36	895.733	3476.5	4609.16	40719.7	1203.16	12604.7	2867.22	3527.07	8659.25	2332.05	1095.98
713	C1QB	2254.3	3417.14	1402.19	9235.62	1584.27	5347.78	1822.59	349.36	2487.61	5957.95	2060.06	1382.86	5825.67	10881	16147.5	5226.32	1989.94	10730.1	7472.57	7285.95	2088.9	2436.69	880.737	3792.49	5639.88	2718.56	1110.19	1086	475.055	340.998	1227.8	636.496	1818.13	776.87	6090.87	2237.06	5066.44	900.916	3093.45	4722.21	41184.4	1403.45	14065.1	2718.77	4257.88	9106.6	2633.71	1461.94
714	C1QC	2273.87	2936.79	1377.81	7446.01	1570.79	3718.24	1738.43	392.275	2518.62	5360.15	2002.75	1470.78	6142.05	10398.9	9930.99	4269.91	2023.85	8745	5053.98	6688.35	1525.86	2074.23	937.871	3227.63	6565.42	2285.76	971.115	847.6	317.881	273.12	1125.11	467.153	1200.31	799.755	6113.54	1999.16	5060.16	820.18	3322.8	5018.94	45117.3	1501.98	10218.1	2616.31	3733.58	8930.87	2372.45	1514.66
715	C1R	2392.02	6874.28	10147.4	6099.44	10603.4	8199.49	7247.6	3419.85	9595.82	11937.8	5790.08	5010.57	9647.3	10595.7	13144.8	10460.1	3603.43	10123.8	2767.26	5694.92	3043.41	6254.54	6654.7	7853.29	25974	1069.57	2424.18	2204.8	3722.74	1795.76	6670.4	1059.85	4987.76	1856.15	9960.23	6925.94	7219.45	2629.1	5245.05	3005.79	8612.73	108.954	2450.72	3240.98	3092.88	14063.3	6033.09	4812.15
716	C1S	3732	12072.3	22465.7	9667.53	8320.22	10619.9	9004.95	5019.79	11892.7	15212.1	10545.7	5177.15	8951.84	13132.5	32272.5	11801.1	5383.9	10061.4	4178.76	10644.1	4493.7	6469.86	10086.8	7778.52	36107.1	1209.45	1719.98	3231.2	3736.87	4281.2	16446.1	897.81	5982.69	1755.62	16286.8	5584.74	16651.9	2702.75	3879.15	7734.35	20970.1	112.549	6781.43	5215.89	3966.48	39550.1	7791.84	6724.14
717	C2	586.17	1007.63	1340.55	3913.89	1533.19	2112.96	648.295	454.264	2699.96	6421.66	1402.82	669.443	3613.61	2665.54	2905.64	1928.54	981.532	4077.21	1916.08	3583.11	714.994	766.92	370.746	1691.38	1996.61	386.199	731.412	522.62	969.607	1516.13	244.843	250.122	482.107	273.408	1779.82	644.237	1689.96	588.328	831.398	980.41	3409.78	112.909	3484.43	504.966	861.02	9189.03	1431.88	1049.94
718	C3	2701.49	6586.78	5613.65	8327.64	8167.42	18711.5	9322	3878.88	20410.6	32422.3	15575.2	5087.92	22295.4	16738	4787.27	21539.8	4794.63	24805.4	6156.64	8534.17	2767.87	7951.04	1162.97	10741	14762.3	1968.83	1406.79	3972.8	6990.29	10489.8	478.475	948.905	630.209	1209.24	15217.6	7315.22	6701.32	2847.85	2488.49	1845.55	11107.4	107.875	1839.27	4833.25	1947.69	41634.9	10349.4	5575.4
719	C3AR1	275.822	277.205	289.482	1444.9	88.764	352.98	188.857	46.4118	348.059	354.662	309.091	199.777	638.822	1508.75	950.533	669.19	290.719	737.199	516.814	779.388	180.14	268.228	119.888	250.607	747.388	120.565	115.539	105.2	42.8256	20.0823	134.081	53.0414	146.863	58.8476	756.095	157.156	469.922	80.4633	209.481	565.99	3381.9	148.508	342.434	259.279	332.465	821.477	320.123	259.765
720	C4A	445.689	2456.58	1982.79	1328.76	14121.3	4946.75	2891.09	2079.2	4342.22	9069.47	23552.6	1164.16	8417.09	7545.58	1805.7	9934.12	733.317	9033.32	1255.75	2930.95	1189.24	2207.79	435.517	4367.39	2457.84	312.005	1272.04	1310.27	3348.88	2306.46	92.6099	359.985	334.63	858.606	5103.62	3180.04	855.603	1162.52	1639.86	595.714	958.466	1329.02	2590.5	3314.24	791.789	69230.5	2549.94	1692.51
722	C4BPA	151.017	56.2329	92.6521	1363.64	216.854	2560.21	21.8818	244.139	3452.88	2658.14	13.2231	410.128	3769.57	2745.66	54.2173	1271.24	7.0816	2367.92	153.982	47.0202	204.835	340.616	3.4343	1033.82	758.675	3.5116	6.4188	61.6	626.49	1735.92	8.5202	18.9781	0	214.548	2276.92	218.861	2147.56	141.288	149.887	29.4377	29.5245	0	454.111	481.966	924.349	210.179	2012.7	1732.02
725	C4BPB	1.1737	0	1.7732	6.308	3.3708	15.4816	0	0.3179	12.2126	67.6417	0.551	2.7824	19.3705	92.1969	0	5.9683	11.9269	5.0865	1.7699	1.6402	2.0795	2.8955	0.6244	2.2834	0.9152	2.6337	0.8024	1.6	5.298	18.0741	1.7937	0	0	2.452	3.5987	0.9641	5.0304	0.8183	1.0033	36.5028	445.936	0	227.055	8.8866	2.3894	25.2674	4.2324	1.91
726	CAPN5	260.955	175.431	128.117	237.848	285.393	324.671	713.685	154.176	275.253	625.229	172.452	350.584	853.511	411.439	148.809	640.841	391.726	306.205	352.212	433.297	168.703	409.845	56.1973	287.712	206.828	426.659	1242.58	548	247.682	604.478	131.39	138.2	137.568	764.61	419.973	100.994	224.691	353.22	239.779	220.979	163.344	1278.32	162.271	305.802	201.732	211.614	693.344	186.42
727	C5	109.155	266.909	80.6827	393.321	38.2022	240.186	126.241	371.613	254.586	455.21	53.4435	76.7947	662.631	270.99	102.667	202.548	36.5263	313.327	55.7522	156.37	371.718	113.451	340.618	169.83	144.292	154.51	139.342	69.2	183.223	81.5343	209.865	92.4574	110.922	84.1847	233.918	87.9783	147.977	100.92	71.6328	18.8402	55.5982	326.861	621.317	21.955	152.238	90.1586	171.989	336.549
728	C5AR1	357.981	369.078	460.601	2128.39	139.326	359.615	118.835	133.196	920.173	341.865	361.433	253.2	2503.63	588.509	544.48	1415.97	382.408	1530.35	636.283	362.22	222.511	265.07	222.604	293.992	595.775	187.578	75.1538	107.2	107.726	74.7063	170.404	169.83	437.49	178.586	634.818	220.307	647.244	159.017	264.259	419.978	2239.26	178.353	277.032	126.503	226.991	476.348	439.4	418.68
729	C6	3.9124	2.772	1.3299	8.1633	61.7978	224.262	0.6733	22.888	22.0766	135.283	4.9587	35.6149	24.2131	217.998	0	494.992	22.7357	6.1038	1.7699	4.6473	21.5753	82.3901	0.6244	0.5709	24.0995	48.5771	0	0.8	11.479	6.4263	3.139	0.4866	0	2.0433	225.281	20.2471	13.4144	1.091	0.2007	1.9625	1.5337	0	3.702	3.6592	6.8268	32.4456	31.5506	5.3481
730	C7	177.621	415.015	664.081	906.865	268.539	2301.45	144.757	65.8031	6125.56	3553.93	1327.82	454.09	6566.99	2122.25	128.045	3598.48	463.66	3088.84	1245.13	1340.35	190.538	1599.11	22.4789	332.239	1418.21	139.879	82.9099	468	254.746	216.889	0	109.002	2.4787	396.812	4082.41	717.083	892.895	135.287	226.135	27.0827	25.3067	12.945	25.2969	126.503	658.445	5360.42	1763.37	582.179
731	C8A	0	0	0	0	3.3708	2.654	0	0.3179	0	10.9689	0	0	0.8071	5.1699	0	3.3571	0	2.3737	0	0	0	0.7897	0	0	0	0	0.2675	0	7.5055	5.2214	0	0	0	0.4087	1.4395	0	0	0	0	0	0	0	286.904	0	0.3413	0	0.3848	0
732	C8B	0.7825	0.396	0.4433	0	3.3708	27.4245	2.0199	0.9537	16.9098	25.5941	0	2.2259	82.728	12.0631	0	24.246	0	4.0692	0	8.7479	2.5994	16.8465	0	5.7086	0	3.219	0	0	6.6225	5.2214	1.7937	0	0	4.4953	33.1084	0.241	6.288	0	1.0033	0	0	0	88.2308	0	0	3.1584	5.7715	0
733	C8G	1.9562	0.792	1.7732	3.7106	1.1236	2.2117	2.3565	0.3179	2.3486	0	8.8154	0.5565	1.6142	0.4308	1.1536	1.8651	2.9817	1.0173	1.7699	1.0935	3.3793	1.0529	9.3662	3.1397	3.3556	0	0.8024	5.2	4.8565	8.4346	14.3498	9.2457	13.6328	9.3993	1.0796	2.4104	0.4192	1.9093	4.615	0.785	4.9847	1.0787	15.425	0.5227	1.7067	6.604	2.6933	3.8201
734	OSGIN2	418.232	666.875	1624.29	746.197	260.674	418.003	384.447	904.395	762.818	1027.42	430.854	437.396	547.619	2203.68	644.839	968.722	490.496	672.431	516.814	816.02	711.983	723.611	548.86	1294.71	726.949	321.896	543.728	562.8	902.87	1967.27	1518.83	480.292	413.943	394.36	601.709	656.342	522.322	568.425	595.335	659.405	1086.27	486.156	217.183	169.89	554.336	725.863	462.87	488.969
735	C9	0	0	0.8866	0	12.3596	3.981	0.3366	0	1.8789	14.6252	1.6529	0	1.2107	0.4308	1.1536	0.746	1.8636	1.6955	0.885	0	0.2599	1.3161	0.3122	0.2854	0.6101	1.7558	0	0.4	19.8675	18.4758	5.3812	0.4866	0	0	0.7197	5.0618	2.5152	4.6369	10.4339	1.57	0	0	109.209	0	0	1.1485	1.9238	1.91
738	VPS51	1784.04	1494.93	851.601	930.241	2707.87	1906.45	2373	1724.87	2019.78	2115.17	1209.92	1995.55	1610.17	1721.58	883.626	1461.1	1544.91	1904.37	1931.86	1718.7	1392.51	1688.87	1814.55	1674.61	1941.07	1864.36	1036.64	1705.2	2466.23	3186.67	1314.35	1623.84	1305.65	1296.69	1693.57	2299.73	1351.92	1932.75	1903.39	1589.25	952.071	2069.04	1390.71	1515.94	2975.8	1627.74	2822.62	1254.13
740	MRPL49	2681.92	1762.23	1065.72	998.145	1766.29	2431.49	1709.81	2181.99	1684.4	1168.19	1021.49	2524.21	1603.71	1738.38	1657.66	926.571	3086.1	1647.34	2892.92	1709.4	1185.86	1723.61	1684.67	1677.75	1372.45	3325.19	1777.48	959.6	1511.7	1305.35	1819.28	1196.59	1030.52	850.429	1973.19	1414.64	3309.58	1590.17	1369.85	4985.97	2502.68	3602.66	3952.49	4529.53	4004.94	1047.45	2680.65	1910.8
741	ZNHIT2	0	210.287	80.8778	103.896	448.315	539.202	216.442	268.298	240.025	344.296	0	411.797	177.966	285.638	1.0843	206.737	0	5.1882	0	0	81.5077	290.34	270.059	326.328	0	0	206.611	248	460.486	906.517	239.507	377.129	321.153	178.995	136.097	285.375	0	158.382	273.087	359.533	235.429	442.621	175.227	129.169	79.3479	91.534	440.974	55.3987
744	MPPED2	14.0845	77.2213	154.716	20.7792	78.6517	793.1	6.3962	2.5431	21.1372	9.1408	29.7521	4.4519	14.1243	9.4782	192.644	43.2698	33.1718	90.8783	27.4336	31.9847	19.7557	52.119	45.2701	0.8563	61.6214	90.4236	245.788	65.6	67.9912	0.8033	540.359	5.8394	28.505	132.407	110.841	10.8466	33.1167	274.393	47.7552	20.4102	9.9693	126.214	125.251	235.755	1424.41	85.5646	20.0077	46.6049
745	MYRF	40.2973	25.7404	24.8254	133.581	214.607	77.8503	134.657	96.6383	606.403	650.823	54.5455	402.337	234.06	112.015	71.5207	108.548	457.697	186.165	361.062	172.499	135.69	50.5396	202.935	151.563	78.0944	306.387	126.237	344.4	50.7726	843.86	72.6457	226.277	26.646	78.0548	122.717	1130.7	40.6623	800.814	216.504	175.841	52.5307	6.8321	402.9	100.366	59.7345	127.773	477.491	91.6818
746	TMEM258	1288.73	1752.33	983.708	817.811	1325.84	2398.32	1656.96	2332.35	1155.03	1974.41	1027	2056.2	1244.96	1037.43	1819.16	1283.55	3356.32	1190.57	1543.36	1631.49	932.675	963.938	1379.96	1400.6	1627.48	2301.56	1275.21	1182	1901.1	2489.81	1484.3	951.338	1917.27	1525.95	1487	2736.97	2041.08	1196.31	1838.78	2435.09	1613.5	1743.26	5077.9	4176.16	3036.56	1617.11	1583.3	1736.61
747	DAGLA	104.851	54.2529	144.52	206.308	76.4045	88.9085	162.262	9.2188	127.763	117.002	121.763	111.853	164.245	127.525	43.8352	100.341	161.759	128.179	102.655	142.974	58.7471	85.2856	80.5495	91.0518	141.851	100.081	140.679	254.4	184.989	149.814	156.951	5.8394	96.0496	282.795	127.035	423.019	39.4047	205.113	24.6802	139.339	113.114	1514.56	61.6998	24.046	61.7825	126.337	216.237	91.2998
752	FMNL1	241.784	453.428	399.424	1437.37	559.551	449.408	609.648	251.705	741.606	1994.52	923.322	427.24	1036.2	1591.36	724.435	713.579	332.091	1110.19	688.496	971.842	409.116	598.052	244.118	317.968	1207.41	162.704	179.995	388.8	254.305	2074.39	138.117	179.075	296.204	432.714	1064.84	385.627	451.859	246.572	285.528	500.834	1725.08	406.688	673.145	112.912	403.737	1608.7	617.545	267.787
753	LDLRAD4	70.8138	341.358	250.471	434.137	224.719	739.578	146.103	97.9099	342.423	541.134	285.399	152.476	322.437	471.755	163.805	313.706	106.224	628.349	129.203	294.97	224.331	663.069	262.254	47.952	769.657	75.2067	1266.11	92.8	112.141	70.6898	348.43	65.6934	125.174	158.561	568.961	87.7373	209.18	151.107	105.944	122.461	161.426	464.221	378.837	355.463	439.987	451.08	425.933	106.58
754	PTTG1IP	8877.15	3499.11	4942.04	5106.12	6416.85	6045.34	3502.1	4729.87	5246.72	9605.12	7063.36	3598.22	5185.23	9846.11	4275.09	6086.12	8467.39	6224.48	3268.14	4368.23	3953.21	4625.69	4854.82	4637.36	7637.09	3396.3	6363.2	3821.2	3042.38	5978.51	4508.52	4200.97	3555.07	7234.57	8709.31	6158.24	6637.18	2947.68	7090.85	3605.53	9353.14	6768.43	8714.48	5385.26	8151.88	5443.97	5687.19	6156.05
755	C21orf2	255.477	126.722	196.83	201.113	416.854	463.563	307.356	92.8237	381.879	771.481	335.537	150.807	354.721	332.167	168.42	353.619	297.055	284.503	141.593	212.138	423.967	357.462	256.01	359.64	377.66	181.14	563.787	274	369.536	337.785	254.708	197.567	185.902	854.107	404.139	322.266	294.278	213.296	398.295	107.153	157.976	655.16	396.113	363.827	482.655	382.456	312.813	317.83
757	TMEM50B	879.89	622.53	1074.59	656.401	511.236	1139.89	601.252	404.994	1046.06	862.889	1258.95	530.328	774.818	1458.78	681.753	613.984	1915.77	500.509	624.797	545.38	582.012	919.716	563.846	832.881	958.49	747.97	1674.24	838.8	573.978	816.548	613.453	497.338	229.918	616.673	1141.52	1632.3	1195.98	558.06	942.864	903.158	1189.42	3094.57	1501.16	1884.5	3562.57	848.763	957.676	1354.22
758	MPPED1	1.1737	81.5774	0.4433	4.8237	105.618	0.4423	26.2582	12.0798	0	0	9.9174	601.558	25.0202	0.4308	228.405	2.9841	0	146.151	138.053	8.2012	234.988	0.5265	67.4368	17.6966	10.0669	117.931	0.2675	127.6	182.34	0	65.4709	74.4526	206.352	47.405	64.7773	1073.09	0.8384	56.8807	228.543	13.7376	0.7669	0.3596	0	0.5227	1.3654	40.4852	660.546	3.4381
759	CA1	0	0	0	0.3711	0	0.4423	0.6733	0	1.4091	0	0	0.5565	4.0355	0	0	0.373	0	0.3391	0	2.7337	0.7798	0	0.3122	0	0	0.2926	0.2675	0	0	0.8033	0	0	0.6197	2.0433	2.5191	0	6.7072	0.5455	1.4046	0.3925	0	1.0787	0	2.091	0	0	0.7695	0.764
760	CA2	433.881	396.007	337.36	799.629	164.045	699.768	195.927	2043.71	623.782	259.598	435.813	106.288	477.805	467.016	208.794	347.651	365.635	482.197	193.805	480.864	482.194	86.865	1142.68	79.9201	184.559	374.863	401.444	85.2	162.031	1061.55	184.305	134.307	429.435	174.499	377.508	125.58	863.131	72.2805	170.554	1199.1	731.212	324.344	789.758	913.225	139.608	321.585	448.249	556.203
761	CA3	8.9984	9.5042	2.6599	28.3154	4.4944	234.444	64.2585	0.9537	113.624	85.9232	79.6915	5.3868	155.718	68.8935	1.1536	37.6746	11.4089	63.0722	21.8407	25.5331	12.6488	35.1619	2.1855	5.1377	55.4776	10.8274	38.8152	4	1.766	4.0165	0.4484	1.4599	27.8854	78.0548	43.4404	4.5797	57.4303	15.689	4.8157	6.2801	0.7669	100.769	107.975	371.809	1.7067	352.54	43.4783	10.6962
762	CA4	1.5649	0	0.4433	17.4397	3.3708	39.8098	2.6931	1.2716	403.955	38.3912	2.7548	4.4519	73.8499	56.4383	1.1536	48.492	0.3727	86.1309	3.5398	0.5467	25.9943	4.2116	0	42.5289	8.2365	2.3411	4.0118	15.2	3.0905	23.2955	0	0	0	74.3768	16.1943	4.8207	12.9952	1.9093	7.2235	0.3925	1.9172	213.952	2.468	169.89	21.8458	2.8713	8.8496	11.0782
763	CA5A	0	0	0	0.3711	0	0	0	0	0	0	0	0	0	0	0	0.373	0	0	0	0.2734	0.2599	0.2632	0	0.2854	0	0.2926	0	0	0	0.8033	0	0	0	0	0	0	0	0	1.6052	0	0	0	233.225	0.5227	0	0	0	0
765	CA6	0	3.1681	0	0.7421	1.1236	1.327	0	1.5894	0	0	0	3.8954	0	0	0	5.9683	0	0	0	15.3089	0	0.2632	3.7465	27.972	0	0.5853	0.2675	6	0.4415	0	0.8969	1.9465	0	0	32.7485	0	0.4192	0	0	3.5325	0.3834	1.7979	1.234	4.7047	222.895	12.9208	0	5.3481
766	CA7	1.9562	0.396	2.2166	0	5.618	0	1.3466	0	0.4697	0	0.551	1.113	0.4036	1.2925	2.3071	0	1.1182	0	3.5398	4.374	0	3.1587	0	0.2854	0	1.4632	3.7443	0.4	3.9735	18.4758	11.2108	0.4866	0.6197	0.8173	0.3599	0.241	1.2576	0.2728	0.4013	0	0.3834	4.6746	3.085	0	3.0721	0.8614	4.6172	0.382
767	CA8	18.7793	245.92	534.634	9.6475	26.9663	31.4055	6.3962	14.305	40.3955	27.4223	8.8154	246.522	22.1953	37.4819	87.6705	158.159	7.8271	42.0482	5.3097	208.857	557.577	15.0039	68.9978	16.8403	61.3163	5.56	0.8024	179.2	22.0751	534.19	469.507	2.4331	24.787	0.4087	47.8632	157.156	11.7376	10.9103	5.217	11.3826	9.2025	2004.67	2.468	1278.62	9.5575	55.9902	18.0839	67.6153
768	CA9	61.3615	239.065	331.477	46.8905	5907.89	155.701	3442.31	4081.25	166.19	100.548	2144.15	188.87	579.532	17.6725	950.244	545.095	1049.88	8561.73	445.903	317.19	15.6512	1229.39	870.88	646.71	1386.88	41.9197	4274.97	16.508	410.733	454.166	965.812	2918.96	2.6646	213.931	47.982	2021.95	775.334	1160.9	1820.91	249.028	532.201	4.5128	5.2136	2068.6	38.7557	1427.47	2391.9	178.55
770	CA11	262.911	334.626	64.2802	359.184	159.551	812.562	189.194	43.5508	114.141	126.143	133.333	242.627	116.223	822.879	164.959	244.698	76.407	274.659	192.035	258.338	169.483	170.045	168.592	195.804	89.9916	311.654	34.7687	208	329.801	100.01	168.61	397.08	721.921	234.982	401.26	46.7611	385.232	51.8238	48.3572	81.6407	140.721	1312.83	89.4648	92.0021	202.415	335.941	702.578	337.695
771	CA12	2888.5	6890.12	2181.09	719.11	5374.16	3608.54	1039.22	8388.46	1692.86	639.854	5131.13	1077.35	208.636	1026.23	1863	9178.8	3193.44	5141.06	519.469	2485.78	358.201	986.575	7467.69	6287.43	1005.16	2277.56	347.419	2222	4821.63	4332.56	11623.3	2604.38	4188.38	176.951	2593.25	9252.91	1213.16	428.501	145.473	3970.17	722.393	5.7533	72.8058	165.708	40.2781	2384.61	831.089	2386.02
773	CACNA1A	1.5649	1.188	6.6497	27.8293	52.809	14.1546	5.3863	69.6177	30.5315	27.4223	25.8953	20.5899	39.9516	15.9406	12.6891	9.3254	7.4543	4.7474	31.8584	21.5965	2.0795	13.1614	10.3028	2.8543	20.7438	6.1453	77.0259	10.8	5.298	3.2132	2.2422	8.7591	70.6429	93.1753	3.5987	11.3287	19.2832	243.845	69.4256	92.2382	5.3681	455.591	7.404	98.275	3.7547	21.8218	60.7926	11.8422
774	CACNA1B	60.6416	130.286	435.775	296.104	264.045	28.7515	176.065	252.404	63.4116	14.6252	9.9174	488.036	80.3067	0.4308	286.083	141	0.7454	158.698	456.637	126.845	92.5396	8.4233	204.184	1603.82	200.117	45.9434	839.797	246.4	954.967	10.0412	810.762	725.547	771.495	103.801	12.5956	418.921	45.6927	112.376	684.023	21.9802	2.684	777.059	1.234	164.663	63.4892	105.376	581.378	215.834
775	CACNA1C	29.3427	73.9661	92.6521	226.716	252.809	71.6576	866.851	82.6512	334.889	288.848	157.025	93.4891	582.3	193.872	28.839	210.754	56.2803	252.289	38.0531	191.383	65.7655	126.073	53.6997	39.3892	156.433	16.6801	96.689	82	21.6336	406.84	47.9327	15.5718	36.5608	83.3674	281.407	82.9165	83.0015	68.211	74.4419	68.6881	21.8558	486.516	33.9349	20.5227	63.4892	216.496	119.661	131.411
776	CACNA1D	28.9515	5.5441	6.2064	42.6716	70.7865	112.352	13.4657	4.4504	97.2311	65.8135	61.708	3.3389	233.656	137.003	5.7678	54.0873	11.9269	66.1241	28.3186	6.2876	38.9914	81.6004	3.7465	20.8363	13.7275	25.4591	91.4683	2.4	7.947	23.6972	3.139	13.1387	3.0984	49.4483	37.067	6.749	23.056	20.4568	105.944	10.2051	6.135	1740.74	90.6988	3.1364	10.5815	20.6733	21.9315	15.2803
777	CACNA1E	0.7825	5.9401	10.6395	23.0056	40.4494	0.8847	10.436	12.0798	3.7577	10.9689	7.7135	97.941	2.4213	5.6007	10.382	10.8175	1.1182	14.2421	0.885	16.9492	15.5966	2.369	2.1855	2.2834	105.855	4.3895	9.3608	0.8	1.3245	5.2214	1.3453	1.4599	13.0132	2.452	5.0382	2.1693	1.2576	5.7279	1.8059	2.7475	2.3006	675.656	5.553	2.6137	0.6827	21.8218	48.0954	6.1121
778	CACNA1F	5.8685	1.188	12.4127	5.5659	4.4944	1.327	4.3764	2.861	3.7577	7.3126	3.3058	6.6778	10.0888	3.8774	6.9214	5.9683	0.7454	4.0692	8.8496	10.3882	5.7187	5.791	0.6244	3.7106	20.4388	2.0484	7.7561	6	8.3885	4.4181	13.0045	4.3796	1.2393	10.2166	2.879	16.6315	9.2224	24.0026	5.4176	2.7475	1.1503	76.2316	2.468	1.5682	37.2061	10.3367	2.6933	94.3558
779	CACNA1S	0	2.376	0.4433	1.8553	1.1236	0.4423	0.3366	0	1.8789	0	0	0	2.0178	0.4308	0	0.373	0	0	0	1.3669	0.5199	0.2632	0.3122	0.2854	11.2871	0	0.5349	0	2.2075	11.2461	9.417	0	0	0	0.3599	0.241	0	0.2728	0	0	0.3834	1.0787	0	0	124.589	0	0.3848	0
780	DDR1	10812.6	12412.4	8967.31	4580.7	13918	11889	11831.7	18279.9	8898.76	3725.78	10245.7	8587.09	5839.39	3167.01	6345.73	16212.8	9654.86	8337.4	11789.4	10662.4	15062.9	12755.2	10078.4	16747.8	8365.26	11816.8	7078.9	12180.4	8674.61	4394.02	8375.78	12892	12164.8	12451.6	10442.5	9270.74	6870.26	20438.5	19873.8	9781.57	11926.4	1369.29	764.461	3874.02	2357.98	6041.78	6593.31	12518.4
781	CACNA2D1	5.8685	369.474	424.249	269.017	66.2921	36.2711	27.6048	185.329	50.7293	18.2815	31.9559	98.4975	70.2179	49.1142	113.049	620.698	24.2266	316.717	53.0973	241.662	399.272	380.627	426.475	492.936	557.338	131.392	28.0824	168.8	219.868	60.247	20.1794	97.8102	91.0922	22.0678	178.138	764.086	258.646	418.954	220.717	38.0728	464.724	365.696	0.617	19.3413	26.2832	156.486	188.919	403.018
782	CACNB1	43.4272	85.5374	142.746	159.184	112.36	84.0429	95.9434	135.739	185.538	173.675	52.3416	89.0373	206.215	179.224	163.805	92.8809	44.3533	162.428	150.442	99.2346	124.253	137.405	77.7396	95.3332	136.665	35.116	156.459	352	296.247	77.9195	83.8565	231.63	246.011	123.008	123.437	277.433	81.3247	236.753	173.363	69.8656	149.54	480.762	25.2969	69.0016	105.133	100.495	153.521	247.159
783	CACNB2	4.6948	17.0283	27.9286	23.7477	39.3258	18.1356	4.713	12.3977	60.1236	56.6728	23.1405	7.7908	65.7789	31.8812	13.8427	22.754	15.2814	22.3805	13.2743	9.5681	3.3793	10.0026	7.8052	6.5649	15.5579	4.6821	11.5004	5.6	12.8035	52.6157	3.5874	11.6788	16.1115	13.8946	21.2326	8.9183	14.2528	15.0016	16.6541	10.5976	11.1196	323.625	9.872	5.7501	17.4083	57.713	25.7791	11.4602
784	CACNB3	453.834	250.672	138.313	361.41	478.652	425.965	419.121	275.928	342.423	440.585	265.014	633.278	562.55	442.028	119.97	384.206	626.165	328.925	395.575	419.355	718.482	529.876	324.071	234.337	338.308	299.949	1397.43	563.2	326.269	283.161	170.404	366.91	523.005	628.933	439.766	852.064	269.126	756.082	822.272	277.5	125.767	327.58	120.932	734.448	58.0278	242.05	537.899	558.495
785	CACNB4	19.9531	35.6406	10.6395	72.7273	97.7528	19.4626	12.1192	8.2651	63.4116	62.1572	41.8733	8.3472	90.3955	42.6518	34.6068	17.1587	51.435	51.2038	37.1681	51.6676	27.8139	138.194	6.8686	9.99	21.9641	59.1119	13.1051	25.6	11.9205	25.3037	6.7265	27.2506	22.3083	11.0339	50.7422	6.0259	12.9952	30.0032	93.1026	13.3451	17.638	149.946	18.5099	10.9775	7.5095	25.8416	46.1716	43.5488
786	CACNG1	0	0.396	0	0.3711	2.2472	0.4423	0.3366	0	0.9394	1.8282	0	24.4853	1.6142	0	1.1536	1.8651	0.7454	0.3391	0	6.561	0.5199	0	0.6244	0.2854	2.1354	0.5853	0	0	0	0	0	0	0	0	0	0.9641	0	4.3641	6.8222	0.785	0	0	0	0	1.7067	0.8614	0	0
788	SLC25A20	266.823	196.815	183.531	282.375	151.685	696.229	212.422	74.3861	309.543	376.6	217.631	199.221	303.067	431.257	238.787	228.286	121.133	193.964	285.841	343.084	280.218	203.211	51.5142	213.215	365.458	578.828	163.948	110.4	239.735	110.051	167.713	11.6788	16.7312	279.935	365.272	162.7	292.601	204.022	178.58	140.124	253.067	400.575	566.404	249.869	342.705	369.823	260.1	412.186
790	CAD	1354.85	983.285	1015.63	1858.63	2377.53	568.838	6420.8	1313.84	1163.49	892.139	2109.09	1427.38	1972.96	1027.09	1738.41	1540.55	1236.3	1757.88	2414.16	1600.87	2182.48	3908.13	1508.27	3015.84	3481	1238.72	2492.38	2347.2	1637.53	1836.73	2086.1	3213.63	905.964	2613.4	1149.44	4048.21	865.227	3972.16	1657.39	863.115	821.702	489.033	807.034	527.444	2824.25	1281.17	1339.75	2498.71
793	CALB1	0.3912	8.3161	3.5465	6334.69	65.1685	0.8847	0	171.978	2.3486	3.6563	81.5427	3913.75	1.2107	0	99.2061	54.4603	0	270.6	2059.29	131.766	620.224	560.411	853.887	91.3372	16.473	249.909	0.8024	11.2	3.9735	3.2132	0	9235.04	48.9543	37.1884	2.5191	11220.7	12.9952	2168.14	119.99	140.124	19.9387	5.3937	0	0.5227	0.3413	3134.3	44.2478	118.422
794	CALB2	26.2128	373.83	1619.42	119.481	6.7416	11.0583	230.601	171.978	9.3943	7.3126	8.8154	28.3806	10.8959	155.959	8.0749	2404.46	223.257	178.365	16.8142	1001.37	126.592	3.422	876.99	1759.67	9.4567	444.217	4.2792	674.4	75.0552	820.564	777.13	301.703	413.323	279.526	989.294	2.6514	11.7376	3.5458	10.2333	230.007	11.8865	1.4383	1.234	35.0235	8.5335	163.089	349.365	272.371
795	S100G	0	0	0	0	0	0	0	0	0	0	0	0	0	0.4308	0	0	0	0	0	0	0	0	0	0	0	0	0	0	0.4415	0	0	0	0	0	0	0	0	0	0.2007	0	0	0	0	0	0	0	0	0
796	CALCA	1.1737	0	0	0.7421	5.618	5.308	0	1.2716	2.3486	5.4845	0	0	3.632	9.0474	0	10.4444	0.7454	2.3737	22.1239	2.187	0	2.8955	0	1.998	0.9152	1.1705	1.0698	0	15.4525	0.4016	0	0	0.6197	0	36.3473	0.7231	1.2576	9.2737	0.8026	7.4576	0.3834	0.3596	1.851	0	3.4134	0.5743	1.1543	18.7184
797	CALCB	10.1721	2.376	1.7732	5.1948	12.3596	0	1.6832	1.9073	0.4697	1.8282	0	4.4519	4.8426	0	1.1536	0.373	0.7454	6.4429	31.8584	6.561	0.5199	0	0.3122	0	1.8303	45.6507	1.6047	1.2	15.011	6.828	0	35.5231	27.8854	0	0.3599	0.241	0	264.847	10.6346	38.8578	0.3834	1.4383	0	0	10.5815	0.8614	13.082	31.3246
799	CALCR	1.9562	3.5641	3.9898	7.0501	20.2247	0	6.7329	1.5894	2.3486	1.8282	6.0606	0.5565	4.8426	53.4225	8.0749	4.8492	2.609	6.782	1.7699	18.316	3.8991	23.4272	1.2488	3.1397	2.1354	0.8779	2.1396	0.4	3.0905	0.8033	12.5561	7.7859	1.2393	0.4087	9.3567	1.4462	5.0304	2.4548	1.2039	0	0.7669	3.2362	0.617	0	4.7788	2.5842	2.3086	2.6741
800	CALD1	2828.64	4335.88	4959.33	7075.32	3633.71	2192.19	3894.63	3196.06	7154.71	4925.05	3350.96	2739.01	5380.15	7909.11	3474.52	3294.1	3810.66	5714.48	2219.47	2793.06	2636.08	4510.4	3766.16	846.011	7012.03	1558.56	2571.28	2302.4	1320.97	715.333	3216.59	435.036	1542.37	2076.83	10532.8	3442.24	7525.89	1557.44	2592.02	3147.48	3350.84	2939.95	1931.2	2094.62	2110.51	5780.49	5128.51	3446.85
801	CALM1	20064.2	10076	7496.4	11928	9728.09	12752	4957.41	8910.12	8176.81	8292.5	9806.06	6184.2	7959.24	9507.91	5277.53	10660.4	10720.1	7894.88	6405.31	6333.52	5360.8	10184	19068.1	8358.21	5406.21	8056.48	4527.95	4212	5624.28	5401.35	13061	18280.8	11478.9	6165.92	11150.3	4447.6	11499.9	2937.32	3051.52	5792.95	7202.45	30168.3	4568.87	4409.83	7406.4	8101.93	10821.9	4584.85
805	CALM2	24739.4	12550.6	11898.9	12980.7	6140.45	7378.97	20865.2	9367.88	9112.01	9087.75	9706.34	7965.5	7725.99	13855.4	14481.8	8222.76	23186.7	5612.75	13073.5	12806.5	9628.02	14063.4	5401.19	6089.62	14428.3	13678.5	12194.4	8874.4	6214.13	8639.02	5658.74	12383.9	5680.56	10914.6	13673.8	7611.69	15744.7	8197.16	8749.03	15974.5	24294.5	47894.6	47150.4	42511.2	23105.3	8920.25	25008.1	22480.4
808	CALM3	2737.09	3619.9	3585.95	4616.33	8850.56	4578.13	9209.9	2663.28	3965.81	4349.18	3933.88	7388.98	5071.83	4612	6825.61	4547.43	3037.27	4307.22	4941.59	4288.96	5241.49	3861.54	3652.51	8656.2	6429.37	3458.34	6385.93	4852.8	4983.66	2734.01	4406.73	4255.47	4800	7710.26	4973.1	5160.11	3955.98	3329	6607.27	4379.16	7097.01	3840.35	6989.97	3118.66	5597.98	6549.42	6530.97	3131.7
810	CALML3	47261	15734.1	5090.99	4823.01	19318	41695.9	5075.91	12618.9	2254.17	5.4845	6317.36	6074.01	29.8628	8.6165	1548.08	24083.8	18820.7	5439.13	6205.31	8301.53	5850.53	1148.46	15564.5	15640.1	2825.43	37627.6	4460.55	18583.6	11849	4.4181	3426.01	12655	30737.7	52322.8	17623.8	93.5221	35063.5	294.032	1615.65	10384.1	130.751	2.1575	7.404	169.368	332.465	1197.9	11409.4	7190.53
811	CALR	17107.6	18768.7	24583.4	21774	62164	46597.4	34947.3	24041.3	27682.2	23376.6	32689.8	31052.3	26609	18679.3	23756.4	19371.1	40424.5	21964.7	21071.7	31822	23565.4	27876.8	21373.1	31456.8	35545.2	26296.6	22465.9	22401.2	22311.7	41093.3	16638.1	26180.5	21587	20927.3	23126.2	39922.6	33925	24817.9	37413.8	21940.9	39440.2	9090.61	27951.9	39592.8	25805.6	37582.1	29550.6	15086.2
813	CALU	5912.75	7101.98	7929.07	8516.14	5756.18	4109.26	4670.26	5910.83	4988.38	4822.67	4939.39	7112.97	5015.33	12585.3	11218.4	5893.27	9621.69	6634.45	4930.97	7623.84	7561.74	7059.49	5976.27	7138.86	7693.83	4856.24	5007.76	4287.6	7008.83	8365.9	4949.78	3629.68	3905.81	2865.14	9460.37	6358.06	7169.57	6185.03	8310.41	4417.23	11528.8	1551.96	8207.93	13924.7	5617.77	6349.58	7351.29	8679.21
814	CAMK4	16.0407	9.1082	25.7121	34.5083	15.7303	7.962	34.3377	7.3115	18.7886	56.6728	28.0992	6.1213	16.1421	33.6045	38.0674	5.9683	8.9452	31.5361	16.8142	17.7693	30.9332	46.8544	20.9179	1.1417	45.1483	40.9686	61.7812	20.4	7.064	3.2132	1.7937	6.8127	21.0689	7.3559	32.3887	10.1235	42.7583	53.1876	53.5741	108.331	18.4049	0.7192	69.7208	49.1375	19.115	30.1486	27.3182	13.7523
815	CAMK2A	2.3474	13.4642	35.4649	17.0686	39.3258	2.654	5.3863	3.1789	10.8035	9.1408	4.4077	13.3556	13.7207	14.6481	9.2285	10.0714	2.9817	7.7993	2.6549	2.7337	1.8196	3.1587	20.9179	2.2834	15.5579	0.2926	3.2094	8.8	7.064	2.0082	92.8251	4.3796	0.6197	2.452	25.5511	1.2052	10.48	3.0003	0.8026	57.698	2.3006	10.7875	0.617	0.5227	5.1201	5.1683	5.3867	8.4042
816	CAMK2B	1.9562	6.3361	4.4331	9.6475	31.4607	0.4423	248.106	35.2857	176.143	3.6563	11.0193	6.1213	60.9362	3.4466	14.9963	7.8333	14.1633	2.0346	2.6549	20.503	1.5597	1.3161	17.7958	4.2814	6.4062	2.6337	109.388	45.2	14.128	145.396	4.9327	1.9465	24.787	140.58	13.3153	130.642	4.192	357.311	67.2185	57.698	18.7883	3920.89	1.851	3.6592	6.1441	12.3466	61.5621	6.8761
817	CAMK2D	831.377	1023.28	768.702	833.395	1031.46	843.525	634.237	1244.85	769.864	859.232	881.543	294.936	904.358	1180.9	839.791	1112.71	838.241	1108.85	427.434	834.609	2566.68	2529.61	671.87	780.362	821.822	458.556	193.1	1139.6	997.351	312.079	1544.84	672.019	607.281	375.153	1411.79	1534.92	969.608	691.166	712.516	1396.53	1115.03	747.932	1032.24	376.895	213.679	995.191	741.439	699.456
818	CAMK2G	1016.04	951.208	725.701	738.404	687.64	724.981	1159.74	769.292	1163.02	725.777	605.51	688.37	1506.05	1364.43	737.124	801.238	1422.66	543.574	1199.12	839.53	1023.39	834.167	752.107	1418.58	452.704	1376.55	869.751	1424.4	536.865	769.555	418.386	481.752	1489.08	1043.73	1107.69	1231.46	1151.12	648.616	624.429	1011.48	843.175	1254.58	1156.87	924.726	761.53	898.715	513.659	599.752
819	CAMLG	960.876	510.849	757.619	538.404	391.011	586.973	512.372	395.454	562.719	776.965	403.306	750.139	529.863	1276.97	745.199	453.96	497.577	448.966	470.796	579.005	483.494	537.247	664.065	374.768	679.971	695.003	326.291	456	535.541	424.942	320.628	408.759	703.95	530.445	589.114	494.607	1128.9	611.248	453.273	686.488	588.19	1279.76	782.971	1043.39	855.74	638.002	674.875	767.453
820	CAMP	0	1.188	1.3299	10.7607	3.3708	8.4043	1.0099	1.9073	3.288	1.8282	15.427	1.6694	23.406	6.4624	5.7678	8.5794	2.9817	1.6955	6.1947	7.1077	1.2997	2.369	0.6244	0	2.1354	3.8042	0.8024	0.4	2.2075	6.4263	0	0	0.6197	0.8173	3.2389	0.4821	7.9648	7.9099	4.8157	14.5226	537.577	4.315	3.085	9.4093	10.2402	6.8911	6.541	2.292
821	CANX	18951.5	12469.5	28803.3	11811.1	17680.9	8170.74	10778.7	12156.1	14141.3	14265.1	17542.1	9392.32	14282.5	22301.3	12671.8	12769.8	10765.2	11097.7	10563.7	14085.8	15436.7	10324.8	11591	11474.8	24396	12606.3	11557.9	12909.6	9602.65	15354.6	12237.2	10230.2	20919	10998.4	14491	14145.2	14991.8	11870.4	11004.8	20746.9	22609.3	11639.7	16727.4	17142.2	24286.7	24299.2	10700.7	15790.7
822	CAPG	4487.48	2302.78	1678.38	11590.4	3833.71	4420.66	11086.3	2493.21	2071.92	5197.44	2494.21	4987.76	3328.09	6972.93	5240.62	4477.68	7276.56	4112.24	3473.45	3977.86	1297.63	5768.36	3852.95	2081.63	6142.62	2166.65	3391.01	2326	419.426	2941.66	3290.58	2419.95	1643.38	6713.94	5120.65	2427.48	5590.02	753.627	2144.77	8143.66	6938.65	181.949	10484	7672.77	2096.17	5150.53	5295.5	2352.78
823	CAPN1	11472.6	9022.54	4684.92	3923.56	12414.6	16223.8	7818.89	9394.26	6186.63	4367.46	7261.16	9417.92	8387.01	6107.4	5212.93	7895.86	12749.2	9488.86	6984.07	9253.14	5668.05	10211.9	7787.07	8567.43	6717.34	14275.5	3846.75	15221.2	9290.95	7539.71	8822.87	6788.81	9754.3	9858.25	7869.37	9935.04	10918.9	8240.23	5061.85	9710.92	3322.09	4103.2	2039.18	3848.41	3232.49	5076.16	12198.5	8332.73
824	CAPN2	6215.96	4480.82	5691.68	3836.73	5619.1	9160.68	6828.14	5904.16	5711.74	5318.1	9118.46	3665.55	8323.65	12852.4	2973.87	6679.59	12722.7	4846.39	3045.13	7816.57	3884.85	7050.54	5924.13	5830.17	5444.04	4364.62	4856.38	12819.6	3826.49	3924.09	12337.7	3619.46	4524.86	5141.81	6661.27	4955.95	8303.5	1897.3	3135.99	7006.97	5246.17	4264.29	729.909	3621.01	2920.85	5285.19	4244.71	2455.93
825	CAPN3	30.1252	51.5997	56.172	406.928	37.0787	32.2902	7.7428	48.5703	285.014	250.11	106.138	45.2031	376.364	154.077	33.4532	69.9404	33.7421	125.721	109.018	86.2712	39.4645	28.0337	84.424	27.3669	39.2028	12.3228	214.801	37.308	149.982	51.0091	45.583	68.2287	132.61	80.2942	98.4687	88.0096	31.419	68.6311	42.0286	39.6428	80.8474	93.2794	45.6579	119.368	55.635	113.224	73.5321	81.3905
826	CAPNS1	28396.3	8619.88	13233.7	10412.6	9470.79	18990.2	10139.7	6529.44	6813.7	21482.6	9425.34	7125.21	7221.95	7230.56	7447.38	11964.1	9130.45	7298.75	5601.77	7990.16	4494.67	9836.8	7973.77	15547.3	8035.8	9107.32	4704.2	5964.8	6692.27	6962.14	7552.91	8089.54	9528.12	13104.2	10387	3550.71	13908.2	4940.99	4208.08	11098.4	7456.29	7176.56	4101.8	5703.61	7177.02	7561.27	5347.06	14787.1
827	CAPN6	2.3474	4.3561	19.0624	94.6197	34.8315	34.9442	16.8322	1.5894	7.9852	34.7349	13.2231	11.1297	10.0888	16.8022	21.9176	18.2778	0	92.2347	58.4071	9.0213	35.8721	7.8968	1.2488	8.5629	993.264	30.1412	21.6635	25.6	12.362	11.2461	0	0.9732	22.3083	10.2166	55.7805	20.006	27.6672	175.383	7.0228	0	2.3006	6.1129	4.319	0.5227	8.5335	222.238	27.703	24.8305
828	CAPS	231.612	108.11	171.562	183.673	991.011	5490.66	37.7041	460.622	104.747	3308.96	214.876	350.584	108.959	2690.08	43.8352	3670.47	922.102	128.857	72.5664	1258.88	221.731	1226.11	310.646	191.808	237.944	1717.46	207.007	186.8	306.843	396.425	89.2377	173.723	503.796	1789.13	2743.32	442.061	819.115	109.921	149.486	959.67	125	179.072	230.757	780.972	350.898	680.784	887.264	242.575
829	CAPZA1	5247.65	7376.02	5526.32	4445.27	4842.7	5270.82	2797.85	4161.17	4190.33	3608.78	4008.82	5051.2	5112.99	5073.84	4489.65	3677.93	7901.6	3246.86	5715.93	3628.49	2524.04	3401.68	7046.21	2621.09	2743.07	6484.16	5152.98	2872	2898.01	1635.91	4472.2	5064.23	3421.22	3620.76	4937.47	2962.1	6422.97	4991.17	4834.71	10517.5	8697.85	2832.79	9279.04	12732.9	8280.23	5106.02	5295.88	4339.22
830	CAPZA2	5825.9	4367.16	3260.56	3256.4	873.034	2614.18	1528.03	3154.73	2848.36	2716.64	1421.49	2513.08	2228.01	4977.34	5767.79	2283.6	6558.33	2283.15	2814.16	2368.51	2779.83	3481.18	2214.8	2033.97	1935.28	2775.33	2368.28	2315.6	2196.91	2271.31	2482.51	1353.28	1888.77	2130.36	4746.38	2029.04	8080.49	2070.77	1934.29	3752.33	5745.02	5245.6	10492.7	16800.3	5747.82	2382.31	3557.91	5347.34
831	CAST	5192.96	3547.1	8526.48	5034.51	3645.73	3240.1	3794.21	6110.64	4000.18	4508.88	4731.26	3543.93	4580.58	6774.58	2778.09	3503.92	5085.04	4303.56	2745.76	3899.59	2421.44	2577.04	4222.34	2606.6	4687.01	4367.19	2005.41	6123.96	2810.1	3100.51	3374.59	2809.98	7618.09	3603.32	6654.48	2384.44	5893.78	3842.87	2562.31	7083.57	5519.03	4274.78	956.705	2620.27	3050.68	6208.86	2953.04	3608.55
832	CAPZB	3562.21	4653.47	3928.18	5594.06	10670.8	6477.05	4908.6	3687.51	4513.5	5937.84	4375.21	4645.52	4843.83	4992.85	4472.35	5280.41	6004.1	3800.95	5735.4	3786.5	2186.38	6489.6	5218.23	4991.87	5855.25	3057.43	3717.84	4958.4	3037.09	3851.39	4315.25	4483.21	5023.08	4394.77	5944.76	2788.79	6671.56	3155.8	5481.41	5908.74	5673.7	4928.08	4736.08	4749.61	5316.71	5469.82	4583.69	3214.59
833	CARS	960.876	851.414	1132.66	1033.01	1114.61	1728.63	874.6	942.542	798.047	1753.2	1313.5	1228.16	910.815	1050.36	1629.98	897.103	1014.16	1120.72	1139.82	1348.55	719.516	888.392	1616.29	1296.42	1260.19	1720.97	790.853	1752.8	1688.3	2077.3	1120.12	869.095	2206.64	668.574	1140.44	1067.55	1143.58	2102.41	1137.89	1110.78	1051.76	681.769	730.526	1238.37	924.69	1156.84	747.211	1081.46
834	CASP1	627.152	783.301	598.027	1030.8	369.663	891.297	192.56	687.594	789.122	835.466	585.124	257.652	716.303	796.167	1003.6	451.349	738.725	707.697	549.558	779.114	405.511	308.502	507.337	440.702	897.171	1162.92	90.1311	790.4	435.32	64.2635	602.691	387.348	490.163	404.986	946.829	608.617	1411.44	190.112	430.599	2148.17	2077.84	63.2866	1280.27	1674.86	322.566	1164.31	597.538	653.233
835	CASP2	1161.58	1372.56	1346.34	1621.89	2270.79	1080.17	1147.95	848.128	1653.87	1180.99	1417.63	1489.15	1388.62	1055.52	1730.34	943.357	1534.85	1380.47	1524.78	1379.72	2559.66	1571.47	1045.89	1642.07	1395.94	1221.16	2860.12	1184.8	1369.54	1054.72	1753.36	1756.2	1818.13	2395.59	1160.23	1824.16	799.832	2651.74	1702.33	436.464	719.325	444.444	477.557	797.7	1299.14	1170.05	1704.89	1244.2
836	CASP3	2032.86	1210.2	1212.01	1310.95	561.798	1879.02	769.231	981.642	712.559	1212.07	941.047	1355.59	732.446	1008.13	1127.03	763.19	1307.86	1418.79	907.08	1286.22	1199.9	898.921	1178.58	737.263	859.954	1612.41	1153.25	710	1188.52	873.582	1593.72	1471.05	1142.06	836.126	920.918	784.815	1339.76	1302.41	1247.65	1225.79	1043.33	476.088	1563.47	1545.22	802.832	1259.35	2240.09	1273.61
837	CASP4	1297.73	1429.19	1152.17	1311.69	901.124	1675.11	576.334	1092.27	1235.35	2027.42	790.083	612.131	1372.48	2285.1	1707.27	1069.81	2357.81	1064.43	761.062	1489.61	776.969	730.719	1107.4	856.287	935.608	1540.71	531.693	1645.2	815.011	1149.11	1005.83	830.17	673.586	662.035	1484.12	649.593	2067.49	694.439	1030.15	2824.85	2991.56	160.374	2566.71	9775.22	668.002	1518.34	951.52	789.609
838	CASP5	1.5649	8.3161	7.9796	9.2764	1.1236	2.654	0.3366	0.3179	0.9394	12.7971	2.7548	2.2259	18.9669	14.2173	28.839	10.4444	1.8636	8.1384	2.6549	10.6616	5.4588	2.369	4.0587	8.2774	14.3377	5.8527	0.8024	8	6.181	1.2049	2.2422	4.8662	14.8722	0	3.2389	4.8207	9.2224	2.1821	3.4111	19.6252	248.466	0.3596	75.2738	5.7501	8.5335	16.9406	2.3086	1.91
839	CASP6	252.347	662.123	316.968	189.61	344.944	419.33	250.799	222.84	268.677	372.943	202.755	620.479	379.338	495.881	319.536	212.246	371.972	237.03	265.487	383.269	316.35	414.583	188.573	409.305	232.453	231.18	838.192	230.8	589.404	360.679	339.462	184.428	301.162	243.564	357.355	230.913	445.609	281.485	330.073	367.776	291.411	137.361	520.747	1043.39	315.398	301.773	247.403	308.28
840	CASP7	1102.5	1113.57	961.099	861.967	1902.25	1663.61	979.296	649.766	1070.01	813.528	1367.49	599.889	485.472	996.933	617.154	789.301	806.933	741.268	953.097	1401.04	599.168	1071.33	552.607	649.351	1292.83	1027.73	276.545	819.6	703.753	621.749	711.659	842.336	737.413	534.532	800	984.875	1598.41	1184.04	703.085	1839.27	939.801	121.899	389.326	711.448	1172.5	1136.46	1037.32	934.008
841	CASP8	787.559	744.889	672.06	751.391	479.775	413.58	291.533	350.632	1004.72	775.137	652.342	351.141	754.641	849.159	599.851	374.881	510.622	685.317	525.664	906.506	644.138	721.769	172.338	270.016	707.731	877.021	886.601	649.2	570.419	624.561	732.735	173.236	606.662	893.747	594.152	814.462	554.182	489.598	877.853	729.663	1926.38	42.7904	518.279	626.241	199.001	603.259	644.094	600.898
842	CASP9	291.862	266.512	239.388	248.608	604.494	524.162	186.164	195.184	354.635	325.411	439.669	173.066	339.387	331.306	243.401	301.397	328.364	280.434	507.08	264.079	248.505	568.307	248.205	293.421	296.82	278.587	851.297	548.8	368.212	1257.15	292.377	282.238	324.709	263.179	286.46	220.789	383.987	404.226	701.48	294.377	386.12	711.974	265.926	400.418	695.651	292.011	345.517	332.728
843	CASP10	407.668	761.125	450.404	553.618	419.101	697.556	252.819	347.135	627.07	1738.57	1046.83	188.091	964.084	858.637	475.266	259.246	762.207	587.318	361.062	1092.95	277.619	1266.39	115.829	146.71	569.845	409.979	412.41	458.8	306.843	239.381	360.538	113.869	252.208	433.592	670.086	472.913	524.418	120.013	628.844	399.176	743.865	63.6462	575.042	162.049	181.593	1046.87	387.457	266.641
844	CASQ1	2.7387	0.792	2.6599	53.0612	7.8652	3.0963	1.0099	0.9537	8.9246	3.6563	3.8567	1.6694	26.2308	1.7233	3.4607	2.6111	1.8636	3.0519	3.5398	3.0071	2.3395	2.6323	0.6244	0.8563	6.4062	1.4632	4.0118	2	3.0905	3.2132	0.4484	1.4599	4.3377	6.13	2.5191	3.1335	1.2576	5.4551	5.217	1.57	0.7669	5.0342	2.468	0	3.0721	3.7327	3.4629	1.528
845	CASQ2	7.4335	11.0882	3.1032	4.4527	40.4494	46.4448	7.0695	2.2252	262.571	18.2815	24.2424	3.3389	68.6037	30.1579	3.4607	56.3254	13.0451	31.197	2.6549	53.8546	2.0795	6.3175	5.6197	4.5669	16.7781	14.0464	14.9773	8.8	1.766	0	10.7623	2.4331	3.0984	9.8079	17.9937	1.9283	14.672	3.2731	2.2072	3.925	2.3006	971.233	7.404	3.6592	0.6827	46.515	19.6229	48.5149
846	CASR	0.7825	0	1.3299	0	34.8315	0.4423	0.3366	0.6358	0	0	9.9174	0	0.4036	2.585	0	7.8333	0.3727	0.6782	1.7699	0.5467	0.7798	1.8426	0.9366	4.2814	19.5236	2.3411	0.8024	8.8	4.415	0	0.4484	0	1.859	1.226	2.5191	5.3028	0.8384	2.1821	1.6052	0.3925	0.7669	3.2362	0	0	2.7307	2.0099	5.3867	3.8201
847	CAT	1430.36	2376.44	1851.71	1164.38	940.449	2415.13	1060.09	1223.87	2197.8	1382.08	1852.34	928.214	1698.14	2258.82	1629.98	1531.23	2796.5	1099.36	1380.53	2405.14	1178.32	1326.14	1066.5	1730.84	1503.93	1062.55	1168.23	854	1160.71	717.341	2024.66	589.294	482.107	781.365	1863.79	810.124	1997.07	913.462	633.057	657.443	1841.64	1824.88	2708.62	2340.83	1077.61	1640.37	1608.7	2491.07
857	CAV1	1529.34	2658.79	1445.64	2164.38	1580.9	3777.51	2557.48	2617.5	6680.77	3080.44	2189.53	9623.82	5355.13	5936.79	8298.7	2455.19	1589.64	3475.42	2115.93	910.333	2747.86	953.409	5715.89	3243.04	2666.19	294.096	241.241	289.6	886.534	657.094	6649.78	1170.32	936.328	1205.15	3388.21	10836	4356.32	1293.41	1377.88	4400.35	4075.54	895.361	505.322	584.945	915.474	1684.88	2330.13	2175.91
858	CAV2	1524.65	3252.01	2330.49	1875.32	643.82	2780.94	1100.82	4068.66	2887.81	1131.63	1373.55	3821.37	1879.74	2863.7	3032.71	2415.28	2881.1	2559.17	1455.75	1440.4	3170.78	1475.12	3609.74	3434.57	1371.84	771.966	226.264	870	2131.13	558.691	4665.02	1800	2743.3	990.192	2645.07	3115.64	4300.15	1232.32	1604.41	2367.19	1643.02	436.174	1032.86	925.771	575.841	1236.67	1694.5	3926.65
859	CAV3	0.7825	0	0	0.7421	3.3708	0	0	0	2.8183	0	0	0	0.4036	0	0	0.373	0	1.3564	0	0	0	0	0	0	0.3051	0	0	0	0	0	0	0	0	0	0	0	1.2576	0	0	0	0	1.4383	1.234	0	0	0.8614	0.3848	0
860	RUNX2	100.939	240.376	550.15	621.15	402.247	125.622	731.863	109.036	348.529	553.931	327.824	529.772	548.426	379.127	312.615	336.833	382.781	258.393	207.08	294.15	161.684	712.293	464.252	123.305	436.841	31.897	1236.43	103.2	120.53	128.125	302.691	161.071	151.82	183.49	496.626	129.919	333.264	731.534	268.272	420.763	490.798	40.6329	231.374	81.0246	1563.34	395.952	276.26	178.78
861	RUNX1	1369.33	1580.46	3468.03	2944.34	3111.24	2331.08	2258.54	1205.44	2131.1	2694.7	4009.92	1694.49	2801.05	3145.46	1694.58	3046.42	1724.19	2896.91	1377.88	1715.69	2508.71	2941.56	1990.63	2517.48	2467.3	1055.82	4313.45	1807.2	1384.55	1602.17	4176.68	2733.82	1125.33	2230.89	3182.73	2164.51	1430.31	4480.58	1734.44	1387.5	1046.4	209.277	476.94	921.589	1373.21	2846.89	2252.02	2052.53
862	RUNX1T1	7.4335	22.1764	15.0726	23.7477	48.3146	8.4043	11.4459	2.2252	35.2287	42.0475	26.9972	9.4602	48.4262	64.624	6.9214	13.4286	8.9452	14.2421	9.7345	18.316	12.9971	26.0595	12.1761	9.4192	27.4551	2.3411	6.9537	5.6	0.883	1.6066	1.3453	0.9732	3.718	4.4953	43.1849	13.016	25.5712	23.7298	12.2398	3.925	9.9693	114.347	4.936	6.7956	7.8508	37.0397	28.0877	12.6062
863	CBFA2T3	30.9077	70.0932	27.4853	146.568	426.966	423.311	596.196	65.8031	179.901	488.117	422.589	94.0456	262.712	207.227	123.431	83.5555	150.578	184.13	291.15	109.349	67.3252	63.1745	40.2747	25.4032	117.142	47.6992	136.133	62.4	58.7196	336.58	165.471	25.7908	33.4624	1948.92	149.708	228.744	72.9407	147.834	183.797	197.037	51.3804	69.7591	38.2539	8.8866	32.7686	278.515	300.115	135.995
864	RUNX3	464.789	596.782	464.591	1106.49	2083.15	258.764	944.285	271.159	652.905	1135.28	1028.65	723.428	818.402	1117.99	680.6	705.373	243.012	877.925	1046.02	839.256	611.905	374.046	123.01	875.41	2379.74	266.296	105.376	722	207.506	81.1326	1019.28	787.348	289.388	562.321	596.671	1253.87	558.793	249.845	1733.84	1204.98	437.117	193.456	356.625	155.254	2236.46	1177.8	794.152	218.126
865	CBFB	1834.9	1980.03	2020.61	1495.73	1100	1143.43	2195.25	2596.52	3175.28	1208.41	1575.76	1352.25	1158.19	1389.85	1165.09	1038.48	1802.09	1449.3	1602.65	1554.4	1664.15	1201.9	2056.51	1265.88	881.918	1393.23	2758.49	1198.8	1413.24	1121	1843.05	2786.86	1063.36	1198.2	1450.29	1236.28	1957.66	109.103	1143.72	2403.69	1216.64	1501.62	1894.8	3291.17	2561.07	1316.49	1560.6	1018.81
866	SERPINA6	0.3912	2.376	0	0.3711	11.236	19.0202	3.3664	0.6358	0.9394	10.9689	1.6529	3.3389	0.4036	15.0789	1.1536	13.8016	2.2363	1.6955	0	1.3669	0	0.7897	0.6244	0.2854	8.5416	7.9011	1.8722	0	7.064	3.6148	9.8655	4.3796	0.6197	2.8606	7.1975	2.6514	2.096	0.2728	55.9819	1.1775	0.3834	0.7192	296.776	1.0455	0	1.1485	1.5391	0
867	CBL	591.549	633.611	1083.01	980.705	1216.85	427.292	1122.37	1121.83	640.222	804.388	1159.78	746.8	976.998	898.704	1110.88	974.317	365.635	1365.21	589.38	886.003	1126.59	724.664	603.184	1190.52	799.858	705.538	696.443	1232	1282.56	686.013	1147.09	553.771	559.566	521.046	728.745	1032.12	485.014	1289.59	1079.51	1034.64	391.104	430.061	472.621	136.435	953.704	650.922	520.97	616.56
868	CBLB	282.473	640.343	884.407	664.193	828.09	461.794	423.161	384.964	508.232	648.995	792.837	377.296	483.051	580.754	2049.87	812.428	877.376	746.355	610.62	416.074	750.195	570.677	771.152	832.596	930.422	481.674	675.582	892.4	852.097	515.714	501.345	290.511	290.008	920.311	910.481	413.137	528.191	1718.91	1282.97	643.705	327.837	106.796	400.432	332.985	495.967	706.913	361.293	679.209
869	CBLN1	6.651	0	0.4433	0	22.4719	0.4423	17.5055	2.2252	2.8183	0	10.4683	2.2259	1.2107	4.3083	0	11.9365	14.1633	0.3391	7.9646	0.8201	0	17.1098	0.9366	0.5709	2.7455	0.5853	33.1639	0.8	4.8565	0	0	0	1.859	0.8173	1.4395	19.524	0	0	19.2626	0	0	150.665	1.851	1.0455	2.7307	4.8812	3.0781	1.146
871	SERPINH1	3671.36	5526.27	3886.96	5132.84	13916.9	7306.87	12626.2	5351.98	7134.04	4753.2	5953.17	4414.02	9192.09	8842.71	5520.93	4690.3	6813.64	6750.76	4280.53	5243.3	4236.03	7399.05	8910.08	11183.1	11551.3	3022.61	6046.27	2634.4	19680.8	10752.1	6427.35	4175.18	4404.65	2451.98	8665.77	7008.38	7613.08	5568.33	12291.1	6946.13	22680.2	803.668	2885.7	11008.9	5803.8	5241.26	16180.5	4556.58
873	CBR1	19062.5	11701.2	9550.06	2322.94	5425.94	9720.73	937.526	3558.18	1265.59	1398.54	2251.58	2174.45	790.121	1616.9	4108.98	9981.69	2306.62	1769.22	3926.28	9049.29	17108.2	2255.68	9676.08	25512.8	1194.02	5863.48	754.274	8652.53	14768	4214.52	10159.4	7643.09	6074.51	616.11	8548.96	3364.92	2595.67	1366.66	2083.48	1520.28	1951.2	2151.97	2017.13	2743.75	1202.52	5849.34	2542.76	10442.1
874	CBR3	3093.89	1439.86	1829.5	247.866	349.438	214.088	144.757	212.35	85.4883	129.799	280.441	421.258	67.7966	180.085	453.349	1688.27	787.879	134.961	310.62	1184.25	2760.85	206.37	1137.06	4510.9	197.982	406.76	64.1883	410.8	2063.54	976.335	726.009	722.628	876.22	83.3674	1551.04	169.931	316.915	70.033	113.168	200.569	64.0337	80.187	124.017	385.781	44.3742	1049.46	95.0366	1359.16
875	CBS	850.939	316.409	499.612	826.716	2179.78	375.097	432.924	471.43	668.875	681.901	381.818	222.593	377.724	1331.68	293.004	403.976	1730.15	260.766	885.841	406.233	388.615	1288.23	681.548	454.117	720.238	668.666	958.812	1096.8	448.124	1602.57	307.175	343.552	290.008	33.9191	295.457	1239.65	191.574	582.609	1130.07	824.649	164.877	242.359	1022.98	1615.26	678.925	516.259	963.063	662.019
881	CCIN	1.1737	4.7521	3.9898	2.2263	20.2247	3.981	10.0993	0.3179	6.576	5.4845	1.6529	1.6694	6.4568	6.0316	4.6142	6.7143	3.3545	6.782	1.7699	6.8343	1.0398	13.6878	1.8732	2.2834	22.2691	0.8779	3.7443	1.2	3.9735	1.2049	1.7937	0.4866	0.6197	2.0433	11.516	0.9641	7.9648	3.5458	1.2039	1.57	8.0521	0.3596	1.234	5.2274	1.7067	2.5842	7.6953	3.8201
883	KYAT1	349.765	182.559	167.128	99.0724	110.112	110.14	104.696	160.852	82.67	56.6728	101.377	116.305	67.7966	89.6119	80.7491	165.619	175.177	116.65	78.7611	99.7813	50.4289	77.3888	301.904	128.158	107.99	152.169	270.928	210	107.285	132.142	400.897	345.985	228.66	102.575	80.9717	229.949	141.27	106.375	114.773	98.5183	66.3344	385.473	170.909	242.551	198.66	110.832	129.665	217.362
885	CCK	0	0	1.7732	0.7421	4.4944	0	6.3962	0	5.1669	0	1.1019	0	12.9136	0	0	0.373	4.8453	0.6782	0	0.5467	0	2.8955	0	0.2854	0	4.6821	0	0.8	0	87.559	0	0.9732	1.2393	0.4087	3.5987	0	27.6672	0.5455	0	7.0651	0	38.835	90.0818	0	12.2882	2.8713	0	0
886	CCKAR	0	0	0	0	4.4944	0	0	0	1.8789	0	1.6529	0	0.4036	0	0	0	0	0.3391	0	0	0	0.5265	0	0	0	0	0	0.8	0	0	0	0	0	0	0.3599	0	0.4192	10.092	5.4176	0	0	0.7192	0	0	0	0	0.3848	0
887	CCKBR	1.1737	0.792	0	0.3711	13.4831	0	12.1192	1.2716	0.4697	1.8282	0	65.1085	3.2284	0.4308	0	0.746	1.1182	1.6955	2.6549	6.0142	27.294	68.9655	1.561	0.2854	7.9315	3.5116	0.8024	0	2.649	3.6148	0	0	5.5771	0.4087	2.5191	0.4821	0.8384	227.206	1.8059	1.1775	1.5337	37.3966	1.851	0.5227	0	7.7525	601.77	6.1121
889	KRIT1	983.568	894.579	855.591	1033.77	592.135	409.156	1066.49	1120.88	576.811	619.744	15169.1	1020.03	604.116	856.052	1259.69	585.635	592.62	638.861	979.646	679.606	1359.76	1547.78	976.897	709.576	625.061	739.776	981.546	726.4	839.735	510.493	745.74	821.898	1445.08	1033.1	593.792	1219.16	761.266	1383.15	683.622	1154.35	471.242	800.791	613.296	845.792	807.611	612.16	716.429	1226.63
890	CCNA2	1614.1	1871.41	790.921	583.536	392.618	334.221	957.596	1384.59	877.293	298.135	518.711	1772.34	520.355	479.113	1382.36	276.173	672.303	671.16	876.912	797.589	2055.83	575.046	589.753	855.856	600.412	1010.59	852.37	688.82	975.62	1326.01	1053.65	2505.87	852.902	562.227	377.011	1318.13	728.078	655.222	491.574	1507.77	1269	50.4818	2872.05	2107.49	1342.36	683.19	793.705	995.939
891	CCNB1	3014.87	1869.94	2702.87	914.657	1216.85	658.189	1235.15	1651.12	765.636	731.261	1203.86	2643.29	874.092	943.941	2354.41	344.293	1395.83	526.619	1782.3	1101.69	1175.46	784.943	1145.8	1456.83	2112.82	1499.74	1250.87	1757.2	1115.23	2108.24	1096.41	1593.67	2763.75	691.459	509.942	2044.23	1280.23	1155.67	889.491	2235.7	3834.36	276.879	3787.14	6132.25	1725.82	891.824	1509.04	1586.86
892	CCNC	2737.48	2974.8	1914.66	1463.45	480.899	1301.78	848.342	2038.31	1258.37	1515.54	1264.46	2124.1	1337.77	1351.07	1323.13	1527.13	1661.95	1251.61	2038.94	1287.04	2073.3	816.267	1954.11	1334.67	1224.8	2854.34	1944.91	2142.4	1820.31	1208.15	904.036	1473.97	1112.94	1114.43	1828.52	754.203	3028.72	1581.17	1486.43	3356.69	1940.95	1816.97	6069.41	7754.84	3110.97	1445.7	1617.93	3007.16
894	CCND2	170.188	869.631	453.508	1547.31	1050.56	502.488	11585.3	4057.22	1212.34	2010.97	1355.37	1602.67	4188.86	956.004	2153.69	609.881	952.292	3681.25	2333.63	837.616	14863.5	6578.05	456.135	357.642	7135.27	3231.84	178.39	274.4	1671.08	563.912	138.565	217.032	3087.22	2232.53	1424.38	27391.9	3790.4	4029.44	4022.67	1627.32	392.255	2898.96	682.4	130.685	306.523	2226.98	5376.68	3872.41
896	CCND3	711.268	2285.75	1950.13	1781.08	1191.01	2029.86	1594.01	678.376	2225.04	2323.58	1194.49	877.574	2293.38	2093.82	928.615	2690.56	1516.21	1101.73	676.106	2583.93	594.229	1052.38	1689.35	2438.13	1278.19	619.211	1281.36	945.6	1672.41	5452.76	1778.92	722.141	1287.68	2003.68	1130	660.44	1385.45	870.094	1312.67	1369.44	1529.91	1582.88	839.735	1193.41	1025.04	4234.87	1056.18	839.652
898	CCNE1	65.7277	366.306	459.271	687.198	291.011	176.932	431.914	240.324	181.31	221.207	107.989	573.734	141.243	118.046	144.195	187.627	595.975	113.259	223.009	249.043	279.438	146.354	152.045	363.922	211.099	289.999	261.567	487.6	398.675	267.898	382.511	363.017	479.009	401.308	133.873	307.322	340.809	171.018	232.556	250.81	688.65	9.3492	197.44	149.503	153.944	293.733	209.311	382.389
899	CCNF	603.286	563.518	580.295	270.13	1403.37	215.415	810.975	824.287	517.627	219.378	660.055	1107.96	782.889	377.835	464.884	282.373	480.805	484.232	613.274	507.108	847.933	700.974	373.4	569.145	1059.46	558.636	1430.6	731.6	758.499	430.565	497.758	726.521	325.329	520.638	194.332	786.502	199.958	533.785	709.907	622.51	317.485	212.154	390.56	405.123	803.856	402.843	606.002	459.555
900	CCNG1	1019.95	1073.97	2077.36	1374.77	574.157	872.719	1435.11	622.427	1622.4	1585.01	1347.11	725.654	1439.06	1689.27	1020.9	722.531	1172.2	692.777	856.637	840.623	498.57	225.059	612.239	941.059	1913.62	795.669	677.989	650.8	493.598	611.708	898.206	681.752	1280.25	934.614	1558.61	989.455	1736.32	575.79	731.979	1050.73	1578.99	1879.9	5366.65	1568.74	2889.1	1575.77	968.065	1386.31
901	CCNG2	422.144	719.148	429.126	755.473	375.281	701.979	703.922	929.19	800.865	895.795	540.496	531.998	1035.92	1746.14	692.135	512.897	486.769	446.931	446.903	548.387	613.205	1659.65	353.419	202.655	649.77	389.202	2481.95	1006	257.395	673.16	587.444	153.771	557.087	564.773	854.341	621.874	856.424	955.467	640.08	2820.14	919.095	999.64	1780.04	2156.3	702.478	672.457	842.247	602.044
902	CCNH	547.207	380.044	681.259	498.364	356.697	432.71	299.512	407.07	411.616	452.541	277.543	375.387	375.048	446.866	340.531	257.079	393.515	334.903	346.681	283.445	327.941	240.032	421.767	379.247	459.223	453.768	226.577	287.4	355.841	334.656	388.749	497.723	539.377	316.649	363.779	221.558	442.062	367.616	315.798	426.325	1356.16	845.203	1030.19	687.282	386.974	437.87	402.651	469.888
904	CCNT1	192.097	266.909	217.223	113.172	121.348	27.4245	177.075	148.454	129.642	56.6728	244.628	90.7067	281.679	161.56	223.79	166.365	219.903	371.99	258.407	282.395	737.978	98.1837	193.256	237.191	209.269	292.048	275.742	174	102.87	110.453	92.8251	96.837	27.8854	138.537	158.345	255.499	213.792	453.322	130.223	164.459	193.251	100.324	35.1689	194.459	135.171	107.961	168.142	354.885
905	CCNT2	821.596	843.89	966.419	910.946	251.685	325.998	418.111	659.938	804.623	709.324	643.526	528.659	833.333	716.895	869.783	561.389	894.148	740.929	895.575	794.15	532.103	398.526	771.464	463.822	716.272	733.338	1521.26	675.2	576.159	770.76	1130.49	957.664	989.62	1269.31	695.636	678.759	570.53	1350.69	846.953	856.442	870.399	1107.16	869.968	990.591	802.149	517.694	700.269	1071.15
908	CCT6A	6513.69	6668.36	7261.44	5124.68	4452.81	7534.67	3935.36	9636.18	4498.94	3032.91	5431.4	11531.4	3841.4	4414.68	9922.91	4469.85	6234.07	3690.4	7803.54	6132.31	5822.72	7871.55	8414.92	8048.52	5023.67	7237.4	6607.11	8332	7297.57	4820.56	6341.7	4621.9	9832.38	3937.47	3954.3	8662.85	4736.95	7563	5918.64	6447.26	3536.43	3302.41	6361.25	5229.48	6688.22	4673.61	6122.35	9601.76
909	CD1A	39.1236	80.3894	45.6611	71.6141	23.5955	169.855	25.2483	27.3385	23.0161	14.6252	58.9532	129.104	16.1421	1334.7	18.4569	95.119	18.2631	113.259	11.5044	30.8912	26.2542	31.324	187.324	81.6327	160.46	16.0948	10.9655	40.4	147.02	39.763	29.148	1.9465	14.2525	42.0924	205.128	120.518	75.8751	25.9119	56.7845	89.4907	62.8834	0.3596	6.787	15.1594	9.8989	302.921	57.3297	51.953
910	CD1B	5.0861	1.98	1.7732	27.4583	7.8652	19.9049	2.6931	1.5894	1.4091	5.4845	7.1625	3.8954	0.8071	54.715	11.5356	4.4762	1.1182	20.3459	3.5398	3.0071	2.5994	4.7381	2.1855	15.1277	6.1011	1.1705	1.8722	10.8	0.883	3.6148	0.4484	2.4331	0	1.6347	41.0256	3.6155	10.0608	0	0.602	0.3925	1.5337	0	27.7649	5.7501	2.7307	12.0594	11.5429	3.8201
911	CD1C	30.1252	49.8968	10.6395	58.256	19.1011	133.584	14.139	14.6229	51.199	62.1572	56.7493	50.64	23.0024	256.773	12.6891	35.8095	17.5177	33.9098	20.354	40.7326	21.5753	35.5357	47.7677	52.8043	36.9118	27.5075	6.6863	22.8	36.6446	10.0412	4.4843	2.4331	4.3377	22.4765	218.084	25.7909	85.9359	5.1824	3.8124	18.4476	26.8405	6.1129	66.0188	18.2959	21.1631	47.6635	56.1755	23.3025
912	CD1D	10.5634	40.7887	27.4853	84.2301	59.5506	102.621	43.427	205.356	96.7614	126.143	127.824	83.4725	94.8345	140.449	38.0674	41.4047	43.9806	49.1692	100.885	111.536	28.3338	32.3769	10.615	37.6766	77.7894	21.0696	10.4306	15.2	33.1126	7.2296	4.0359	5.3528	12.3935	6.5386	105.803	17.1136	101.446	26.7302	20.2659	59.268	129.218	40.6329	279.5	24.046	98.9886	153.901	44.6326	25.2125
913	CD1E	5.0861	9.9002	5.3197	66.4193	13.4831	107.044	14.4757	2.861	15.9703	34.7349	22.0386	14.4686	10.4923	291.67	9.2285	24.619	7.8271	32.2143	9.7345	28.4308	11.4375	28.1653	14.986	27.6866	46.0635	12.8759	3.4769	18	18.9845	11.2461	0.8969	3.4063	9.9148	18.7985	122.717	24.1036	37.3087	3.5458	4.4143	7.0651	3.0675	1.0787	30.2329	5.2274	12.2882	85.2774	28.8573	21.3924
914	CD2	150.626	291.857	208.356	688.683	213.483	314.055	182.124	54.0412	222.175	1420.48	529.477	306.066	117.837	1117.99	1172.02	162.262	129.333	572.397	552.212	759.978	185.859	169.781	68.6856	93.6207	662.277	138.123	101.097	138	109.051	42.1729	59.6413	106.569	224.322	65.3862	478.273	223.923	493.398	101.193	197.843	367.383	751.917	11.1471	3018.97	257.188	379.911	1263.37	419.777	163.499
915	CD3D	71.9875	104.942	76.2496	252.69	113.483	177.375	80.7945	29.5637	75.6242	623.4	193.388	90.7067	37.5303	375.25	493.723	79.4523	67.0891	256.019	168.142	319.3	85.0013	94.4986	39.0259	47.6666	273.33	91.8868	37.7106	73.6	59.1611	37.7548	51.5695	62.2871	121.456	25.7458	224.202	101.235	292.601	41.7318	64.61	280.64	414.11	3.2362	2590.16	173.549	146.435	627.378	183.917	38.2007
916	CD3E	161.972	302.945	203.48	849.351	344.944	529.028	211.076	81.6975	359.802	1731.26	775.207	323.873	172.72	1062.85	1088.96	231.643	134.551	653.442	530.088	776.927	202.755	277.968	92.7256	92.4789	822.127	139.879	82.1075	177.2	110.817	57.0338	107.623	112.895	259.024	106.661	523.977	308.286	458.604	132.833	266.867	314.395	774.923	15.8216	1836.8	112.389	329.393	1677.7	433.244	91.6818
917	CD3G	23.8654	51.0849	35.4649	92.0223	24.7191	37.5981	18.852	8.583	38.9864	186.472	91.4601	21.1464	23.0024	160.268	163.805	14.9206	24.972	86.47	58.4071	141.607	34.3125	24.2169	11.2395	11.7026	118.667	30.4338	9.8957	19.6	7.5055	1.2049	4.9327	7.2993	6.1967	69.0642	91.0481	47.4842	93.0623	25.6391	37.9233	72.6131	144.172	1.4383	353.54	29.2734	71.3401	217.07	48.8649	11.8422
919	CD247	102.113	125.93	61.177	233.766	101.124	233.108	63.289	21.6165	159.234	378.428	240.22	60.6566	80.7103	360.602	329.918	84.3015	52.5531	225.161	169.911	284.582	89.1604	80.0211	34.9672	59.9401	213.54	50.9181	28.6173	86	45.9161	69.0832	32.7354	43.309	80.5577	44.1357	201.17	294.065	171.033	46.3687	69.6263	117.359	199.77	5.7533	608.36	73.7062	119.128	483.239	132.743	45.8409
920	CD4	936.229	1393.15	1246.59	6334.32	1247.19	1879.46	887.729	411.984	1689.1	3659.96	2228.1	1086.81	3443.1	6537.79	2975.03	2997.18	1362.28	3323.84	2766.37	2768.18	1001.3	1197.95	775.835	1187.1	3802.83	573.853	637.069	742	303.753	326.137	299.552	277.372	689.078	821.005	3713.18	1433.68	1830.64	523.148	1101.58	940.83	4263.8	491.909	2192.81	633.037	1586.21	4288.85	1739.9	860.663
921	CD5	53.9906	74.4493	55.4139	355.844	69.6629	110.14	74.7349	20.9807	132.929	486.289	343.251	92.9327	79.096	537.241	224.944	137.643	42.8625	416.751	192.92	247.95	68.8848	124.243	27.162	27.972	413.046	51.2108	64.9906	130.4	31.7881	11.6478	18.3857	47.6886	47.7149	27.3805	269.906	118.349	121.987	146.743	167.544	86.7432	203.221	10.0683	314.669	25.0915	113.666	402.843	178.145	33.6167
922	CD5L	0.3912	1.188	0	2.2263	7.8652	5.308	0	0	1.4091	3.6563	0	1.113	8.4746	5.6007	1.1536	2.2381	0	21.0241	5.3097	1.0935	0.2599	0.5265	0.6244	2.2834	0.3051	0	0.2675	0.4	0	0.4016	0.8969	0.4866	0	1.226	3.2389	1.6873	0.8384	0	2.4078	2.7475	1.5337	2.5171	614.53	0	0	2.297	1.1543	0.382
923	CD6	160.016	106.13	80.2394	459.369	198.876	176.048	103.013	43.2329	177.083	793.419	348.76	149.137	128.733	588.94	452.195	149.206	146.851	518.481	275.221	406.506	108.656	183.733	102.092	67.6466	334.037	131.1	82.375	184.4	66.6667	83.9442	36.3229	92.944	179.706	81.7327	300.855	118.831	163.069	118.922	129.22	204.887	179.064	9.3492	734.845	59.0695	140.291	740.794	286.264	51.571
924	CD7	88.4194	158.403	67.3834	270.13	219.101	373.327	102.34	72.1609	191.174	751.371	235.262	127.991	97.6594	525.178	246.862	136.897	78.2706	351.645	146.018	384.363	106.577	176.625	50.2654	53.9461	294.074	79.3035	23.0008	81.2	93.5982	158.65	77.13	148.905	257.785	57.6216	168.421	442.302	244.812	78.0084	139.654	213.914	347.393	15.4621	2809.81	65.3424	102.061	696.576	185.456	28.2686
925	CD8A	105.634	252.256	239.388	265.306	232.584	352.98	191.214	81.0617	262.571	1597.81	383.471	215.915	125.504	404.546	1172.02	98.1031	82.7432	671.414	401.77	796.337	284.897	110.555	63.0659	87.0558	485.345	180.262	83.9797	90.4	65.3422	38.5581	63.2287	153.771	152.44	66.2035	324.247	428.804	441.836	76.6447	85.2772	534.982	670.245	231.571	3940.15	216.937	802.832	1247	349.365	97.0299
926	CD8B	26.2128	56.629	47.8776	76.0668	53.9326	124.737	54.8729	15.5766	100.519	347.349	73.8292	60.1002	191.283	167.591	402.592	19.3968	31.681	166.158	317.699	156.643	56.9275	21.8479	11.2395	26.8303	100.364	89.8383	72.4793	23.6	10.1545	12.8527	11.6592	22.3844	24.1673	178.995	86.3698	106.779	143.785	16.3654	21.6704	294.377	140.721	72.9953	2413.7	512.807	3381.31	379.011	120.431	189.858
928	CD9	84840	30070	19271.6	21518.7	39016.9	17093.9	41593	22556.5	9239.78	5915.9	24205	51597.7	9410.01	4854.98	30435.5	20047.4	24430.5	17096	24332.7	19520	78597.3	12967.9	30290	19917.8	20384.2	56998.9	8214.5	12060.8	11910.8	3208.35	34597.8	34279.8	44613.5	43781	19437.2	13149.5	70076.7	20860.7	12888.1	17224.6	22571.3	12577.5	1831.25	27329.8	4750.43	9394.3	21264.3	156136
929	CD14	1419.01	2020.03	1190.73	3126.53	1452.81	1639.28	852.045	315.982	1424.65	1928.7	1669.42	1484.14	2795.4	5260.39	2279.43	3848.03	1941.86	3076.3	1548.67	2920.45	638.939	1630.69	896.347	1571.57	2405.98	863.56	533.03	819.6	442.826	660.709	911.211	368.856	1033	382.101	2657.31	599.458	2902.96	750.081	1449.11	2135.22	14633.1	1742.18	4227.06	1295.35	1771.9	3178.81	1282.42	1116.99
930	CD19	17.2144	89.8935	17.7325	88.6827	100	118.102	47.1301	34.332	79.8517	934.187	349.311	73.4558	34.3019	151.651	28.839	9.6984	19.0086	120.041	108.85	117.004	18.9758	105.817	12.1761	0.5709	216.59	18.4359	2.942	100.8	85.6512	0.4016	1.3453	8.2725	16.7312	5.7213	157.985	64.3567	10.48	14.1834	4.615	7.0651	5.3681	0	144.378	5.7501	30.3793	266.169	72.7203	4.2021
931	MS4A1	56.7293	207.904	22.1656	419.666	74.1573	185.779	40.0606	79.7902	372.485	1648.99	968.595	201.447	125.504	575.584	44.9888	27.6032	20.1267	275.009	284.956	210.498	31.713	328.771	4.0587	3.7106	427.994	65.2572	5.6165	225.6	364.238	1.6066	0.4484	33.09	28.505	17.9812	250.832	61.4643	50.3039	17.4564	17.2561	13.3451	14.5706	3.2362	388.709	42.3419	79.8736	255.258	171.22	21.0104
932	MS4A3	1.1737	0.396	0.8866	0.7421	6.7416	0.8847	0.6733	0	1.4091	0	0	0.5565	6.8604	6.4624	0	0.373	0.7454	0.6782	0	0.2734	0	0.2632	0.3122	1.4271	0.3051	1.1705	0	0.4	0	0.4016	0	0	1.2393	0	1.0796	0	1.6768	0	0.602	0.3925	1.1503	0.3596	5.553	0	5.8028	0.2871	0	0
933	CD22	49.687	125.93	68.7133	354.731	47.191	156.585	21.8818	57.8558	212.311	643.51	401.102	91.8197	183.616	371.803	68.06	107.428	32.7991	194.303	223.009	130.673	38.4715	210.319	7.8052	45.954	363.932	56.7708	5.0816	97.6	354.525	14.0576	8.5202	16.0584	40.8985	20.8418	179.577	56.1615	45.2735	16.3654	25.0815	32.9703	16.1043	17.9791	70.9548	7.8411	37.8887	183.763	75.0289	27.5045
939	CD27	114.487	431.524	62.6931	440.623	708.056	631.883	348.746	119.183	240.668	3222.65	1808.49	157.518	85.8111	485.757	325.592	133.446	213.846	432.675	331.106	942.955	92.4383	226.836	79.4786	28.109	1182.04	104.745	52.7467	358.288	65.8278	14.7967	33.7175	92.9197	129.729	52.7013	873.018	238.293	155.607	71.3586	47.4783	88.0267	193.179	5.7174	835.743	73.8735	180.528	1956.54	444.756	75.3204
940	CD28	54.3818	65.3411	81.5693	219.295	40.4494	45.5601	39.3873	19.3912	50.2596	276.051	225.895	51.7529	105.73	323.551	87.6705	138.389	65.2255	207.189	61.9469	95.4073	36.392	52.6454	21.8545	26.2595	158.019	25.7517	16.582	47.6	22.9581	9.2379	23.3184	16.0584	25.4067	11.8512	116.239	51.8228	139.174	13.6378	34.1109	51.8104	140.337	49.6224	180.163	36.069	67.244	161.367	96.5756	69.5254
941	CD80	48.5133	45.5408	32.3617	286.085	31.4607	27.4245	12.7925	14.305	16.9098	54.8446	39.6694	26.7112	50.4439	169.315	131.506	28.3492	29.4447	58.3249	75.2212	66.1564	17.6761	20.7949	15.2982	20.5509	105.855	23.4106	17.9192	10.4	6.6225	6.4263	20.6278	9.2457	9.2951	8.9906	61.8983	25.5499	77.1327	10.6375	56.1826	68.6881	685.199	3.2362	194.971	31.3643	58.3691	71.7824	45.7868	26.3585
942	CD86	282.864	338.19	256.234	1349.17	187.64	371.558	117.825	87.7374	348.999	511.883	444.628	245.409	665.86	1012.87	891.701	518.865	311.964	544.931	540.708	587.48	153.626	218.215	160.162	197.517	631.772	252.835	129.981	113.2	99.7792	32.935	162.78	70.073	161.115	130.772	625.821	122.688	625.445	147.561	252.822	357.57	2509.2	228.335	832.948	414.009	291.504	654.942	285.11	194.442
943	TNFRSF8	9.3897	24.9484	18.6191	53.0612	46.0674	54.8491	24.2383	10.4903	38.9864	142.596	54.5455	32.276	64.5682	89.1811	31.1461	33.1984	29.8174	74.9407	29.2035	40.1859	72.0042	20.2685	8.4296	14.5569	765.997	7.3158	10.698	138.8	6.181	4.4181	20.1794	5.8394	9.9148	6.9473	35.9874	456.764	33.1167	46.3687	42.3376	48.2779	52.9141	3.9554	78.9758	17.7731	157.699	60.01	41.9392	9.9322
944	TNFSF8	34.0376	47.9168	11.9694	169.944	29.2135	65.9073	17.8421	6.0399	39.4561	106.033	77.135	28.3806	86.36	90.0427	35.7603	51.1031	29.4447	85.1136	61.0619	78.7315	16.1165	35.7989	5.6197	12.8443	91.2119	14.9243	74.8863	10	11.0375	2.8115	4.0359	4.3796	2.4787	4.0866	78.0927	18.5598	91.8047	4.6369	20.4665	23.1577	104.294	14.0237	100.571	33.4553	20.4804	87.2873	48.4802	25.2125
945	CD33	60.2504	76.8253	68.7133	391.837	57.3034	132.257	31.3079	13.6692	104.277	107.861	83.7466	69.5604	235.674	277.452	84.2098	163.008	57.3984	138.013	118.584	122.198	33.7926	44.7486	32.1574	59.0838	112.566	27.5075	25.6753	19.6	15.011	24.0988	22.4215	6.8127	28.505	22.8852	208.007	495.33	139.593	30.8215	28.4926	75.3606	379.601	46.3862	331.328	67.4334	83.9696	178.595	62.7164	51.189
946	SIGLEC6	7.8247	14.2562	7.9796	15.2134	20.2247	6.635	1.3466	2.5431	4.2274	5.4845	13.2231	5.0083	24.2131	43.9443	3.4607	30.2143	6.7089	18.3113	5.3097	24.3302	15.0767	9.7394	2.8099	13.986	13.7275	7.0232	1.0698	6.8	0.883	0	0	0	0	2.0433	28.7899	2.6514	18.4448	2.7276	4.2137	1.1775	0.3834	0.7192	7.404	2.091	19.115	5.4555	6.541	9.5502
947	CD34	390.845	542.925	398.98	1113.17	859.551	877.585	461.875	299.769	904.203	1535.65	962.534	363.383	1558.51	1251.55	613.693	1105.25	588.893	856.222	401.77	594.04	504.549	1011.58	407.43	680.177	1219.92	353.501	462.423	204.8	336.424	197.209	187.892	61.8005	140.666	489.17	803.599	438.445	913.435	264.301	491.999	336.375	1490.41	515.642	393.028	207.527	487.092	1122.39	632.166	386.209
948	CD36	179.969	175.035	405.63	1096.47	134.832	1231.89	43.0904	278.789	1891.08	466.179	255.096	149.694	3205.41	868.977	110.742	1119.05	376.072	1091.9	267.257	249.043	200.936	618.847	229.16	521.479	327.631	311.361	181.599	39.6	181.899	166.282	73.0942	21.4112	51.433	224.356	428.97	115.215	688.325	259.937	244.394	167.599	711.273	83.4232	370.816	227.914	206.169	286.842	473.259	262.821
949	SCARB1	1215.57	616.186	914.108	1244.9	828.09	663.054	1189.36	1399.35	835.154	1294.33	753.168	1084.03	1010.49	671.228	1760.33	873.23	916.511	879.959	1290.27	1604.43	1213.67	1772.57	753.356	1123.73	2142.72	686.517	1092	778.4	1640.62	2829.2	1493.27	1168.37	304.88	329.383	965.902	1982.04	539.929	257.482	214.898	787.754	569.402	394.462	2760.45	777.836	456.03	1598.45	773.374	594.022
950	SCARB2	3276.6	5392.03	4487.2	7603.34	4267.42	4223.38	2976.94	4051.18	5985.12	5184.64	3516.25	3044.52	8995.56	5924.3	4294.7	5337.85	3039.14	5602.92	7691.15	4897.76	6690.15	9995	4921.32	2971.6	4786.33	3977.17	4797	5205.6	5172.19	6469.73	6536.32	3251.09	3227.89	4391.09	9016.64	3922.39	5321.74	2680.38	4706.09	20761.5	7422.93	8639.7	6940	2273.92	3828.47	5595	4906.89	4349.92
951	CD37	237.872	383.731	215.006	1816.7	415.73	671.016	232.621	141.143	604.524	2060.33	1138.29	410.128	717.918	1376.49	675.986	598.69	197.167	983.384	676.106	718.152	227.45	571.203	97.4087	215.499	1051.53	146.902	242.846	356	300.662	64.6651	133.184	127.007	289.388	163.057	988.934	340.825	356.319	130.105	240.381	226.474	1323.62	55.7353	717.569	177.209	282.971	1179.24	467.488	146.691
952	CD38	183.881	253.84	125.9	291.651	204.494	160.124	119.845	404.673	162.522	1182.82	444.077	93.4891	104.52	237.385	534.098	470.373	93.9247	305.188	459.292	480.591	88.9004	73.4404	24.9766	381.618	464.296	70.8172	28.3498	89.2	90.5077	15.2626	66.3677	59.854	53.292	8.5819	250.113	172.1	129.533	184.384	48.7585	218.624	608.129	3.5958	916.86	107.684	149.848	944.656	283.955	42.0208
953	ENTPD1	680.751	1303.65	918.985	2157.32	1015.73	1080.17	1187.34	577.605	1418.54	3477.15	2005.51	617.123	1194.1	2316.98	1456.94	1025.42	1001.49	962.699	790.257	1095.41	743.696	985.52	642.21	424.433	1666.83	640.281	509.227	723.6	484.327	405.663	300.897	635.518	531.681	392.726	2228.7	1241.34	1754.77	580.972	642.488	851.308	2809.05	1095.29	2051.51	719.289	1184.11	2037.76	1175.07	809.856
954	ENTPD2	11.7371	32.0765	16.8458	110.575	100	9.289	117.825	143.05	22.0766	54.8446	75.4821	191.987	9.2817	25.8496	10.382	119.365	96.161	26.4496	7.0796	74.3576	6.4986	5.791	245.707	99.0438	442.332	22.5327	29.4196	20.4	52.5386	426.549	111.211	319.708	171.03	127.503	51.8219	157.638	10.8992	184.656	81.8661	165.244	112.73	174.757	25.9139	10.4548	8.8748	122.604	189.688	68.7613
955	ENTPD6	1095.07	1948.35	1979.39	1211.5	1768.54	1442	3487.97	1836.13	1186.97	2287.02	947.658	1466.89	1376.92	1569.93	1176.63	2822.24	1561.31	1314.34	1493.81	2078.46	1619.18	7083.97	2973.77	2726.7	1084.17	1478.38	2607.11	2199.2	2779.69	2207.05	2222.87	1699.76	1899.3	1129.14	1960.95	1870.68	1569.06	974.014	1473.19	2613.29	1223.16	3016.18	3768.01	1267.64	1526.47	2047.52	1244.32	1011.94
956	ENTPD3	252.739	1009.02	297.905	1045.64	168.539	546.279	108.736	208.217	265.859	91.4077	605.51	196.995	206.618	466.585	141.888	1674.82	318.3	318.745	522.124	1137.23	1367.82	274.019	685.913	638.493	69.2478	885.797	187.197	158	352.305	105.633	302.242	1505.08	824.768	203.514	576.151	111.841	418.361	123.559	101.53	51.4179	10.7362	330.64	2.468	19.3413	74.7535	311.535	916.503	1631.93
957	ENTPD5	234.585	126.449	124.123	303.221	116.168	62.7624	180.232	178.012	147.946	151.846	318.176	95.7318	245.944	210.424	125.876	229.431	268.431	204.846	201.035	152.214	149.514	464.888	258.233	266.531	130.808	289.519	189.802	103.34	85.8322	110.738	131.26	186.759	111.12	157.761	184.777	351.848	172.987	174.643	63.0449	133.832	127.304	125.376	108.832	89.2734	208.644	163	348.934	206.02
958	CD40	366.98	483.524	372.825	768.831	848.315	925.357	790.103	251.132	593.251	1241.32	1300.83	819.699	594.835	1268.78	1004.75	869.872	925.457	773.822	551.327	742.209	130.491	1709.13	203.247	1268.73	2505.43	591.411	448.783	181.2	590.729	84.7475	221.525	67.1533	154.299	468.737	885.65	1706.06	770.908	358.13	1804.06	1086.06	3138.8	700.108	1115.53	1462.62	963.603	1227.19	1291.65	311.718
959	CD40LG	3.9124	9.1082	3.5465	77.18	6.7416	25.6552	7.4062	2.861	24.4252	122.486	73.2782	10.5732	11.2994	72.3789	28.839	16.0397	4.4726	31.197	21.2389	21.3231	5.7187	17.8994	1.2488	6.2794	34.7764	3.219	6.1514	9.6	10.596	0.8033	1.7937	3.8929	13.6328	8.9906	21.5924	11.0877	15.5104	2.4548	11.6378	5.495	39.1104	0.3596	46.8919	5.2274	12.6296	40.7724	23.0858	6.4941
960	CD44	5999.22	21733.6	21358.7	22789.6	10616.9	11310	5607.14	21173	8125.14	10447.9	14085.4	22747.9	8433.41	9964.16	18947.2	21601	8042.86	19122.4	10054.9	15031.7	25552.9	11108.7	27301.9	23813.6	18281.4	15991.2	3592.94	9340.8	30180.6	3055.73	23169.5	11618.5	31622.6	6168.37	21593.2	8470.02	6635.93	10660.7	5112.01	14970.1	15359.3	20642.6	5208.7	4705.18	3833.59	12994.3	9837.63	15687.1
961	CD47	1219.09	2105.57	5263.88	2341.74	1811.24	2422.65	3648.54	1888.26	3836.17	5131.63	3611.02	2161.94	3824.05	3954.13	3303.79	1931.85	2873.28	2903.36	1588.5	1462.82	1490.51	2597	2282.86	1217.07	5602.06	3282.76	1509.76	1939.6	909.051	3189.88	2586.1	1329.44	3496.2	1318.76	2895.91	2350.35	6340.39	2819.49	2626.74	5218.72	4560.97	2208.56	4331.33	5718.77	1687.24	3767.14	2159.68	2638.14
962	CD48	438.967	456.596	209.243	1554.36	205.618	682.074	291.87	81.6975	337.726	1367.46	738.843	409.572	355.529	963.328	1227.39	248.055	312.337	535.436	674.336	737.835	153.106	279.284	71.4955	135.008	771.488	188.748	71.6769	204.4	107.726	17.2708	23.3184	73.4793	229.28	111.156	876.293	225.369	889.96	82.3725	191.623	576.587	2289.88	58.9716	10247.1	1471.51	652.642	990.596	574.837	232.643
963	CD53	791.471	1130.99	963.316	4980.7	556.18	1332.74	535.937	225.066	1155.97	3612.43	1993.39	791.875	1776.43	3554.75	3022.32	1299.21	1038.02	2020.01	1718.58	2296.61	559.657	746.775	310.022	580.562	2005.14	464.116	336.721	450.4	355.408	70.2882	179.821	231.63	414.562	245.607	2132.61	926.303	1695.66	301.123	801.204	1192.42	5925.61	235.527	4598.49	1191.85	1003.54	3293.95	1200.85	611.212
965	CD58	466.354	877.155	509.365	458.627	258.427	902.798	94.5969	399.269	232.509	261.426	346.557	933.779	256.255	375.681	205.333	366.674	948.192	237.708	331.858	293.603	156.745	184.522	689.354	189.239	199.812	996.708	180.262	256	422.075	208.455	660.538	462.774	554.609	134.859	666.127	192.106	680.78	58.6427	170.755	1089.98	884.202	192.017	829.863	624.15	708.963	285.407	393.998	629.166
966	CD59	13357.2	11735.7	8277.07	9146.57	7351.69	28665.3	3730.35	11105.1	10416.9	10438.8	9827.55	7792.99	8754.24	12784.3	8116.44	13872.1	12463.7	10304.8	6630.97	7268.73	4671.95	8844.43	14522.3	7091.77	10240.7	13461.1	4458.14	5476.8	10837.1	8218.09	14649.3	5665.69	14708.6	4379.65	21306.7	2964.03	12098.1	6932.66	6148.58	9361.59	20438.3	18763	5731.3	11523.8	5237.18	11331.8	6401.31	9061.98
967	CD63	9437.4	8517.31	7702.98	15259.7	11119.1	16591	6776.97	7134.39	9027.47	19778.8	6761.43	6973.29	11314.8	18882.7	13462	11918.2	15689.5	11738.2	8069.91	9173.05	7996.88	11137.4	7207.62	7181.39	11192.2	7352.99	3466.17	4676.8	10708.6	18987	6806.28	4883.21	10375.8	7414.79	14767.1	4701.18	19491.1	5469.59	6261.55	9984.5	16425.6	7482.56	34416.2	23691.6	8630.1	13088.5	10028.5	8995.89
968	CD68	5442.1	5053.05	4755.85	20774.8	2614.61	6996.79	2022.89	4043.55	3226.48	5429.62	3649.04	3549.25	11914	8435.58	9456.88	7630.04	3193.44	8541.2	7059.29	7389.83	2120.09	3360.62	5382.45	5598.12	5450.75	2363.89	1424.18	1848.8	671.523	1715.43	7907.17	1293.92	1023.08	1322.84	7527.13	2577.16	6968.77	2052.77	2212.99	2636.44	11782.2	890.687	5954.03	2350.76	3093.91	7811.36	2983.84	2443.7
969	CD69	77.0736	139.394	108.168	299.815	40.4494	218.954	69.012	48.3192	221.236	414.991	222.589	122.983	109.362	378.266	235.326	183.151	125.233	156.663	133.628	132.586	99.5581	67.1229	18.108	58.5129	256.552	66.7203	24.873	53.2	51.6556	6.0247	30.0448	47.2019	48.3346	162.239	169.501	377.945	433.033	37.9132	53.1728	717.103	2415.26	14.7429	2395.8	196.027	235.525	324.456	213.544	113.838
970	CD70	3.9124	6.7321	4.8764	23.3766	15.7303	12.3853	6.0596	47.6834	6.576	20.1097	19.2837	43.9622	7.2639	28.8654	19.6105	4.8492	4.8453	27.1278	7.9646	25.4237	2.8594	6.3175	2.8099	1.4271	478.634	2.9263	78.3632	4	3.0905	295.21	8.9686	0.4866	11.1541	11.0339	22.6721	65.803	63.2991	7.6372	170.956	638.995	311.35	0	92.5497	74.7517	12.9709	49.6734	13.082	1.146
971	CD72	62.2066	99.7937	52.7541	317.996	80.8989	102.178	61.6058	22.5701	66.2299	285.192	120.661	70.6733	185.634	169.746	335.686	77.5873	45.8442	142.421	196.46	278.567	53.2883	88.4443	19.6691	55.0878	126.293	41.8465	139.075	25.2	83.4437	24.5005	15.2466	26.2774	71.2626	29.4238	112.281	44.8328	144.624	80.736	71.6328	72.6131	443.252	23.7325	1077.9	130.685	162.478	283.971	93.4975	50.043
972	CD74	17896.7	29781.3	20329.4	103904	34097.8	77124.8	16515.4	9134.86	49356.8	151530	44555.9	25932.7	59861.2	134947	69489.2	50343.7	19943	83741.9	60791.2	55251.2	19623.1	33671	11623.5	29502.2	96072.6	15695.7	9967.91	15103.2	13634	9723.87	8129.6	6752.31	18702.4	12660.8	88466.4	21461.4	38707.2	10566.9	23333.8	31605.9	104820	7875.94	71124.5	17059.6	32369.6	221016	40993.5	18445.6
973	CD79A	144.757	1078.33	139.643	572.913	2124.72	1625.57	1194.75	288.643	705.513	6868.37	5252.89	341.124	163.035	856.483	791.341	202.548	418.189	1001.02	949.558	1961.45	139.069	618.584	186.7	3.996	2294.63	125.54	93.8754	867.2	329.36	15.2626	1.3453	205.839	202.014	69.4728	1953.4	469.298	114.441	178.656	46.9526	36.5028	81.2883	2.8767	1472.77	250.392	338.951	3690.76	1349.37	150.511
974	CD79B	53.9906	228.1	34.5783	156.215	260.674	238.859	114.122	59.4453	183.189	1170.02	598.347	95.1586	82.728	376.111	174.187	57.4444	101.379	184.13	253.982	259.158	37.4318	221.9	43.3968	9.7046	512.495	74.3288	26.7451	153.2	196.91	9.2379	8.0717	31.1436	47.0953	19.2072	359.154	92.799	123.245	34.3674	25.6835	65.548	104.294	30.205	745.334	191.322	83.287	648.338	167.372	27.8865
975	CD81	8220.27	11220.5	5638.04	13515.4	12842.7	19049.4	7849.52	10677.6	10455.4	13018.3	8026.45	18488.6	9284.5	15117.7	9974.82	11875.3	5797.24	10368.3	13212.4	11802.6	8301.01	7720.19	11449.9	9670.62	10471.4	12712.3	6381.92	9761.6	12112.1	13099.3	10467.7	9429.68	11471.4	10240.3	12491.6	7477.43	8260.74	11301.1	6946.18	4556.18	9436.73	5606.98	8080.83	6674.86	6097.02	11154.7	9697.58	8933.24
976	ADGRE5	847.418	471.644	632.162	2517.25	1079.78	1300.9	518.095	528.65	1896.71	2747.71	1079.34	884.808	2156.98	2595.3	1511.16	1966.54	1390.23	2790.1	1132.74	1735.1	748.115	715.715	400.25	689.596	1553.96	463.823	216.101	578.4	866.225	2227.93	593.722	688.564	980.945	244.381	1391.99	1047.3	779.711	517.42	477.552	1082.52	3208.21	154.621	1089	435.442	729.102	2560.62	920.354	473.307
977	CD151	2532.86	4341.42	4208.36	3155.47	5246.07	8602.01	1780.17	4593.82	5716.91	7206.58	2882.09	5431.27	4728.41	6021.23	2682.02	4975.28	6714.13	4497.46	2838.94	4252.32	1484.01	5134.51	8904.78	5542.17	4165.54	3784.04	2756.08	2443.2	3844.15	4803.7	7677.58	3003.89	4370.57	3529.63	7148.54	1861.52	5170.4	1850.38	2687.33	3973.31	4394.94	2258.9	4837.27	6359.64	3441.73	5133.3	3656.02	4422.5
978	CDA	14.0845	49.1048	14.6293	134.694	17.9775	26.5399	72.715	49.5907	35.6984	890.311	35.2617	95.1586	77.4818	597.125	50.7566	102.952	39.8807	15.2594	78.7611	53.3078	9.3579	21.5846	16.8592	10.5609	35.3865	23.4106	18.4541	76.8	5.298	235.365	30.9417	16.545	73.1216	11.4426	109.762	27.9602	70.4255	11.4558	7.4241	670.395	268.022	18.6983	123.4	18.2959	189.785	165.674	42.324	106.198
983	CDK1	2359.55	2790.26	1931.51	952.876	1752.81	1312.4	1842.45	1646.03	948.826	405.85	872.176	2686.7	895.884	613.066	2047.57	553.182	2465.52	600.882	1960.18	1369.05	2615.8	658.331	1024.04	2145.28	776.979	2643.06	2085.85	1542.4	907.285	1291.29	852.915	1894.89	3006.66	944.83	595.591	2135.82	2841.33	953.012	811.838	2013.54	2727.38	99.2449	4049.98	3052.27	2983.99	774.675	1561.37	1432.53
984	CDK11B	606.917	519.965	638.949	766.66	1240.96	669.995	707.268	508.149	839.584	1366.33	939.036	862.577	982.748	524.445	449.184	621.28	389.985	678.464	697.858	459.092	571.341	1137.55	758.929	880.976	745.683	351.069	1172.94	648.692	847.342	989.666	810.094	1194.26	1097.31	637.81	624.169	805.44	334.747	1373.33	900.129	703.876	684.862	524.272	381.342	399.493	652.103	944.751	588.492	428.234
987	LRBA	810.642	475.208	705.309	782.931	762.921	664.824	1065.48	739.092	873.201	1113.35	1060.06	952.143	1129.14	1315.31	583.701	1416.34	400.671	1981.01	947.788	865.5	1872.89	2495.13	541.68	665.62	895.035	602.824	3532.23	995.2	732.45	1406.57	1061.43	1082.73	505.654	1189.21	1249.48	2074.84	494.236	2161.32	717.733	712.001	802.147	3853.65	963.751	354.94	941.416	1008.97	963.832	965.333
988	CDC5L	1500	1259.3	1323.73	1796.66	1602.25	759.04	1062.78	1132	1031.03	808.044	1456.75	1286.03	1043.99	670.797	829.409	1026.91	1993.66	752.798	1115.93	1504.1	761.632	645.433	1512.02	1129.44	1172.64	776.648	2014.17	941.2	1077.26	1432.67	923.318	1382	1420.29	816.51	784.525	1301.11	1044.23	1717.82	1291.8	1071.93	1740.41	1216.47	1826.32	1668.58	1741.52	1022.47	1133.9	1401.59
989	2016-09-07	3378.72	3874.53	4264.66	3526.16	2807.87	4189.32	2407	4348.09	3612.58	3045.7	3178.51	4521.42	2547.22	4252.69	6184.23	2565.6	3705.93	3243.47	2892.92	3132.04	2969.59	3385.1	4014.99	2617.67	3179.3	3429.07	3669.16	3025.6	2816.34	2432.77	2342.15	1807.79	1508.29	2370.66	3759.6	3638.2	3308.32	3951.43	2901.03	3329.6	4657.98	5070.12	4334.41	2184	4741.21	2878.47	4407.46	4903.07
990	CDC6	1399.45	1063.67	1000.55	443.785	1540.45	282.65	1140.89	1038.86	634.586	374.772	604.408	1466.33	515.739	230.492	1380.81	424.119	656.727	370.634	1361.95	918.535	1253.96	728.613	855.448	1321.25	1099.42	1756.68	1060.98	937.2	927.152	570.74	334.081	2211.68	863.827	350.633	310.931	1673.52	613.289	1067.57	2174.47	509.862	1722.39	7.9108	809.502	1832.2	1031.19	461.991	741.824	1249.93
991	CDC20	1972.22	1883.01	796.631	762.523	1603.37	660.4	1445.55	1484.22	975.599	451.554	1492.56	4810.24	857.546	521.731	1911.45	564	1090.94	677.857	2555.75	662.384	988.043	1561.2	1284.42	2556.02	1759.57	1727.12	4221.45	1472.8	805.74	1773.27	1004.93	1963.02	1184.2	1547.2	356.275	1516.12	806.539	1534.53	1087.94	2066.92	1424.85	40.2733	1764	2503.92	2931.77	1026.2	2748.75	1019.2
993	CDC25A	246.479	223.744	210.13	300.557	235.955	118.102	419.795	288.325	171.446	67.6417	222.039	562.048	524.213	77.5488	303.386	109.294	219.53	180.061	355.752	197.102	361.84	244.801	122.698	321.678	498.157	410.271	313.453	206.8	265.342	101.617	190.135	597.567	281.332	216.592	58.2996	453.39	227.625	387.315	429.396	275.93	292.561	48.9033	258.522	88.3429	186.713	144.426	252.02	283.832
994	CDC25B	1409.23	2245.36	2512.69	2009.65	1928.09	841.756	11334.8	5336.41	2708.85	2034.73	1700.83	3646.08	2050.85	2016.27	5450.57	1475.28	855.759	3540.52	2347.79	2015.31	2793.87	6455.12	3770.22	3694.31	1518.88	1953.62	4941.96	2050.4	2339.51	3857.82	2430.04	4794.65	3659.8	2336.74	965.902	5762.7	1437.85	3144.34	1263.71	3639.68	1417.18	3855.81	983.495	1114.48	5212.6	1541.88	1865.72	1584.57
995	CDC25C	171.362	92.2735	226.532	51.2059	60.6742	23.0012	107.389	77.5713	89.7157	43.8757	48.4904	174.736	76.6747	82.2879	146.502	42.8968	76.7872	41.7091	92.0354	93.7671	125.292	85.8121	88.3547	103.04	214.76	133.148	224.392	132.4	98.8962	117.691	193.722	155.718	211.315	69.4769	38.8664	99.066	104.8	118.106	105.142	202.532	219.709	3.5958	301.095	519.08	405.515	111.406	149.288	134.849
996	CDC27	1848.59	1946.77	3177.66	1269.02	1269.66	921.818	1848.51	1358.02	1744.52	1292.5	1357.02	2028.38	1463.68	1165.82	1970.28	1442.82	1759.6	1535.44	1566.37	1747.95	1488.17	1020.53	1734.94	1935.21	1585.68	1331.77	1307.57	1694.4	1484.33	1670.85	1081.17	1723.11	1457.47	769.514	1462.89	1909.49	1316.29	1996.31	1729.02	1732.9	2786.81	1348.44	692.272	1683.74	2256.6	1673.96	1364.37	1848.53
997	CDC34	750.391	803.894	466.364	650.835	1700	745.77	2094.93	878.328	622.843	808.044	640.22	1066.78	553.672	865.961	777.499	718.428	742.452	587.657	812.389	488.245	805.563	849.434	875.741	1378.05	695.529	961.299	615.138	1260.8	1403.97	1965.26	462.78	1234.06	728.737	1749.49	530.814	1227.6	907.567	1106.3	1242.84	801.099	810.583	1130.53	1703.53	1694.2	1357.85	576.843	1207.77	503.486
998	CDC42	10134.2	8192.59	5767.04	6832.28	10825.8	9434.48	5238.18	5801.8	6273.05	5619.74	7564.19	5825.26	6477.4	6984.56	5532.47	4899.56	14236.3	4287.56	7835.4	4256.42	3788.41	6126.35	7677.18	5328.1	6294.23	6482.99	4403.85	7064	3958.06	3523.65	5073.99	6030.66	3302.25	7636.7	9118.13	3264.84	15009	5350.67	6844.85	10899.8	8633.82	10391.2	18870.9	15652.9	10865.9	6251.96	7438.63	8295.29
999	CDH1	9193.27	9157.65	10032.1	10089.1	15195.5	7846.95	12908.6	14692.5	2458.02	4691.04	20434.2	6276.57	6380.15	6338.32	3122.68	12939.5	4662.69	12224.5	10381.4	13662.7	13983.1	22156.4	6677.49	7070.07	6031.88	13694.6	10848.9	18002.8	11559.4	8530.98	8546.19	29676.9	7346.86	14897.4	9650.38	6054.59	10820	14184.2	6768.2	5811.79	7376.15	5963.68	4147.46	3612.13	6565.68	7124.54	7954.21	12559.6
1000	CDH2	20.7355	28.9085	221.656	78.6642	98.8764	30.9632	52.5164	18.7555	32.4104	32.9068	66.1157	1845.85	56.9007	87.8886	239.94	27.6032	38.0171	696.168	19.469	80.0984	181.7	1097.66	36.8405	7.4212	1597.58	20.1917	2692.43	16.4	130.243	3.2132	6.7265	2.9197	6.1967	0.8173	100.045	29.1654	137.497	5409.04	64.4093	8.2426	15.3374	5927.36	2389.02	61.6832	564.918	215.634	81.5698	21.7744
1001	CDH3	2626.37	3990.56	4128.56	990.724	11505.6	8836.45	12714	11551.1	2966.25	1798.9	23016	4134.11	5033.09	3887.78	2454.77	4664.93	5022.74	2647	2963.72	3643.79	3113.86	8542.77	9500.16	4948.48	3077.71	4258.39	1540.52	1912.4	4052.1	1980.92	11260.1	8000.97	2331.22	3035.15	9858.39	4312.14	10778.9	2252.15	9493.05	8969.88	17588.2	119.741	78.9758	1449.56	649.57	1620.27	4929.97	2055.2
1002	CDH4	0.3912	3.9601	0	1.1132	5.618	1.7693	153.51	54.0412	4.6972	5.4845	4.4077	0.5565	1.2107	0.8617	8.0749	1.4921	2.609	123.093	0	4.374	0.7798	1.5794	19.0446	1.4271	172.662	4.9748	2.6745	0.4	1.766	1.6066	0	0	22.3083	0.4087	10.4363	512.443	0.8384	3.8186	1.4046	19.2327	1.1503	11.5067	4.936	0	1.024	38.7625	2.3086	0
1003	CDH5	361.894	314.429	333.37	1171.43	724.719	1079.73	301.296	244.139	2623.83	1469.84	905.785	373.957	2202.99	1417.42	299.925	1282.43	394.707	1266.53	330.974	574.084	622.303	574.888	248.205	606.822	867.885	223.279	332.174	137.2	173.951	145.798	86.5471	43.309	114.02	781.774	866.577	392.648	717.669	279.03	465.714	265.332	986.196	343.402	275.798	176.686	440.329	866.269	496.729	297.584
1004	CDH6	22.6917	39.9967	30.1452	88.6827	129.214	60.5994	18.852	48.9549	97.7009	170.018	195.041	40.6233	213.479	114.6	24.2247	108.174	59.6347	1706	27.4336	50.8475	79.2826	2150.3	32.1574	37.1058	46.0635	26.0443	28.3498	9.6	36.6446	13.656	7.6233	4.8662	50.1936	29.4238	327.485	51.0997	77.1327	28.6395	53.7748	31.7928	103.528	83.4232	61.0828	20.3868	556.043	109.683	83.8784	48.897
1005	CDH7	0	0	0	0	12.3596	0.4423	3.0298	0	5.6366	0	6.6116	2.2259	0	0	0	1.119	0.3727	1.0173	0	0.2734	0	1.5794	0	0	1.8303	0	0	0	0	0	0	0	0	0.4087	0.3599	1.2052	0	45.0049	3.2104	0	0	0	0.617	0	0.3413	0.2871	10.7734	0
1006	CDH8	30.1252	24.1564	14.186	25.974	123.596	89.3509	20.8719	222.84	22.0766	5.4845	246.832	62.8826	2.4213	0.4308	20.7641	7.0873	11.5542	155.646	57.5221	8.4746	210.554	23.9537	73.0565	10.5609	29.5905	23.118	29.1522	20.4	35.3201	2.4099	107.623	8.7591	20.4493	85.8194	10.7962	118.831	71.2639	16.6382	79.8595	13.3451	0	2.8767	0	9.4093	1.3654	16.6535	86.9565	34.3807
1007	CDH9	0.7825	0	0	0	12.3596	0	0	0	0	0	0	0	0	0.8617	0	0.373	0	0.3391	1.7699	0	0.5199	0	0	0	0	0	0	0.4	0	0	0	0	0	56.8043	0.3599	0	0.4192	0.2728	0	0	0	0	42.5729	0	0.3413	0	0	0.382
1008	CDH10	0.3912	0	0	0.7421	5.618	0.4423	0.3366	0	3.7577	1.8282	0	1.6694	2.0178	1.2925	1.1536	3.7302	0.3727	3.0519	0	4.9207	0.5199	0.2632	0.3122	0.2854	0.3051	0	0	3.2	1.766	9.6395	0	0	0	4.904	0.7197	101.958	1.6768	0.5455	0.2007	0	3.4509	0	0	1.0455	3.0721	3.4456	3.4629	0
1009	CDH11	673.709	1807.77	1420.37	2911.32	1574.16	974.898	1592.66	452.356	4498.94	2864.72	1516.8	712.855	2403.95	2565.57	2316.35	1825.54	1116.66	3919.63	828.319	777.747	499.09	2510.92	2677.49	598.83	3485.27	157.144	440.492	432	221.192	156.642	1030.04	109.489	236.096	255.415	4245.79	1012.35	2050.3	592.701	688.237	650.378	384.202	127.652	466.451	384.213	1197.76	2970.07	4251.64	858.371
1010	CDH12	11.3459	0.792	2.6599	1.4842	31.4607	3.5386	0.6733	0.6358	0.9394	1.8282	6.6116	37.2844	2.4213	2.585	0	9.3254	0.7454	1.6955	7.9646	0	2.0795	54.7513	2.1855	1.1417	99.4484	2.3411	14.9773	0.4	2.2075	4.4181	11.6592	1.9465	4.9574	3.2693	2.879	1.9283	3.3536	41.1863	2.8091	1.9625	1.5337	7.5512	6.17	2.6137	33.7927	50.5348	175.452	27.8865
1012	CDH13	635.759	1424.44	229.635	446.753	280.899	70.3306	845.649	518.159	535.006	149.909	427.548	1038.4	347.054	296.409	306.847	1342.86	278.792	1337.74	724.779	814.653	1797.24	697.815	968.467	113.315	584.183	805.619	424.445	365.6	323.62	15.6642	146.188	557.178	131.991	1092.36	2497.53	118.59	267.449	90.5553	371.206	531.449	258.819	1673.14	80.8268	109.252	166.233	286.268	1582.92	1482.57
1013	CDH15	0.7825	1.584	0.8866	6.679	30.3371	19.0202	16.4955	3.4968	7.5155	23.766	4.4077	9.4602	13.3172	99.0901	21.9176	4.1032	4.4726	23.7369	0	1.9136	1.0398	3.1587	11.8639	9.7046	7.9315	0.8779	0.2675	3.2	11.479	39.763	6.7265	1.9465	1.2393	1.6347	12.9555	5.3028	11.3184	1.091	4.615	21.9802	0.7669	17.6196	12.34	2.091	3.7547	19.2377	16.5448	3.8201
1014	CDH16	154.147	13.0682	0	50.4638	3.3708	0.8847	2.0199	216.8	1.4091	1.8282	2.2039	56.7613	5.6497	0	0	12.3095	0	19.6677	41.5929	4.1006	0	0	9.054	1.4271	0	32.1896	3.4769	0	0	0.4016	2.6906	43.7956	0	0	0	1.4462	0.8384	0	0.2007	62.0155	1.9172	0	1.234	0	0	4.0198	57.3297	0.382
1015	CDH17	5.0861	7.1281	1.3299	0.3711	11.236	24.3282	16.8322	1.5894	4.6972	283.364	9.9174	1.113	2.4213	36.1894	4.6142	5.2222	6.3362	2.3737	0.885	17.4959	6.2386	4.4749	1.561	25.1177	4.5758	3.8042	1.8722	4.4	7.947	3.6148	0.8969	0.4866	1.859	5.3126	30.5893	0.9641	13.8336	1.3638	3.8124	5.1025	1.5337	0.7192	668.209	0	3.4134	6.3168	5.0019	0.382
1016	CDH18	0.3912	0	0	0.3711	7.8652	0	31.3079	0	0.9394	1.8282	0	0	0	0	0	0	0	1.3564	56.6372	0	1.0398	0	2.1855	0	73.8236	0	0	0.8	0.4415	49.0009	1.3453	0	0	0	0.3599	0.241	2.096	1.6365	0.4013	0	0.7669	19.0579	0	0	10.9229	14.9307	0.3848	1.146
1017	CDK2	1420.58	1361.47	1193.84	815.213	1600	468.429	1254.67	1385.04	1033.37	680.073	746.005	958.264	1257.87	585.924	1380.81	533.039	1470.37	876.229	1527.43	851.558	2131.01	949.724	821.417	862.281	1080.51	1668.89	2076.76	687.2	906.402	670.348	695.516	1806.33	1068.94	1050.67	668.286	1847.06	1143.99	1697.09	1106.4	1088.8	2182.9	154.261	974.857	2675.38	1064.3	968.487	1422.47	1382.48
1018	CDK3	122.05	145.406	237.912	152.623	65.5393	81.3093	72.9036	139	146.922	128.464	123.51	128.548	208.701	87.4061	195.298	62.0959	144.133	151.648	181.496	111.782	245.576	102.98	123.353	86.5763	71.1971	95.2608	346.167	246.192	382.384	185.85	236.215	383.854	619.966	163.126	91.9946	232.581	79.0107	291.394	260.603	154.536	256.196	141.075	211.501	581.84	195.206	126.509	88.3878	220.17
1019	CDK4	7011.74	6133.35	2905.02	2565.86	6488.76	2988.83	5516.24	4414.53	3326.53	2978.06	2295.87	3964.39	2973.77	2871.89	5061.82	2601.04	8811.78	2889.45	7099.11	3712.68	8530.8	4078.18	4561.97	5007.28	3836.08	8732.17	4145.49	3262.8	5730.68	2905.11	2287	4480.29	2939.12	5436.86	3443.63	6031.46	6271.64	5600.24	5634.71	6343.24	5255.37	3304.57	6497.61	12501.8	4031.23	3024.62	5687.57	7294.81
1020	CDK5	713.615	403.135	174.665	326.16	443.82	448.966	314.089	258.762	131.051	259.598	186.777	656.65	239.306	497.605	550.248	442.397	543.794	224.144	530.088	381.083	355.862	964.464	296.909	408.449	337.087	500.988	463.76	346	556.291	273.12	257.399	290.024	610.38	349.816	309.492	315.276	420.457	361.13	290.946	108.723	238.113	939.95	633.657	320.962	704.526	386.189	270.873	317.83
1021	CDK6	868.153	862.503	1012.97	2039.33	1139.33	749.309	1461.37	2265.28	864.277	925.046	39451.2	1124.1	1134.38	612.635	1826.08	1650.59	1344.76	1954.56	1237.17	575.998	1675.33	2974.2	2212.61	1449.98	1222.06	681.835	2271.73	910.4	1277.7	835.024	2566.37	693.431	1588.23	793.625	1370.76	3581.32	1375.39	3038.78	1754.3	4631.15	542.178	1107.87	2073.73	1201.25	2032	1240.4	928.049	1196.83
1022	CDK7	427.23	399.175	828.549	420.779	250.562	430.83	319.812	656.441	370.606	513.711	323.416	654.981	342.615	761.701	409.513	205.532	315.691	243.811	313.274	387.644	262.802	236.904	463.628	268.589	554.898	500.695	260.765	521.2	443.267	592.429	437.22	341.606	942.525	352.268	347.279	440.374	532.802	308.215	374.216	540.084	976.227	373.247	993.367	775.222	391.858	277.941	357.06	423.264
1024	CDK8	241.002	247.108	242.491	189.61	261.798	245.936	285.137	427.243	183.189	131.627	230.303	324.43	253.834	216.275	445.274	155.548	193.813	218.718	503.54	353.472	197.556	161.885	206.993	212.93	224.522	301.119	257.288	244.8	143.488	182.749	152.915	344.039	293.726	267.266	177.778	222.959	273.737	349.401	262.453	341.87	243.098	356.706	312.201	295.348	1852.45	190.654	210.85	794.576
1025	CDK9	946.792	1157.92	943.367	1139.89	1866.29	1870.18	756.102	1216.88	1133.42	1436.93	1127.27	998.331	1077.89	1097.75	1004.75	1226.1	776.742	1361.82	1308.85	1000	1266.18	973.151	2294.1	1034.39	1207.11	1334.99	1345.01	1747.6	2022.96	2647.66	964.574	1389.29	2051.12	1225.58	1144.04	732.269	954.936	1701.46	1551.64	1581.4	1332.82	1629.99	635.508	596.968	632.162	1097.12	1514.81	1551.33
1026	CDKN1A	3278.17	3811.17	2296.8	4428.2	8598.88	5369.9	3698.37	8742.59	5563.78	2151.74	5076.58	4737.9	3853.91	3712	1099.34	6456.16	9276.93	3837.91	1961.95	2430.02	1174.94	5343.25	8148.92	2815.18	2465.47	2773.28	1672.37	2595.2	3372.19	5098.5	4399.1	3559.12	2842.45	3946.87	4950.43	1090.93	7118.84	1882.84	3503.99	7228.73	8738.88	1472.49	1409.84	2107.16	2078.42	3134.3	4859.18	3245.92
1027	CDKN1B	2034.82	1396.72	842.292	1119.48	1464.04	683.844	2469.62	1142.49	919.703	2292.5	1615.98	1738.45	697.74	1869.36	2285.2	893.746	1632.87	1046.12	1076.11	1355.66	3781.13	803.896	950.047	648.209	2056.08	904.236	5302.22	814	916.556	746.26	903.139	1310.95	860.728	1069.06	1093.3	2233.93	2049.05	1051.48	808.829	971.445	3017.64	1848.62	5648	7090.96	875.196	1519.2	1306.66	2513.61
1028	CDKN1C	160.407	258.196	55.8573	170.686	907.865	372	92.2404	72.7966	342.423	312.614	233.609	84.0289	242.534	224.461	57.6779	354.738	181.513	194.303	78.7611	252.324	69.1448	70.0184	68.3734	83.6307	122.023	201.332	1777.21	180.4	97.5717	1800.98	86.9955	851.582	632.688	485.492	219.523	48.4483	212.115	260.21	225.332	108.723	149.923	57.1737	202.992	380.031	181.252	256.694	206.618	71.4354
1029	CDKN2A	2334.51	6.7321	3.1032	820.408	317.978	703.306	2560.51	2404.2	10.8035	98.7203	1089.81	1301.61	187.651	104.691	1507.7	819.515	3569.88	976.941	290.265	16.9492	1531.06	428.534	1055.57	684.173	28.9804	1424.24	497.192	662.4	16.777	407.671	2.6906	4277.37	14.8722	1091.54	1163.83	1312.44	1389.65	1043.29	9.0293	355.215	1470.09	20.4962	429.431	5590.17	867.345	1361.57	869.181	1165.89
1030	CDKN2B	1214.01	64.5491	66.94	1683.12	267.416	1049.21	1390	2064.37	315.179	308.958	906.887	813.578	887.409	515.699	164.959	1705.05	997.018	266.87	353.097	58.5019	620.743	653.856	1029.97	427.287	212.319	1414	441.562	739.2	79.0287	484.386	18.3857	1702.68	6.1967	1710.67	1943.32	597.288	866.066	843.909	53.3735	1714.45	1871.93	31.2837	321.456	239.415	483.337	1136.46	781.07	967.243
1031	CDKN2C	374.022	245.128	154.716	176.252	462.921	267.168	249.79	175.157	459.382	327.24	1770.8	106.288	245.763	292.962	586.008	167.111	651.137	218.379	341.593	194.369	336.626	509.345	296.285	397.888	656.481	122.028	813.587	163.2	291.832	233.357	264.126	297.324	131.371	247.65	216.284	944.381	302.243	587.245	529.722	186.832	953.221	226.897	362.178	946.681	441.353	543.249	673.336	149.365
1032	CDKN2D	206.573	306.113	233.182	154.731	877.528	763.906	258.542	307.399	165.34	155.393	364.738	801.892	156.981	232.215	325.304	259.619	796.496	217.701	267.257	260.252	412.789	222.953	465.813	341.658	270.89	321.311	185.611	204	484.327	234.963	453.363	377.616	677.924	403.76	204.768	404.941	309.369	282.576	644.495	237.464	197.086	360.302	209.162	314.689	150.531	245.496	356.676	155.095
1033	CDKN3	506.26	408.283	402.97	216.698	256.18	120.756	338.327	384.01	109.444	126.143	197.245	374.513	134.383	155.097	804.03	156.294	348.49	170.566	376.991	185.074	263.062	207.95	342.179	343.942	269.67	360.231	275.207	120	276.38	539.01	576.682	488.565	602.324	79.6894	99.6851	559.687	283.379	114.012	108.352	439.604	537.577	20.1366	873.053	429.169	1758.93	243.199	526.741	239.901
1036	CDO1	9.3897	23.3644	35.0216	32.282	11.236	32.2902	26.9315	1.2716	102.868	93.2358	23.6915	167.501	73.4463	49.9759	4.6142	23.127	17.145	27.4669	2.6549	19.6829	2.3395	22.1111	1.8732	7.992	26.845	89.5457	6.9537	6.4	6.181	4.0165	2.2422	3.8929	1.2393	13.4859	32.7485	7.7132	38.1471	2.4548	5.217	32.5778	126.917	271.845	75.8908	1.5682	80.8976	23.2575	21.5467	14.1343
1038	CDR1	0.3912	2.2058	6.7827	8.3599	18.4831	4.4233	2.104	0.4609	12.3253	1.8282	1.5207	3.8954	11.6505	9.0301	1.1536	5.0767	0.7454	3.7233	4.4248	3.2285	2.4305	6.2227	4.8111	1.998	4.8229	0.8779	1.5913	2.8	1.766	0.8274	2.5022	0	1.1092	41.508	16.9537	6.6454	2.4565	4.2005	1.0093	0.3925	0	1.6001	0	2.6137	0	5.1195	1.7007	5.0616
1039	CDR2	306.338	485.9	535.077	561.41	391.011	460.024	358.189	553.127	421.805	811.7	698.072	402.337	563.357	1152.89	611.386	402.857	1033.54	555.782	439.823	665.664	294.775	534.351	320.325	311.118	709.256	349.111	460.284	496	673.289	773.973	513.005	366.423	226.181	302.82	626.901	700.934	479.564	437.502	706.496	499.264	825.92	262.855	419.559	679.561	531.125	675.328	559.446	327.762
1040	CDS1	843.114	638.759	677.38	647.866	776.404	1272.59	398.586	958.754	566.477	1166.36	488.705	505.843	719.128	1636.71	215.715	1258.55	547.521	864.361	298.23	450.793	759.813	1052.65	950.984	363.922	169.611	1335.87	627.975	2746	548.786	1361.58	1835.87	490.511	948.722	539.027	1069.91	1009.46	462.796	540.058	527.314	915.317	464.724	633.945	127.102	223.732	305.499	388.773	745.287	673.861
1041	CDSN	64.1628	78.4093	6.6497	548.052	29.2135	3.5386	459.855	348.407	9.3943	10.9689	17.6309	309.961	152.139	41.7902	0	1477.14	19.754	188.878	10.6195	10.6616	3.6392	45.0118	49.0165	30.2555	121.718	16.3874	28.8847	32.8	7.947	13.656	52.4664	9.7324	164.833	13.4859	291.858	24.5857	25.9904	7.9099	17.2561	3244.43	186.733	0.7192	0	8.8866	221.871	39.6239	76.9527	126.062
1043	CD52	373.631	321.953	155.159	2772.17	230.337	1218.62	160.916	120.48	520.915	1828.15	723.416	598.219	505.246	1199.42	957.454	821.38	390.98	963.038	685.841	660.197	248.505	371.15	93.9744	225.489	780.334	292.34	131.586	288	226.049	64.2635	135.426	120.681	276.375	223.948	1231.49	237.662	1211.49	107.193	216.704	648.023	609.279	29.4858	7204.69	795.086	384.349	1037.69	809.927	257.091
1044	CDX1	8.6072	27.7205	8.4229	30.4267	23.5955	10.1736	7.7428	6.9936	4.6972	65.8135	12.6722	22.8158	1.2107	18.9564	9.2285	8.2063	21.6176	6.1038	7.9646	9.5681	1.5597	7.3704	23.7278	62.7943	8.5416	1.4632	5.6165	7.6	4.8565	2.4099	3.139	1.9465	3.0984	170.821	22.6721	2.8924	59.5263	35.7311	11.0359	574.625	5.7515	3.5958	28.9989	36.5917	9.5575	37.614	233.167	30.5606
1045	CDX2	68.0751	0.396	5.3197	0	22.4719	1.7693	85.1708	0	36.1681	16.4534	8.2645	1.113	29.0557	0.4308	4.6142	0	0	0	15.9292	11.4817	1.0398	0.2632	0	0	15.2528	1.4632	0	0	0.4415	17.6725	32.287	0	66.9249	3.678	0	1.2052	1.2576	4.6369	3.2104	18.4476	0	0	546.043	0	387.08	0	91.5737	163.499
1046	CDX4	0	0	0	0	0	0	0	0	0	0	0	0	0	0	0	0	0	0	0	0	0	0.2632	0	0	0	0	0	0	0	0	0	0	0	0	0	0	0	0	0	0	0	0	0	0	0	0	0	0
1047	CLGN	91.9405	3.1681	119.694	17.0686	30.3371	42.4638	17.8421	4.4504	87.3671	47.532	325.069	11.6861	36.7232	20.2488	119.97	51.4762	46.9624	101.729	27.4336	59.5954	236.028	922.348	99.2819	63.0798	32.641	265.418	1320.14	25.2	122.737	554.674	11.2108	70.5596	62.5871	11.4426	59.3792	31.3347	26.8288	207.841	82.8693	468.649	810.583	443.366	139.442	378.463	20.8217	95.0398	27.703	17.5723
1048	CEACAM5	8298.12	2109.13	333.37	11069.4	1930.34	5775.52	167.649	1328.14	1248.03	691.042	1550.96	2025.04	3675.54	618.667	5.7678	1586.44	136.415	4959.65	1200.88	31949.2	43.6704	2738.88	644.396	1109.75	15.8629	14157.6	2.4071	667.2	76.3797	251.833	6.278	1113.87	12776.5	2692.68	1151.24	117.385	7118.42	9929.98	76.2478	370.13	11.1196	2.8767	70.9548	141.14	11.2642	1563.71	4885.34	293
1050	CEBPA	917.84	806.666	1169.46	1848.24	1241.57	1427.4	1244.91	501.311	572.114	961.609	673.278	2798	966.505	803.922	702.517	1292.87	499.068	813.157	1123.01	1434.66	795.685	583.048	816.11	2989.01	659.837	1365.13	462.958	1142	898.013	375.941	810.314	1286.13	1656.39	4033.92	1183.99	216.692	356.319	412.954	398.094	885.487	236.58	53.5778	9516.58	2703.08	172.377	656.091	1874.57	803.362
1051	CEBPB	898.67	812.21	1287.82	1602.23	1540.45	3076.41	1314.26	876.739	1477.26	2144.42	828.65	2706.18	1551.65	1681.95	1027.82	2186.24	1144.99	1621.91	476.991	954.893	460.619	1983.42	1196.07	613.387	1485.93	616.285	992.244	676	674.614	4499.25	1621.52	384.915	1906.74	840.621	1238.69	477.493	1157.41	326.763	547.178	2902.56	3613.88	617.763	2018.2	2377.94	994.665	2408.15	1408.23	554.293
1052	CEBPD	844.679	658.955	1461.15	1951.39	1683.15	7333.41	1103.85	3610.9	2340.12	2318.1	2402.2	1055.65	3110.98	3128.23	1113.18	1263.78	856.131	1388.27	573.451	690.268	1780.09	2212.69	1308.77	686.171	911.813	1647.23	106.981	457.6	652.539	2219.1	598.655	1383.94	4997.68	3006.95	957.985	1423.32	1553.13	699.894	3303.94	860.76	1141.49	537.576	773.099	528.489	945.853	1456.32	1551.75	691.052
1053	CEBPE	1.5649	0.396	1.3299	4.4527	6.7416	3.5386	1.0099	6.0399	0.9394	1.8282	0.551	7.2343	9.2817	8.6165	2.3071	4.1032	3.7272	4.7474	0	6.2876	0.7798	0.7897	0.6244	0.8563	4.5758	1.7558	0.5349	1.2	0.4415	0.4016	0	0.4866	0	0	3.5987	16.1494	3.3536	0.5455	1.0033	7.4576	6.5184	0.3596	0.617	4.7047	2.048	3.1584	1.5391	3.8201
1054	CEBPG	1465.18	1635.11	6192.18	5817.44	1650.56	1528.25	2703.25	1162.52	809.79	1148.08	1725.07	2091.82	1557.3	862.515	3131.91	1411.86	1079.39	1896.58	1557.52	2150.36	3543.8	1420.11	1962.22	2726.13	1438.34	2248.59	761.433	1618	2575.72	2254.84	2367.26	2696.84	3645.55	1912.55	1232.21	2134.62	791.867	1677.18	2335.99	2950.45	1921.4	671.341	1630.73	1410.35	756.751	1472.11	2493.65	3240.19
1056	CEL	504.304	263.344	1251.91	40.8163	1197.75	6485.02	23.9017	69.6177	30.5315	23.766	119.008	16.138	161.421	70.2247	496.03	154.055	76.407	62.394	1061.06	885.73	1142.19	67.9126	969.716	582.275	10.0669	4763.19	387.537	1396	362.914	1151.92	746.637	2334.31	498.838	11655.9	1221.05	73.9982	288.828	667.981	1829.95	15.3076	9.9693	11.1471	2.468	25.6142	54.6144	335.941	175.452	1440.17
1058	CENPA	506.26	271.661	231.852	402.597	205.618	111.025	553.442	371.613	131.52	98.7203	225.895	476.906	155.771	102.106	470.652	126.452	323.518	129.535	378.761	189.174	360.021	291.392	191.695	213.786	399.929	223.279	304.627	426	235.32	248.218	368.61	430.17	282.572	187.168	71.6149	519.192	155.104	171.564	211.487	379.551	385.353	5.3937	444.856	315.212	599.734	190.08	293.575	348.773
1059	CENPB	1732.79	1863.61	1708.97	1550.65	4066.29	2484.57	7899.01	2648.97	2379.11	1650.82	2856.2	1751.81	2409.2	2093.39	1693.42	3350.8	2587.4	3178.37	2347.79	2204.48	2689.37	7128.98	4222.6	3228.2	1688.79	2408.08	3231.08	2800.8	2870.64	2199.42	2767.26	4082.24	2468.16	8135.27	2495.73	3417.9	1446.66	2503.91	2154.8	2736.92	1139.57	2264.65	755.206	942.499	2513.63	2178.74	3611.77	1346.19
1060	CENPC	233.959	411.451	222.986	344.341	248.315	331.306	145.43	494.318	312.361	325.411	418.182	277.128	377.32	290.808	290.697	247.309	208.349	347.914	763.717	242.209	326.228	235.062	171.402	146.425	268.45	392.713	366.943	622	200.441	341.4	309.865	396.107	307.359	324.888	267.026	557.517	260.742	375.041	198.044	335.59	268.788	301.33	397.347	152.117	243.717	282.535	387.457	323.178
1062	CENPE	204.225	372.642	411.836	416.698	430.337	128.718	312.742	375.109	354.166	120.658	362.534	958.82	269.169	168.884	229.558	248.802	104.734	416.751	261.062	208.584	662.854	285.865	243.522	368.489	199.202	198.405	639.476	316	406.623	365.498	673.991	738.199	599.845	165.917	100.045	859.295	145.462	554.242	251.016	372.878	487.73	111.111	354.157	220.596	254.981	256.981	209.696	299.494
1063	CENPF	1227.31	1343.25	2636.37	1216.7	2380.9	279.996	2020.54	2062.47	1196.37	541.134	2396.14	3560.93	1197.74	544.134	2604.74	1506.61	694.745	1485.59	1430.97	1866.32	3878.35	1330.88	1234.16	3736.26	3297.96	943.449	7042.52	3922	1976.6	1380.86	3178.48	3046.72	2868.47	1674.3	575.798	4310.7	453.574	6318.14	3302.93	1013.84	1917.18	27.3283	684.251	798.223	981.011	1940.99	568.295	889.313
1066	CES1	52470.3	23200.8	62457.7	702.041	912.36	1435.36	235.314	170.071	1361.24	1747.71	328.375	1467.45	2681.19	16087.5	14695.2	31894.7	818.86	1160.73	1443.36	49570.5	89910.8	478.81	20180.5	127510	660.447	1507.94	89.8636	72178.4	86236.2	24215.3	73527.8	427.251	4659.33	1997.14	11127.7	153.299	959.547	141.561	249.009	763.811	462.423	80.187	3635.35	3617.88	1863.72	26646.8	585.61	3876.61
1068	CETN1	0	0	0	0	4.4944	0	0	0	0	0	0	0	0	0	0	0	0	0	0	0	0	0	0	0	0	0	0	0	0	0	0.4484	0	0	0	0	0	0	0	0.2007	0	0	0	0	0	0	0	0	0
1069	CETN2	1284.04	1723.42	1316.19	694.62	1802.25	2706.62	1757.62	1253.76	988.751	2038.39	1252.89	1540.35	822.437	1479.89	1290.83	2448.47	1819.98	700.916	884.071	965.828	2286.72	1008.42	1129.57	1105.47	1030.79	1934.01	1383.79	1226.4	1366.45	1526.26	908.969	870.073	955.538	2065.39	1883.22	1233.38	2106.9	1317.14	1494.86	1099.4	3698.24	1918.02	1340.12	3258.23	1884.88	1128.99	983.07	1392.8
1070	CETN3	513.302	236.812	541.727	205.566	277.528	266.283	207.036	311.849	266.329	292.505	174.656	200.334	196.933	412.301	425.663	164.873	240.03	175.653	218.584	173.045	316.091	203.475	207.306	207.792	200.422	345.307	244.183	228.8	360.265	204.438	265.919	413.139	451.743	267.675	215.924	264.658	384.825	332.49	221.52	259.445	564.801	699.029	800.864	590.695	423.262	259.278	313.967	436.635
1071	CETP	5.0861	15.0483	5.763	79.0353	8.9888	26.5399	3.3664	2.861	50.2596	27.4223	15.978	15.025	44.7942	38.3436	9.2285	60.0555	18.2631	60.6985	14.1593	25.9705	5.7187	16.3201	21.5423	15.1277	37.827	10.2422	6.1514	3.6	5.298	4.0165	1.3453	2.9197	2.4787	4.4953	32.0288	15.1853	29.344	9.001	18.0587	1.57	37.9601	21.2154	123.4	4.7047	26.2832	14.9307	9.2343	8.4042
1072	CFL1	16773.1	18462.6	10553	14184	33766.3	29512.8	18678.3	25529	18434	17742.2	13314.6	26363.9	16529.9	19125.2	15591.5	18888.4	24533.7	17520.9	19005.3	15247.1	13156.7	17282.4	18695	18166.4	19181.6	18094.4	15505.8	15359.6	23466.7	29081.2	22137.7	19674	27103.3	12811.6	20700.3	22155.1	23826	16187.6	18203.2	26514.4	23694	16447.3	16965.6	16618.4	20937.8	16815.2	22637.2	14720.7
1073	CFL2	648.67	518.769	413.166	443.043	289.888	267.61	256.859	190.098	698.467	531.993	387.328	157.485	681.194	543.272	457.963	383.833	847.186	467.616	502.655	232.914	165.324	518.294	263.815	291.994	265.704	327.164	471.516	203.2	319.205	482.779	473.991	281.752	226.801	257.867	474.674	211.389	551.247	105.83	109.355	435.678	992.715	944.984	954.496	612.128	1006.61	381.021	552.52	592.111
1075	CTSC	8617.76	15021.7	12723.5	5356.59	5469.66	12867.4	3835.72	17452.8	5856.41	5330.9	2674.38	3385.09	5372.07	18323.1	12901.4	11992.8	7497.2	7518.82	6853.98	17926.5	6186.9	5067.39	14736.8	21855.6	3714.06	16166.5	8835.52	8925.2	12112.6	3310.37	15751.1	6329.93	6228.35	3413.57	9786.41	2720.1	6825.4	5764.44	5133.89	29368.3	15238.9	510.967	11511.3	6062.21	4168.79	10799.2	6327.43	4940.5
1080	CFTR	21.9092	51.8769	28.3719	145.826	95.5056	280.438	9.7627	64.2136	318.937	409.506	122.314	291.041	761.501	298.994	3.4607	344.293	4.4726	469.99	106.195	8.2012	48.3494	104.764	5.6197	252.034	75.654	106.811	4.8141	18.8	97.5717	40.1647	0.4484	5.3528	26.0263	296.281	319.208	17.5957	614.546	27.0029	75.4452	6.6726	3.0675	2.1575	173.376	17.7731	26.9659	393.367	347.826	201.318
1081	CGA	0	0	0	0.7421	2.2472	0	0	0	0	1.8282	0	1.113	1.2107	0.8617	0	1.119	0	0	0	0	0.2599	2.369	0.9366	0	0.6101	0.2926	0	0	0.4415	268.3	0	0	1.2393	0.4087	2.879	0.241	0.4192	1.9093	44.3441	1.9625	0	682.129	17.276	0	0	7681	0.3848	0.764
1082	CGB3	3.9124	5.5441	0	0.7421	5.618	0.4423	2.0199	1.9073	0.9394	5.4845	1.8347	5.5648	1.6142	0	14.8232	2.2381	1.9195	3.0519	4.4248	2.187	4.419	0	5.3075	0.5709	0	0	0.5349	4	12.362	2.0082	15.6951	2.4331	1.2393	0.4087	3.9586	1.6873	4.192	0.8183	0.2007	8.6351	3.6388	0.3596	0	1.0455	1.7067	2.297	0	4.8859
1084	CEACAM3	5.4773	8.3161	21.279	5.5659	6.7416	28.3092	1.6832	1.5894	10.8035	1.8282	2.2039	1.6694	20.1776	45.6676	10.382	13.4286	27.9538	9.8338	0	6.8343	1.5597	3.6852	1.2488	7.7066	4.2708	4.3895	0.2675	1.2	9.713	4.4181	0	0.4866	5.5771	2.8606	6.8376	1.4462	22.6368	2.7276	1.4046	19.2327	88.5736	1.4383	30.2329	5.7501	2.048	7.7525	5.0019	2.6741
1087	CEACAM7	330.986	51.4809	1.3299	30.4267	41.573	1502.6	0.3366	43.2329	23.4858	124.314	131.13	144.686	7.6675	17.2331	0	9.6984	46.5896	373.347	8.8496	189.994	0.5199	1.5794	7.1808	2.8543	1.2202	1244.28	0.2675	85.2	1.3245	2.8115	0	7.2993	668.629	315.488	28.7899	0.241	45.6927	190.112	2.8091	7.8501	1.5337	0	12.34	2.091	0.6827	70.921	266.256	3.4381
1088	CEACAM8	0	0	0.4433	0	6.7416	0.4423	0	0	1.8789	0	0	0	15.7385	0	0	0.373	0	2.3737	0.885	0.2734	1.0398	0	0	0.5709	0	0.5853	0	0	0	0.4016	0	0.4866	0	3.2693	8.2771	0	0.4192	0	0	0	1.1503	0	0	0	1.024	0	0.3848	2.292
1089	CEACAM4	3.1299	19.4043	4.8764	13.7291	3.3708	23.4435	4.0397	0.3179	19.7281	10.9689	6.0606	5.5648	23.8095	87.027	16.1498	38.4206	2.9817	22.3805	3.5398	8.2012	1.8196	9.213	4.0587	17.4112	11.2871	3.8042	1.6047	2	9.2715	6.4263	0.8969	1.4599	14.2525	2.452	18.7135	3.6155	10.8992	4.9096	8.4274	41.6053	90.8742	2.1575	37.0199	5.2274	6.1441	9.7624	10.0038	1.91
1101	CHAD	10.1721	1.188	3.9898	6.679	16.8539	7.962	5.3863	1.2716	4.6972	21.9378	2.7548	1.6694	10.8959	8.6165	2.3071	7.4603	0.7454	6.4429	1.7699	2.7337	4.419	17.6362	0.6244	1.1417	9.4567	18.1432	84.2471	2.8	4.8565	19.279	0.8969	6.8127	3.718	19.6159	6.8376	32.781	0.4192	8.4555	2.6085	8.6351	5.7515	166.127	12.957	10.9775	7.1681	12.9208	6.9257	1.91
1102	RCBTB2	245.305	182.955	244.265	523.933	174.157	374.654	215.452	164.349	302.967	371.115	468.87	115.749	366.828	404.977	179.955	190.238	396.571	462.191	157.522	287.862	149.207	286.391	260.069	112.744	399.014	262.199	221.45	97.2	106.402	105.633	647.085	236.983	599.225	215.774	348.358	244.17	407.881	186.02	226.135	315.18	743.482	271.125	240.629	287.507	253.616	385.902	282.416	248.305
1103	CHAT	0	0	2.6599	0	4.4944	0	0.3366	0	0	0	1.1019	0.5565	0	0	9.2285	0.746	0.3727	59.3421	0	0	8.3182	0	3.1221	1.1417	1.2202	0	0	0.4	0	0	0.4484	12.6521	0	11.8512	0.3599	2.8924	0.4192	4.3641	0.2007	0	0	0	0	0	0	0	3.0781	0
1104	RCC1	1802.25	1245.43	865.716	992.72	3233.63	896.3	1132.89	1080.21	764.96	1133.22	929.124	1526.49	909.891	1044.41	1080.71	701.601	2068.4	656.89	2180.48	816.714	728.282	1555	1157.75	2368.13	1345.18	1381.76	1235.72	1443.57	891.85	1116.91	460.538	1986.06	703.337	610.78	675.782	1486.75	2086.9	2002.23	1541.39	1763.44	945.64	66.1345	1737.94	3242.96	1764.79	1167.31	1220.01	996.279
1105	CHD1	399.452	462.932	1493.07	699.814	249.438	279.553	515.065	665.978	696.588	692.87	668.87	406.233	978.612	829.341	679.446	433.444	234.812	1118.35	489.38	555.221	735.638	354.83	412.426	406.451	748.913	436.316	644.557	919.6	538.19	588.011	499.103	825.304	954.919	504.291	458.12	745.767	374.345	879.913	530.725	593.072	1165.26	432.578	442.388	254.051	457.054	717.536	605.617	537.866
1106	CHD2	1008.22	1029.62	1536.96	2012.62	2697.75	650.669	2072.04	2296.75	2082.25	2206.58	2030.85	1033.95	2607.34	1662.99	839.791	2068.74	559.821	3458.12	1245.13	1518.04	2187.94	1837.59	1289.1	1728.56	1583.85	942.278	3078.36	1910	1602.21	2668.14	1957.4	1577.62	2473.74	1930.53	1368.24	2467.97	1143.16	3218.26	2387.36	1816.9	1302.91	1285.15	1021.75	659.697	943.122	1705.55	1091.57	1368.35
1107	CHD3	1641.24	2144.38	2233.4	3451.21	3914.61	2312.95	2261.91	1732.18	3838.05	2967.09	3369.7	2035.06	4568.6	2070.12	1430.41	2464.89	856.504	3840.62	2597.35	4883.82	4395.11	3600.68	2292.23	3276.15	2341.92	1381.23	6110.46	3801.6	2777.92	4998.49	3187.44	2577.62	2464.45	5603.6	2328.39	3638.69	1341.86	9488.94	9114.62	1068.39	1039.88	2181.95	676.847	682.697	1040.06	3641.09	4471.72	2195.4
1108	CHD4	2847.76	3190.9	5843.29	4200.23	6668.28	2603.13	9050.77	5479.76	5090.5	4499.05	4987.49	5817.17	7331.48	3473.29	3174.28	6268.11	3012.2	6437.82	5972.4	4590.29	8030.87	8269.19	4108.91	6472.91	10878.8	3498.79	10581.1	7375.72	5515.03	5137.24	4623.43	5923.28	4560.69	8502.06	4429.6	9725.54	3744.69	11522.5	5381.62	3680.27	3900.6	3931.04	2145.68	1692.49	2730.44	5333.51	3892.62	5194.98
1109	AKR1C4	0.3912	1.98	8.8662	0.3711	0	0.4423	0	0.3179	0	62.1572	0	0.5565	0	0	0	1.4921	0.7454	0	0	0.5467	1.2997	0.2632	0.9366	0.2854	0	0.2926	1.0698	0.8	1.766	14.0576	32.7354	1.4599	7.4361	0	0.3599	0	0	29.4577	0	0	2.3006	0	141.293	1.5682	0	4.0198	0	1.528
1111	CHEK1	364.632	472.436	429.126	230.056	585.393	124.295	531.56	444.409	340.544	168.19	306.336	425.153	269.976	239.109	840.944	183.897	723.444	324.856	341.593	363.313	423.967	307.713	312.207	504.353	737.626	751.481	623.429	402	441.501	220.102	515.695	344.039	194.578	252.145	173.099	803.857	375.603	632.523	490.594	478.461	323.62	72.6357	452.26	255.097	780.986	237.456	287.034	448.095
1112	FOXN3	1890.45	1331.37	1988.7	2261.22	2131.46	1296.47	1979.13	1160.3	1747.81	1692.87	2259.5	768.503	1651.74	1264.48	2183.69	2081.43	1008.57	2609.36	1422.12	1581.47	2647.26	2271.12	1603.81	2459.83	1373.67	1456.14	1989.57	960.8	1035.76	702.882	3299.55	1787.83	1161.27	2653.45	2346.02	1379.69	1125.13	906.098	996.438	611.52	540.261	955.771	539.874	499.216	1559.92	1951.62	2398.23	990.545
1113	CHGA	55.9468	158.007	298.792	5.5659	4.4944	5.7503	9.7627	6.0399	0.9394	1.8282	0.551	1.113	1.6142	47.8217	23.0712	89.1507	2.2363	0	19.469	104.975	1.0398	2.1058	6.8686	13.4152	5.186	1.1705	2.1396	14.8	56.5121	322.522	43.4978	5.8394	15.4919	6.9473	18.7135	10.1235	0	7.6372	77.4517	27.4752	21.089	87192.4	38.2539	7.3183	104.791	43.9308	3.4629	21.0104
1114	CHGB	0.3912	26.5324	33.2484	149.907	56.1798	6.1926	245.077	72.1609	65.7602	32.9068	160.331	227.045	6.0533	19.3872	12.6891	124.214	35.7808	13.5639	7.0796	238.108	144.788	73.4404	22.7911	806.337	15.8629	51.5034	5.6165	15.6	95.3642	108.445	3.139	33.5766	1.2393	38.0057	127.395	5.0618	31.8591	77.1902	42.3376	1.9625	162.96	7712.69	2.468	2.091	21680.9	46.2278	6.541	239.137
1116	CHI3L1	858.764	1412.16	1727.59	34160.3	1277.53	1650.78	1588.62	950.489	3610.7	2343.69	1701.38	3105.73	1731.64	4446.13	6878.67	6528.89	1467.01	6476.09	2759.29	1866.59	414.089	7110.03	190.446	2219.78	7636.78	281.513	885.263	1059.2	3110.38	1082.04	43.0493	373.236	320.991	680.834	3015.38	1010.18	3300.78	1340.33	813.644	1554.31	9980.44	2.1575	952.028	4514.38	318.129	5557.1	2499.42	1790.09
1117	CHI3L2	79.0297	60.589	26.5987	154.731	64.0449	226.031	121.192	67.0746	725.241	557.587	169.697	105.175	611.38	1622.92	53.0637	392.786	23.1085	264.157	41.5929	44.0131	28.8537	143.722	3.4343	39.6746	729.695	37.457	9.0933	31.6	66.2252	84.3458	0.8969	15.0852	55.7707	67.0208	317.409	119.313	337.455	7.6372	91.0961	138.554	1001.92	0.3596	74.6568	69.5243	47.4463	363.219	157.368	187.184
1118	CHIT1	253.912	156.027	229.192	21976.6	613.483	226.031	490.153	94.731	496.49	709.324	187.328	249.861	315.173	1389.85	1540	2125.82	52.5531	3541.88	2503.54	1309.73	361.58	283.496	137.371	82.7744	349.29	170.605	124.365	1492.4	121.854	139.773	27.8027	685.158	668.629	24.5198	1650.38	440.615	103.961	87.0094	106.145	20.4102	31.4417	0.3596	419.559	223.732	48.8116	1232.65	1851.48	2515.52
1119	CHKA	159.233	145.334	328.937	424.49	356.18	243.724	608.988	178.972	457.973	544.79	467.769	359.488	585.149	360.602	388.749	207.024	753.261	248.22	252.212	288.136	167.143	821.795	177.646	309.12	321.224	306.679	485.959	298.4	553.642	854.704	283.408	306.569	304.26	259.093	282.501	580.657	308.531	331.945	508.252	564.42	427.531	676.016	1871.97	340.826	3346.16	269.615	555.213	206.666
1120	CHKB	262.962	351.385	135.525	361.169	229.843	742.784	228.241	177.795	388.878	599.616	279.107	265.331	256.772	316.227	227.701	244.683	391.606	234.229	172.035	257.936	196.226	376.183	544.889	178.978	352.639	313.694	70.5456	284.324	185.232	909.236	285.448	88.0049	510.99	332.231	561.432	508.553	646.816	312.44	206.947	662.267	415.909	1138.12	1142.83	1128.29	380.598	249.504	495.375	325.043
1121	CHM	3451.88	628.463	383.908	525.046	324.719	282.207	409.022	576.969	580.099	321.755	538.843	485.81	531.073	660.888	550.248	476.341	721.208	549.678	580.531	421.269	1275.28	405.37	512.644	448.123	338.308	519.716	556.031	438.8	384.548	397.63	494.17	146.959	146.243	496.935	634.458	641.398	701.321	837.363	380.436	348.543	435.583	1416.76	569.489	553.581	950.973	445.625	580.223	469.105
1122	CHML	511.737	186.519	520.891	175.881	249.438	128.718	632.553	353.175	517.627	617.916	541.047	163.606	1060.13	581.616	468.345	421.881	769.288	452.357	568.142	412.794	819.6	192.156	188.885	592.836	539.34	233.228	1828.3	736.4	392.936	1144.29	652.915	583.455	959.256	649.775	407.377	1254.84	396.982	775.447	390.87	1311.75	252.301	54.297	315.903	769.995	528.053	677.913	484.032	368.637
1123	CHN1	230.438	454.22	246.924	873.469	400	196.395	210.066	268.616	347.59	418.647	171.901	287.702	410.815	412.301	371.446	273.421	374.953	406.918	184.071	174.959	123.993	396.683	345.926	85.9141	561.914	116.468	505.75	69.2	79.0287	212.07	185.65	53.528	109.682	92.7667	774.809	405.664	741.564	309.852	825.282	451.379	841.641	723.84	170.292	302.143	1638.09	414.615	449.788	264.349
1124	CHN2	191.706	123.554	89.9922	145.454	140.449	80.5043	50.4965	13.3513	143.733	170.018	74.3802	25.0417	176.755	191.287	62.2922	239.476	87.5885	54.2557	100.885	196.555	239.407	351.145	15.2982	246.325	62.2315	46.236	188.553	42.4	21.1921	24.0988	26.009	12.6521	8.6754	719.248	107.962	22.1754	84.6783	63.2796	33.7096	30.2227	87.0399	1218.99	244.948	30.8416	546.485	232.288	158.138	96.2659
1128	CHRM1	4.3036	0.792	0.4433	1.4842	19.1011	1.327	6.3962	0	43.6836	1.8282	0.551	0	12.1065	5.1699	2.3071	5.5952	0	8.1384	15.9292	2.4604	2.8594	3.422	1.2488	2.8543	6.7112	14.339	62.5836	6	0.4415	5.6231	0	0.9732	1.859	19.6159	6.4777	9.8825	0.4192	13.0923	3.4111	2.7475	0.7669	0	1.851	3.1364	0.3413	3.1584	98.8842	2.6741
1129	CHRM2	0.7825	0.396	9.7529	0	43.8202	0	0	0	10.3337	0	1.6529	0	4.8426	0	0	1.4921	0.3727	1.0173	0	0.8201	0.2599	0	0.6244	0.5709	0	0	53.7577	0	0	0	0	0.4866	0	2.8606	0	0	0.4192	0.5455	0	0	0	0.3596	0	0.5227	75.0948	0.2871	2.3086	0.382
1130	LYST	199.53	373.038	789.538	752.505	271.91	331.306	384.447	359.215	406.304	458.866	609.366	830.829	735.27	843.989	244.554	646.436	259.038	688.03	247.788	474.029	256.044	424.585	524.821	430.427	531.408	210.988	236.427	1075.6	381.457	130.133	465.022	204.866	459.799	427.053	612.146	685.508	391.113	153.289	177.577	875.282	392.255	559.871	654.635	749.085	221.871	564.784	266.256	298.73
1131	CHRM3	103.286	136.622	116.148	121.707	169.663	195.068	187.174	67.3925	85.0185	7.3126	191.736	181.97	110.977	3.0158	275.701	213.738	124.86	120.041	175.221	109.623	242.527	149.25	247.893	315.113	201.032	148.657	76.7585	121.6	128.477	71.0915	144.395	161.071	46.4756	499.796	82.771	407.352	111.088	321.58	123.802	247.277	1.1503	5.0342	48.7429	120.23	4.4374	96.1884	152.366	143.635
1132	CHRM4	1.9562	1.98	4.4331	8.1633	6.7416	2.654	27.6048	1.5894	1.8789	0	1.6529	5.0083	2.8249	3.4466	0	2.9841	0.7454	4.4083	0	3.8272	2.5994	7.6336	2.1855	1.998	17.0832	3.219	1.0698	1.2	1.766	4.8198	0.4484	0.9732	0.6197	3.2693	7.1975	1.4462	36.4703	19.3657	2.6085	1.1775	3.8344	15.4621	1.851	4.1819	7.8508	3.1584	6.1562	4.5841
1133	CHRM5	0.7825	2.376	1.3299	5.1948	23.5955	1.327	1.0099	2.861	5.1669	3.6563	1.1019	1.113	1.6142	3.4466	0	2.2381	0	4.7474	0	2.4604	3.3793	1.8426	3.1221	2.2834	1.5253	4.0969	6.1514	2.4	3.532	1.6066	3.139	0.9732	3.0984	0.8173	3.9586	61.4643	2.096	4.3641	14.8483	1.1775	0.7669	15.8216	8.638	2.091	10.2402	2.0099	3.0781	8.4042
1134	CHRNA1	8.9984	11.8802	11.0828	128.757	30.3371	10.6159	11.1092	4.7683	12.6823	21.9378	22.0386	7.7908	10.4923	5.6007	18.4569	6.3413	14.1633	14.5812	54.8673	48.1137	2.5994	275.336	5.3075	1.4271	44.8433	1.1705	6.6863	7.2	3.9735	1.2049	5.3812	9.2457	1.2393	8.9906	96.4462	16.1494	6.288	10.092	125.608	2.355	31.4417	3.9554	15.425	3.1364	641.378	91.3072	36.5525	14.8983
1135	CHRNA2	0	0	0.8866	0.7421	24.7191	0.4423	0	0	1.4091	0	0	0.5565	0.8071	0.4308	0	0	0.3727	2.0346	0	0.2734	0	0.2632	0.3122	0.2854	6.4062	0	0	0.8	0	0	0	0.4866	0	0.4087	0	0.241	0	0	0	0	0	1656.24	1.234	0	0.3413	0	0.3848	0.382
1136	CHRNA3	20.7355	20.1963	10.6395	3.7106	22.4719	5.7503	7.7428	3.8147	5.6366	1.8282	20.9366	0	9.2817	5.1699	6.9214	5.2222	5.9635	2.0346	35.3982	59.0487	7.0185	7.6336	5.9319	1.7126	117.142	54.4297	15.7796	1.6	3.0905	15.2626	6.278	12.1655	9.2951	2.0433	7.9172	13.498	28.5056	21.8205	19.2626	11.7751	5.3681	463.502	4.319	7.3183	157.699	6.8911	20.3925	22.1564
1137	CHRNA4	0	0.396	0.4433	0.3711	31.4607	0.4423	22.5551	0.3179	0.4697	0	2.2039	0	0.4036	0.8617	23.0712	3.7302	0	0	0	0.8201	0	0	2.1855	2.2834	153.748	0	0.5349	1.2	0.883	127.724	0.4484	0	13.6328	0	1.0796	12.7749	0.8384	0.8183	10.8352	0.3925	0.3834	185.904	0	0	1.7067	23.8317	32.3201	2.292
1138	CHRNA5	167.058	207.112	191.511	50.4638	49.4382	63.6957	77.0914	225.383	119.308	43.8757	93.1129	133.556	77.4818	97.3668	118.817	51.4762	301.528	37.6399	199.115	297.704	147.648	165.833	80.2373	46.2395	136.36	237.033	322.011	40.8	181.016	104.428	40.3587	205.839	175.988	27.7891	21.9523	274.541	157.2	219.297	327.464	242.959	305.598	19.7771	45.6579	562.99	115.373	95.6141	81.1851	85.5697
1139	CHRNA7	33.2551	0.396	18.6191	4.0816	39.3258	42.0215	13.1291	10.4903	14.5612	1.8282	91.4601	30.6066	10.8959	8.1857	1.1536	2.9841	41.3716	14.9203	25.6637	46.4735	46.2698	1.0529	2.4977	340.231	5.186	96.5689	14.1749	0.8	46.3576	22.673	0	0.9732	1.2393	4.0866	3.2389	75.2034	2.096	21.8205	1.0033	6.6726	36.4264	0	0	5.9017	0.6827	22.6832	19.6229	16.4263
1140	CHRNB1	75.8998	72.8652	108.168	134.694	133.708	276.015	125.568	102.042	77.9728	447.879	219.532	83.4725	286.441	145.632	161.498	54.8333	312.248	72.2279	57.5221	155.276	41.5909	712.39	146.113	85.3432	119.469	51.796	108.318	124.4	83.0022	145.798	173.094	86.1314	243.036	127.503	195.793	84.6785	485.433	236.559	316.109	74.9681	288.727	241.28	443.005	148.981	536.464	186.06	60.4078	105.052
1141	CHRNB2	2.3474	9.5042	8.4229	17.4397	43.8202	2.2117	78.438	4.7683	8.4549	1.8282	30.854	57.8742	37.1267	2.585	53.0637	48.119	11.5542	11.1902	11.5044	74.9043	23.1349	6.0542	5.9319	63.0798	282.177	37.1644	46.2691	6.4	13.245	6.4263	3.5874	23.8443	2.4787	25.7458	3.2389	421.573	10.48	96.8287	41.1337	9.4201	4.2178	761.237	0.617	1.5682	121.858	8.0396	8.4648	31.3246
1142	CHRNB3	0	0.792	0	0.3711	8.9888	0	0	0	0	0	0	0	0.4036	1.7233	0	0	0	0	0	1.0935	0.5199	0	0	0	0.3051	0	0.5349	0	0	0	0	0	0	0	0.3599	0	0	0	0	0	0	0	0	0	0	0	0.3848	0.382
1143	CHRNB4	78.2473	64.1531	45.6611	8.1633	37.0787	39.3675	95.6068	3.1789	32.8801	7.3126	55.0964	10.5732	18.5634	4.3083	6.9214	46.627	77.8979	5.7647	149.558	174.139	84.7414	16.3201	90.8523	24.5469	223.911	184.359	3.2094	60.8	11.9205	17.2708	37.6682	115.329	35.3215	15.9379	32.3887	7.4721	66.2335	15.2744	4.2137	49.4554	5.3681	8.63	0.617	1.5682	20.4804	6.0297	45.4021	107.344
1144	CHRND	0	0	0.4433	0	2.2472	0	0	0	0	0	0	0	0	0.4308	2.3071	0	0	0	0	0	0	1.8426	0	0.2854	0	0.2926	0	0	0	24.5005	0	0	0.6197	0.4087	0	0	0	4.6369	1.6052	0	0	0	0	0	0.6827	1.1485	0	0
1145	CHRNE	9.8005	36.5197	8.2545	52.8275	29.7303	15.9903	18.7679	13.4435	18.441	22.6874	14.0386	17.0673	38.7167	46.1501	21.7677	23.6082	9.0719	24.1268	33.4159	33.6468	5.9293	21.1003	17.4024	12.7672	36.5	4.3836	7.2292	19.708	18.5386	11.7602	26.3318	6.7689	31.1572	22.9873	13.632	30.4116	44.1417	104.068	137.722	14.6404	19.9195	38.2165	51.1615	21.448	26.8976	20.6992	13.7322	13.7332
1146	CHRNG	0.3912	0	2.6599	0.7421	2.2472	0	0.3366	0	1.4091	0	0	0.5565	2.4213	0	0	0	0	0	0	3.0071	0.2599	76.3359	0.3122	0.2854	0.3051	0	1.0698	0	0.4415	1.2049	2.2422	0.4866	0	0.8173	0.3599	0	0	1.091	0.4013	0	2.3006	0.7192	0	0	0	0.8614	1.1543	0.382
1147	CHUK	706.573	932.992	882.19	674.583	446.067	399.867	787.746	701.899	536.415	420.475	417.631	997.218	908.797	764.286	624.075	550.198	739.843	474.059	420.354	526.517	423.967	540.669	651.889	442.986	823.347	923.257	419.363	640.4	349.227	495.632	389.238	483.698	309.837	626.89	549.168	780.476	675.749	517.147	425.382	874.497	822.853	1053.94	1131.57	610.559	1045.87	496.447	563.678	409.13
1149	CIDEA	0.3912	1.584	0.8866	0	5.618	0.4423	0	3.1789	0	0	0.551	3.3389	1.2107	0	4.6142	0.746	0.3727	0.3391	0	0.5467	2.5994	0.5265	9.3662	0.5709	0.6101	2.0484	0	0	2.2075	0	0.8969	0	0	0	5.0382	2.4104	0.8384	4.6369	2.0065	4.71	0	6.1129	0	0	0	66.3269	0.7695	26.3585
1152	CKB	1870.89	1572.15	232.295	1333.21	10889.9	2286.41	1110.59	776.603	1356.07	1753.2	738.843	7002.78	1254.24	1322.21	223.79	2378.72	2986.58	997.287	823.009	265.172	248.765	4012.37	4301.9	1382.62	646.414	2868.1	3473.12	1076	626.49	1490.11	123.767	2812.17	724.4	4809.15	1643.54	4378.19	1200.59	3214.71	5739.45	553.822	309.049	11088.1	1413.54	2799.27	837.99	1054.34	5844.56	725.05
1153	CIRBP	2042.25	2726.51	2233.4	3320.59	6829.21	3513.88	4073.39	2320.27	4420.02	4912.25	4425.9	2002.23	2740.92	2612.53	2844.68	3167.65	1590.76	3174.3	2569.03	2175.23	2957.63	1975.52	3256.01	3981.16	3054.22	2652.43	1691.09	1748.4	5195.14	3422.03	3468.61	6741.12	1720.22	3288.11	2969.68	4174.51	1987.42	3149.25	3189.16	1423.61	1544.48	11409.2	1335.18	1291.17	2174.68	3089.8	3894.57	1592.59
1154	CISH	143.584	188.499	250.914	392.95	437.079	801.062	446.726	319.797	441.063	623.4	335.537	387.869	615.012	1193.82	328.764	353.992	201.64	683.622	249.558	267.906	155.966	513.293	179.831	334.237	491.141	196.942	276.545	109.6	227.815	187.971	108.969	255.961	153.06	545.157	520.018	190.66	440.579	100.374	348.131	259.445	580.905	47.1054	104.89	133.298	87.383	720.982	390.15	364.053
1155	TBCB	3621.34	1322.53	3373.84	1256.68	1779.88	1878.79	2702.51	1100.23	1105.48	2718.79	902.705	2064.08	890.19	1235.53	2438.34	1563.94	1845.39	850.827	985.788	1532.45	1173.6	1827.81	1611.77	3019.58	2072.59	1386.42	1554.99	1325.31	1861.06	575.616	1209.39	1147.4	2496.24	1589.87	1498.17	1234.32	2773.04	1266.04	1958.91	2023.1	1455.77	2512.12	2574.09	2442.14	1800.55	1247.3	923.748	1935.91
1158	CKM	0.3912	0.792	0	6.308	11.236	12.3853	1.0099	4.7683	1.4091	20.1097	3.8567	3.3389	2.4213	8.1857	1.1536	1.4921	4.4726	1.3564	2.6549	2.187	0.5199	7.1071	1.561	1.4271	2.7455	2.3411	10.698	1.6	0.4415	2.0082	2.2422	1.4599	1.2393	1.226	6.4777	35.6734	2.096	2.1821	4.013	27.0827	6.5184	0	25.9139	2.6137	21.1631	10.6238	1.1543	0.382
1159	CKMT1B	848.2	1335.73	298.792	1960.3	2657.3	2757.49	390.507	2013.19	418.986	201.097	860.606	3465.78	550.04	38.3436	1391.19	1058.25	1203.13	1064.43	3461.95	2684.25	529.764	113.451	2973.77	1195.95	140.936	2876	235.625	1430	430.022	1211.37	183.408	2971.29	1694.81	641.602	902.924	1069.72	873.611	991.471	180.788	792.071	241.564	733.189	449.175	27.7052	28.3312	1827.58	704.117	2329.48
1160	CKMT2	8.216	1.584	15.5159	8.5343	4.4944	11.0583	0.3366	1.9073	20.6675	21.9378	3.8567	2.2259	9.6852	6.4624	1.1536	10.8175	7.0816	13.903	2.6549	7.3811	1.0398	4.2116	0.6244	3.7106	8.8466	2.0484	2.1396	6.4	0.883	16.4675	2.2422	0.4866	0.6197	14.3032	6.4777	5.3028	14.672	4.3641	12.8417	0.3925	8.819	23.7325	11.106	4.7047	1.7067	17.5149	12.3124	7.6401
1161	ERCC8	450.313	133.454	316.968	144.341	103.371	71.2153	153.846	105.221	198.22	104.205	120.661	110.184	177.563	164.145	204.18	69.0079	163.623	113.598	155.752	119.738	135.17	141.879	194.505	116.169	151.003	144.853	262.904	158.4	104.194	117.281	116.592	138.686	170.411	78.0548	234.638	143.176	121.568	109.376	110.158	233.932	221.626	326.861	380.071	177.731	236.207	122.604	202.001	200.172
1163	CKS1B	2484.35	2055.67	1503.71	602.597	1375.28	1651.22	1439.15	2267.19	673.103	643.51	1106.89	3644.41	1006.86	650.548	5227.93	542.738	3196.42	735.504	2098.23	1783.76	979.465	876.547	1408.99	2446.7	2230.57	2344.28	1548.54	1222	1288.74	2092.98	1152.02	1839.9	1872.04	1342.05	929.555	1824.4	1655.42	935.828	1448.51	3240.11	3596.63	467.458	8668.21	10928.9	4161.96	1147.94	1285.49	3051.86
1164	CKS2	1536.38	1862.02	949.573	904.638	356.18	623.687	712.001	1876.5	333.028	705.667	446.832	1459.65	399.516	492.004	2003.73	367.793	1146.85	687.352	1528.32	659.65	1172.08	376.152	1020.29	964.75	759.895	1595.73	1102.43	796.8	1561.59	1398.13	565.022	2090.02	1825.56	454.843	334.683	827.96	891.637	721.169	514.472	1557.85	4203.99	88.817	5151.32	3375.33	2053.5	464.288	1237.4	1567.76
1173	AP2M1	22195.2	16287.8	11093.9	10559.6	28715.7	31515.6	10142.4	12199.6	11467.6	6425.96	8974.66	7340.01	7620.26	7140.09	10057.9	10336.6	19207.2	7938.96	24379.6	14921.8	15136.5	8255.86	25856.1	13658.1	11324.3	28718.4	9926.99	23001.6	18556.7	15401.1	16193.7	18300.2	19089.7	19057.2	12710	22248.6	19710.3	11746.3	10384.1	14008.4	7468.94	6526.43	4426.35	11671.2	14867.1	20559.6	26374.8	15322.3
1174	AP1S1	2012.52	1479.48	863.571	641.558	714.607	1405.73	3194.75	2386.71	638.813	687.386	528.926	1445.74	531.88	884.056	2270.2	1108.98	2122.25	591.726	869.912	902.679	1475.96	1732.3	1694.35	971.6	783.995	1550.37	1179.73	1162.8	1282.56	1714.23	1168.16	1281.75	2582.8	1220.68	1277.19	1040.07	1255.5	953.558	1225.58	924.737	843.175	2469.26	2231.07	4495.56	1722.74	1088.51	1083.88	1935.63
1175	AP2S1	1979.26	1746.79	1289.59	1588.87	3401.12	3505.47	2655.45	1404.43	1224.08	1299.82	1974.1	2656.65	1182	1586.3	3020.02	2263.46	3606.78	1438.45	1569.03	1217.61	1633.48	1808.9	1767.09	3735.69	1755.6	3247.93	1397.16	1995.6	2722.74	2175.72	2039.46	2142.58	3053.14	1753.58	2513	1632.54	2901.28	544.423	1503.29	2327.54	2419.86	1322.19	3130.03	2156.3	1962.36	2050.1	2517.51	1235.41
1176	AP3S1	1199.53	668.063	2022.39	1000	653.933	793.1	1342.53	1356.12	761.879	1129.8	872.176	1238.73	745.763	1922.78	1107.42	815.785	1012.3	655.137	561.062	637.78	614.505	554.093	974.087	663.622	1071.36	738.02	522.867	1373.6	1275.5	920.976	819.731	960.584	1875.76	901.921	1109.49	1191.44	1114.23	444.321	712.716	1632.42	1109.28	521.036	888.478	1000	769.722	1323.95	1026.16	1184.22
1178	CLC	17.2144	1.98	14.186	0	1.1236	0.4423	0.6733	0.3179	2.3486	0	0	1.113	17.3527	49.1142	34.6068	4.8492	20.4994	1.6955	10.6195	90.4866	0.7798	0.7897	2.4977	0.5709	12.2023	1.1705	0	2	0	0	17.9372	0	0	1.226	10.7962	0.7231	5.8688	0.2728	0	13.3451	0.7669	12.2258	3.085	2.091	2.3894	0.2871	0.7695	0.764
1179	CLCA1	0	0	0	0	3.3708	0	0	0.6358	0.4697	0	0	0	0	0	0	0	0	0	0	0	0	0	0.3122	0.2854	0	0	0	0	0	0	0	0	0.6197	0	0	0	0	1.3638	5.217	0	0	0.3596	0	7.8411	0	0	0.7695	0
1180	CLCN1	0	1.188	3.5465	4.4527	8.9888	19.9049	3.3664	8.2651	22.0766	1.8282	2.2039	15.5815	8.4746	2.1541	2.3071	4.8492	41.3716	3.7301	0	3.2805	0	3.9484	9.9906	1.7126	1.5253	3.8042	16.0471	2.4	3.0905	1.2049	30.4933	0	7.4361	25.3371	5.3981	3.3745	1.6768	10.9103	1.2039	20.4102	4.6012	0	4.936	1.0455	1.024	4.8812	13.082	7.6401
1181	CLCN2	182.316	192.063	174.221	204.824	529.213	147.739	140.717	301.359	178.492	85.9232	108.54	188.091	166.667	133.987	437.199	130.929	199.776	131.231	612.389	357.846	506.628	263.227	324.696	197.231	147.342	512.986	457.609	707.6	1010.15	361.482	225.56	518.735	505.035	467.92	127.755	1622.66	88.0319	531.058	383.848	250.81	184.816	55.0162	45.6579	189.232	188.761	165.961	474.413	288.416
1182	CLCN3	1082.16	764.689	1041.78	1043.78	798.876	786.022	864.501	785.504	1228.78	689.214	1182.37	537.563	1261.5	1404.49	816.72	1339.13	528.513	2011.19	818.584	931.93	3008.32	1912.87	746.176	967.318	619.875	991.441	1278.42	869.2	1060.93	1121.8	1230.04	550.365	493.261	870.454	1520.47	1589.88	736.952	1632.72	654.928	1195.17	726.61	1548.36	368.965	380.031	1062.93	1049.75	1520.97	987.489
1183	CLCN4	61.4241	28.9085	336.474	85.3432	77.5281	316.709	167.312	13.0335	227.812	162.706	90.3581	120.757	625.504	221.876	253.783	84.3015	29.0719	162.767	100	115.09	191.058	865.491	15.9226	65.3632	89.0765	139.293	122.493	47.2	157.174	286.374	202.691	4.8662	81.7971	418.063	272.065	22.4164	212.115	177.565	30.4991	95.7708	125	687.882	35.7859	8.3638	161.795	236.02	173.913	82.8956
1184	CLCN5	106.808	234.832	252.688	391.095	333.708	182.24	550.412	436.462	341.953	221.207	452.893	324.43	493.543	243.417	312.615	292.071	199.776	385.554	311.504	239.749	481.414	541.195	359.038	243.185	114.396	462.945	244.985	1106	366.887	383.573	461.883	257.421	498.838	547.609	233.558	735.884	187.801	311.761	222.924	190.756	80.138	302.05	489.28	106.116	347.143	253.248	256.252	241.811
1185	CLCN6	137.715	217.408	304.998	404.082	235.955	152.604	249.116	235.238	427.911	387.569	286.501	141.903	601.695	298.132	185.723	254.77	134.924	304.171	258.407	221.433	154.926	480.653	393.069	230.056	339.833	78.133	507.622	311.6	196.91	462.697	548.879	345.499	149.342	176.543	241.835	332.871	174.387	389.769	245.398	237.072	180.215	729.594	114.145	144.799	571.745	314.407	183.532	174.195
1186	CLCN7	1389.28	1135.35	976.615	2060.48	1629.21	1160.68	1164.45	1249.62	1504.5	2107.86	1236.36	1121.31	2075.46	2224.36	725.588	1464.09	1086.47	1514.41	953.982	1468.02	1657.14	2612.27	965.969	1132.58	1270.56	1632.31	1796.2	1827.6	1971.3	2028.72	1732.74	1300.73	814.253	1715.98	1710.84	1627.24	813.247	968.287	1280.76	1062.51	1093.94	1617.76	1031	860.429	1876.35	1769	1028.09	814.058
1187	CLCNKA	0.7825	0.396	2.6599	3.7106	3.3708	7.5196	1.0099	0.6358	2.3486	12.7971	1.6529	0.5565	4.4391	4.3083	4.6142	3.3571	0.7454	1.0173	0	2.187	0.2599	4.2116	0	1.4271	2.4405	0	6.4188	2	4.8565	12.8527	3.139	0.9732	6.8164	5.7213	3.5987	0.4821	5.8688	1.9093	172.36	9.8126	6.135	374.326	12.957	19.8641	43.3502	4.0198	1.9238	9.1682
1188	CLCNKB	1.1737	0.396	1.3299	5.1948	1.1236	2.654	3.0298	0.3179	4.6972	21.9378	0.551	0.5565	16.9492	12.9248	2.3071	2.9841	8.5725	6.1038	2.6549	1.3669	0.7798	7.6336	0.6244	1.4271	2.1354	1.4632	13.64	2	0.883	4.8198	14.7982	0	1.2393	4.4953	2.879	0.4821	18.864	13.9106	8.2267	14.1301	21.4724	13.3046	9.872	50.7057	22.1871	7.7525	6.9257	1.91
1191	CLU	1524.26	5859.71	11565.1	2928.76	4505.62	48602.9	1220.67	3652.55	6657.75	9230.35	5380.17	6035.61	5356.74	4821.81	2490.53	14273.4	2677.23	3815.87	2438.05	10889.6	2164.02	9128.45	3804.25	7385.47	12468	3711.17	559.24	5185.2	5780.13	26116.7	3902.24	1783.94	1288.92	2138.54	6878.99	3303.65	3755.61	1177.22	2263.96	635.463	3881.52	32209.6	6290.91	476.738	14256.4	31658.3	5080.42	3032.38
1192	CLIC1	16036	12249.7	6996.79	6028.57	9662.92	7335.62	6125.9	14478.6	6061.68	10188.3	7549.86	6953.81	5482.65	8853.92	7217.82	8245.14	19904.6	4647.34	8730.09	8043.47	3112.3	4482.5	13610.4	8575.71	8023.9	8353.5	5845.41	10889.6	4149.67	8134.55	5332.74	6528.47	8637.03	11149.2	8260.91	5909.73	12893.3	6204.13	6982.49	19054.5	16621.2	7962.24	21944.2	20483	16122.5	8041.06	8676.03	9871.84
1193	CLIC2	381.064	250.276	222.099	761.781	186.517	591.397	222.858	179.29	520.915	711.152	289.256	234.279	584.342	1152.89	516.794	287.595	145.732	442.184	360.177	270.093	350.403	191.103	117.078	222.349	393.218	310.484	87.1891	802.8	82.1192	434.18	927.803	65.2068	786.987	307.315	492.308	227.538	584.783	79.3722	564.635	460.799	412.577	115.786	983.495	266.597	293.552	614.744	397.461	296.438
1195	CLK1	652.973	1957.46	1258.12	2045.27	571.91	832.025	570.274	654.216	1415.72	1937.84	1302.48	949.917	1315.17	1279.55	940.15	654.643	470.742	732.791	495.575	697.376	497.271	600.684	1000	192.665	922.49	603.409	1587.86	606	689.625	1164.78	2273.09	440.876	1441.98	1638.33	740.261	524.013	939.845	1161.4	702.684	1166.91	3124.23	1778.14	3587.85	2351.28	1205.61	999.785	1047.33	686.467
1196	CLK2	388.106	514.809	929.181	808.905	1122.47	868.738	749.369	528.014	1082.69	914.077	1029.75	984.975	1110.17	490.711	1135.1	595.333	558.33	606.985	756.637	752.597	753.574	501.974	748.361	531.468	1001.5	331.846	1493.71	846.4	973.068	1696.15	1141.7	937.713	1238.11	1325.7	534.773	903.164	483.337	854.547	615.801	543.224	1128.45	620.64	625.636	699.948	924.008	766.348	720.662	881.673
1198	CLK3	528.169	815.378	602.46	892.764	1558.43	863.873	1215.62	819.518	751.545	1089.58	710.193	593.767	682.809	619.098	599.851	734.841	718.599	629.027	900.885	778.294	447.102	806.528	1108.96	630.227	731.22	712.561	1079.7	829.6	703.753	1578.47	850.224	731.874	1665.07	1226.4	578.318	782.645	809.893	987.652	1268.72	926.7	642.255	1229.77	532.47	715.63	611.34	805.111	527.895	1189.57
1200	TPP1	3122.07	3576.34	3276.96	8487.57	2958.43	3474.07	3701.06	3527.93	4887.39	5468.01	5507.99	4173.07	7320.42	5150.1	4373.14	5833.59	2108.83	5324.86	4887.61	4740.84	3381.86	9503.03	3259.13	4488.37	4326.31	2480.06	1744.85	2560	2220.31	2509.09	2802.24	2967.88	1736.33	3326.93	6413.32	3586.14	3062.25	3918.42	2437.92	2048.08	5706.67	3341.6	2114.45	1256.66	3383.7	5632.04	2701.81	2763.06
1201	CLN3	1148.28	891.015	466.807	653.432	1410.11	1028.86	527.521	751.808	814.487	1252.29	800	658.876	855.932	941.787	446.427	952.309	1143.87	754.154	792.035	1110.72	715.623	1075.02	619.107	938.775	680.886	802.692	1060.71	1012	849.007	1055.79	588.789	657.908	445.087	1066	831.669	902.199	597.778	2020.86	629.333	475.321	595.859	411.003	1109.98	1480.92	1034.94	1219.15	736.052	440.837
1203	CLN5	1118.15	1067.63	658.318	751.391	441.573	1173.95	699.882	738.457	630.358	736.746	847.383	637.73	552.462	719.48	491.416	620.698	631.755	722.957	564.602	747.95	352.223	527.244	1182.64	391.323	921.88	745.043	729.607	324	439.294	1209.76	682.063	422.871	312.316	308.95	848.943	410.726	1418.99	296.487	363.381	1081.35	884.586	1632.15	1961.44	1347.62	709.646	780.705	597.538	672.333
1207	CLNS1A	3300.08	2088.14	1699.66	1223.38	1816.85	2481.48	2394.21	2138.44	1630.85	1544.79	1354.27	1953.81	1232.85	1408.37	1857.23	1045.19	1890.42	1281.79	2390.27	1984.96	2171.04	1011.85	1884.17	1607.54	1992.93	3058.89	4473.12	2120.4	2877.7	1945.58	2899.1	2409.73	1062.12	1629.34	1607.92	2902.8	3039.2	2536.91	2901.23	2840.94	2514.95	1699.39	1745.49	11036.6	2001.62	1496.81	3271.26	2603.38
1208	CLPS	0	0	0	0	0	0	12.4558	0	0	0	0	0	0	0	0	0	0	0	0	1.0935	6.4986	0	0.3122	0	0.9152	0	1.3373	0	0	0.4016	0	0	0	0	0	0	0	0.2728	0	0.3925	0	0	0	5.7501	1.024	0	0	0
1209	CLPTM1	2484.74	2814.42	2845.17	2350.28	4011.24	5177.93	3572.46	1738.85	3872.34	2760.51	4194.49	3199.22	3337.37	2774.09	4136.66	3136.69	2799.11	2956.6	2467.26	3591.85	4144.01	4053.17	3628.79	6954.76	4564.56	4050.63	2187.22	2906	3882.12	3099.11	3233.18	3041.36	4438.73	5808.34	3437.52	4076.17	2332.43	2802.3	2794.48	2310.67	3064.8	2655.52	1511.03	1144.28	1968.85	3239.97	3884.96	1714.83
1211	CLTA	4290.3	1992.71	3030.48	2487.57	1786.52	3089.24	2965.49	8318.21	1707.89	2583.18	1899.17	3150.81	2049.23	2339.82	2468.62	2750.99	2844.58	6925.4	6786.73	5654.18	3001.56	3016.32	6500.78	1943.2	4723.49	3161.61	2381.12	2936.8	9396.91	4014.46	1768.61	2577.62	2820.76	4261.54	2639.32	1996.51	3420.67	2790.3	1902.18	1564.52	5268.4	2844.3	3330.56	5143.75	2391.43	3100.71	3487.5	2627.07
1212	CLTB	3716.74	970.216	886.18	2143.23	3451.69	2666.37	1575.16	1141.22	1099.13	1557.59	1029.2	2038.95	962.47	1386.4	650.607	1818.82	1702.94	1065.79	953.982	1052.21	657.915	791.524	2737.75	1044.1	1651.88	2833.86	268.253	2113.2	1354.08	1437.9	2204.48	1538.69	4586.83	1100.12	1870.27	1401.63	1257.18	391.406	1242.24	4040.43	1042.18	1744.34	588.616	877.679	1252.38	1562.56	1810.7	1312.2
1213	CLTC	7967.14	10061.3	15620.1	8547.31	7652.81	8595.38	11862	11131.2	10147.7	7718.46	7039.12	12564.8	9635.59	8565.26	10220.5	11923.8	7783.08	11926.1	11356.6	10410.6	10162.7	9837.59	10757.4	12834.9	10295.3	9073.38	8140.14	10737.6	9333.33	10914.8	8821.08	12270.6	7692.02	4932.57	10566.6	8194.52	5974.43	11836.8	9110.21	8388.97	11648.8	7318.23	7950.02	8422.37	11391.2	11443	6494.42	11320
1215	CMA1	0.3912	0.396	1.3299	4.4527	1.1236	2.2117	1.3466	0	3.7577	0	8.8154	0.5565	7.6675	3.0158	0	3.3571	0.3727	0.3391	0	2.7337	1.2997	1.3161	0.3122	14.8423	0.6101	0.2926	0.2675	0	0	0.4016	0.4484	0	0.6197	2.0433	0.3599	0	1.6768	0.2728	2.2072	0	0	0.3596	11.723	0	0.6827	0.2871	1.5391	1.146
1230	CCR1	157.668	167.907	298.349	1608.53	100	214.088	100.993	36.2394	238.616	409.506	202.204	208.681	1118.64	860.361	517.948	503.571	251.957	702.95	577.876	640.241	145.568	146.091	64.3147	327.387	692.478	86.6194	121.69	59.6	37.9691	18.4758	57.3991	29.6837	94.1905	50.2656	413.855	119.072	437.225	90.2825	296.564	229.222	1873.08	76.9507	520.747	157.867	269.659	580.576	238.553	210.104
1232	CCR3	3.9124	3.5641	23.4955	8.5343	20.2247	1.327	0.6733	0	7.9852	10.9689	3.3058	1.6694	10.8959	11.2015	0	4.1032	5.5908	2.0346	2.6549	24.3302	0.7798	2.6323	6.2441	3.7106	3.6607	0.2926	0.2675	34	3.9735	19.279	12.1076	0	0.6197	0.4087	6.8376	0.4821	32.6975	1.091	1.4046	6.6726	8.0521	0.3596	14.191	6.7956	58.7105	8.3268	3.0781	4.2021
1233	CCR4	14.4757	19.4043	14.6293	117.996	14.6067	7.0773	25.9216	4.7683	62.9419	89.5795	92.562	18.9204	36.7232	298.132	46.1424	24.619	17.8904	126.484	33.6283	43.7397	22.875	30.5344	5.6197	6.8503	71.6883	15.2169	6.6863	13.2	6.181	2.0082	0	1.4599	1.2393	5.7213	68.0162	22.4164	52.8191	4.3641	13.0424	13.3451	38.727	0.7192	54.2959	15.1594	38.5714	66.614	57.7145	19.1004
1234	CCR5	70.4225	123.554	102.848	901.67	151.685	122.083	108.399	30.5174	149.839	603.291	295.317	163.049	211.864	661.319	377.214	199.563	64.8528	457.443	317.699	562.876	135.69	96.8676	31.5329	129.299	427.689	48.8697	87.724	40.4	45.9161	21.2873	43.4978	45.7421	117.738	42.0924	317.769	143.658	246.489	64.0978	146.275	144.441	383.436	5.0342	657.103	65.8651	166.574	818.319	225.087	70.6714
1235	CCR6	30.7786	64.557	34.3965	121.826	62.618	64.138	40.3972	19.1846	81.5943	271.481	211.025	53.606	72.6271	715.68	62.6844	67.016	14.6403	172.855	49.5575	91.9956	39.1396	82.6954	33.4811	38.4301	152.547	23.2234	40.9922	30.576	44.8653	26.6533	16.5157	16.6861	21.8559	22.0964	116.034	38.1103	70.2746	18.5093	27.0439	62.8044	52.7952	40.4315	61.3235	27.1302	37.8444	205.702	95.0366	31.5424
1236	CCR7	49.687	85.9334	29.7019	336.92	66.2921	161.008	67.6654	41.9614	274.784	544.79	293.113	138.564	116.223	761.27	138.427	86.5396	29.8174	332.316	200	179.88	89.9402	124.77	15.9226	27.1157	253.502	43.017	23.0008	41.6	62.2517	11.6478	11.2108	47.2019	79.938	40.049	141.43	87.0142	122.406	110.739	309.807	34.5403	69.7853	3.5958	190.653	28.7507	78.5082	230.565	244.325	48.897
1237	CCR8	7.8247	15.8403	12.4127	64.9351	21.3483	2.654	7.4062	6.3578	5.1669	21.9378	37.4656	7.2343	8.071	68.9322	27.6854	8.9524	9.3179	32.2143	30.9735	23.5101	7.5383	6.0542	2.1855	1.1417	71.0781	9.0716	3.4769	2.8	1.766	2.4099	2.2422	0.9732	0	2.452	25.5511	25.7909	27.6672	3.2731	11.4372	11.3826	21.4724	0.3596	13.574	1.0455	8.5335	20.0991	26.9334	7.6401
1238	ACKR2	14.0845	12.2762	9.3095	59.3692	67.4157	48.2141	17.1688	20.9807	32.8801	188.3	58.4022	32.276	418.886	580.323	6.9214	36.9286	13.7905	35.2662	24.7788	35.8119	16.1165	115.293	7.1808	16.5549	34.1663	38.0423	19.5239	9.2	7.064	16.8692	1.7937	18.9781	23.5476	22.8852	41.7454	15.9084	73.7791	36.8222	40.5317	26.6902	6.5184	90.9745	16.042	3.1364	22.8698	72.0695	23.8553	24.8305
1240	CMKLR1	134.194	260.176	262.44	1079.41	184.27	178.259	202.323	24.4775	369.666	634.369	403.306	106.845	1086.36	1089.99	808.645	387.563	175.55	634.792	437.168	764.352	207.174	283.232	96.7843	325.674	664.108	130.222	123.83	118.4	54.3046	18.4758	60.0897	32.6034	156.158	62.1169	478.273	216.451	304.339	96.8287	228.944	250.024	1797.16	165.768	628.104	110.298	279.558	1018.74	211.62	133.321
1241	LTB4R	123.341	996.234	470.518	609.128	1446.7	181.86	380.397	1655.89	435.234	225.283	1025	605.804	293.043	144.775	276.104	803.11	451.67	1151.51	668.292	364.041	172.256	381.856	2904.37	929.271	143.172	398.405	337.358	436.076	342.252	40.1647	742.735	1307.34	1490.82	659.714	263.421	2101.48	95.1289	165.574	213.634	416.301	333.946	180.629	144.446	50.0941	135.171	236.853	1932.37	405.012
1244	ABCC2	9.3897	17.0283	4748.75	6.679	10.1124	3.981	43.427	30.8353	8.9246	63.9854	11.0193	27.2677	34.7054	13.7864	5.7678	34.3174	12.2997	3.7301	2.6549	466.648	15.5966	3.9484	55.5729	48.8083	4.8809	4.9748	4.0118	6519.2	55.1876	1372.83	373.543	8.7591	21.6886	4.4953	7.9172	24.1036	7.1264	4.9096	1.8059	15.7001	16.4877	1.7979	645.38	63.7742	698.723	35.0298	2.6933	6.1121
1258	CNGB1	3.5211	19.8003	46.991	3.3395	183.146	27.8669	75.7448	49.5907	6.1063	14.6252	167.493	21.7028	12.5101	12.9248	2.3071	10.0714	6.3362	45.7782	1.7699	79.0049	1.0398	2.1058	136.747	17.6966	14.9478	4.9748	5.349	18	29.1391	51.0091	16.1435	0.9732	3.718	27.3805	10.4363	1.2052	58.2687	1.3638	1.2039	5.495	26.8405	0	12.957	3.6592	4.7788	64.0299	13.082	9.1682
1259	CNGA1	32.8638	7.9201	10.6395	13.7291	23.5955	50.4257	66.9921	23.8417	7.5155	12.7971	19.8347	9.4602	110.169	29.727	5.7678	33.1984	7.0816	13.5639	2.6549	13.6687	5.1989	86.865	39.9625	1.4271	1.5253	38.0423	8.5584	19.2	4.415	23.2955	19.7309	22.3844	46.4756	49.0396	23.7517	1.2052	4.192	1.6365	7.2235	10.2051	10.3528	5.0342	33.9349	3.6592	2.048	10.9109	3.4629	7.6401
1260	CNGA2	0	0	0.4433	0	12.3596	0	0	0	0	0	0	0	0.4036	0	0	0	0	0	0	0	0	37.6415	0	0.8563	0	0	0.2675	0	0	0.4016	0	0	0	0	0	0	0	1.091	0	0	0	0	0	0	0	2.5842	0.7695	0
1261	CNGA3	0.3912	0	0	0.7421	23.5955	0.8847	0.3366	1.9073	0.4697	54.8446	1.6529	0	0.8071	12.9248	1.1536	4.1032	1.1182	1.3564	0	0.8201	1.0398	0.5265	0	0.5709	0.6101	1.4632	0.2675	0.4	0.4415	1.2049	0	0.4866	0	0.4087	3.9586	9.1594	1.2576	4.6369	24.6802	0	0	0.7192	0	0.5227	0.3413	0.5743	1.9238	0.764
1262	CNGA4	5.8685	1.188	4.4331	5.5659	58.427	67.2343	1.0099	8.9009	1.4091	95.064	3.8567	11.1297	2.4213	60.3157	1.1536	135.405	4.0999	0.6782	0.885	3.0071	7.2784	32.3769	1.8732	0.5709	6.4062	29.2633	3.4769	0.8	3.9735	1.6066	2.2422	0.4866	5.5771	2.0433	43.5448	13.257	3.3536	4.3641	0	2.7475	0	8.9896	0.617	0	4.7788	2.5842	7.3105	7.6401
1263	PLK3	257.825	310.469	171.118	500.557	294.382	359.173	140.044	405.945	679.679	272.395	268.32	601.558	665.053	515.699	199.566	582.65	390.98	434.385	319.469	140.241	105.537	220.058	360.599	176.68	366.983	196.357	140.144	166	188.079	304.448	252.466	404.38	127.653	346.955	323.887	175.957	419.199	159.29	319.639	753.606	551.38	453.794	251.735	274.438	295.259	267.892	339.746	236.081
1264	CNN1	216.745	214.636	121.024	255.659	465.168	593.166	211.412	149.09	1302.05	276.051	242.975	217.585	640.839	420.056	62.2922	466.643	339.545	383.181	117.699	187.808	136.21	161.358	146.737	45.954	405.115	88.6678	66.0604	89.2	71.9647	27.7136	44.843	46.7153	121.456	77.6461	698.156	376.258	561.727	45.8231	94.1058	88.7057	102.377	573.894	62.3168	145.844	83.287	438.734	337.822	300.258
1265	CNN2	3235.52	5264.91	3368.28	3608.16	12915.7	11900.9	8534.93	10715.1	5869.57	5700.18	7323.97	7269.34	3882.16	6784.66	3134.22	5952.21	4474.47	6354.36	5076.99	3667.03	3010.92	6068.7	6574.46	8143.29	6376.29	4276.25	1859.86	2101.2	4888.3	2950.1	3439.91	4558.15	4158.64	5417.25	7148.54	6043.99	8641.38	2374.89	5402.36	3091.75	4482.36	249.191	2901.13	2811.29	3070.35	4535.21	5752.21	3289.47
1266	CNN3	3479.26	2904.31	3250.36	2977.37	4324.72	4889.97	2641.64	1191.77	3440.67	2778.79	4970.25	2076.24	6517.35	4495.24	2173.3	2290.32	4772.64	2472.02	1826.55	1416.07	1008.32	10474.6	2244.15	1236.76	3851.34	2212.01	9440.49	1339.2	657.395	629.782	1473.54	1601.46	1316.19	2760.11	5434.1	1302.32	9182.56	1685.09	4334.89	5332.94	10344.3	5866.59	9827.55	7759.02	19246.1	3857.87	5069.26	2170.95
1267	CNP	2029.34	2013.29	2471.59	2419.74	3255.16	3494.24	2854.14	3035.48	2335.09	2005.56	1501.13	3444.4	1846.12	1865.72	2424.52	2400.96	1400.83	1660.68	3057.14	3327.01	2165.1	3523.91	1667.82	2847.08	4137.46	2625.3	4035.05	2568.16	2720.44	2546.01	1262.37	2902.23	5054.9	2087.87	2547.31	2761.39	2426.77	1624.51	4034.16	1263.91	3621.2	2826.98	1439.28	1403.6	2509.02	2173.4	2300.3	2397.25
1268	CNR1	8.6072	35.6406	445.528	49.3506	76.4045	85.8122	146.777	13.3513	170.037	124.314	132.231	16.6945	269.976	71.5172	12.6891	45.5079	151.323	128.179	14.1593	344.997	555.238	177.152	32.4696	486.656	310.547	2.9263	1.8722	18	449.007	69.8865	223.318	2.9197	9.2951	24.9285	66.2168	12.7749	34.3743	20.4568	13.6443	16.0926	4.2178	29.4858	17.276	6.2729	546.144	135.812	82.7241	51.953
1269	CNR2	3.5211	6.7321	0	12.616	20.2247	13.7123	3.0298	3.4968	13.6218	49.3601	41.3223	6.6778	4.0355	23.6955	0	0.746	4.4726	14.2421	11.5044	12.3018	2.3395	16.8465	0.3122	0.2854	25.6247	1.7558	0.2675	6.8	10.1545	0	0	0	2.4787	1.226	9.7166	2.1693	2.096	0.5455	2.0065	4.71	1.1503	0	9.255	0	3.4134	11.4852	5.3867	1.146
1270	CNTF	5.0861	11.1753	9.3095	5.5659	28.1685	20.7896	2.9995	21.9661	9.864	30.3108	3.3058	12.2426	28.2647	22.8338	5.7678	28.7222	4.3235	12.5466	6.1947	6.0142	7.7983	15.6067	9.3662	13.0726	8.7704	18.7285	16.9163	7.6	13.245	16.2747	2.9103	5.1095	8.6754	4.0866	11.1273	27.0226	2.9344	17.7619	12.2398	17.2701	1.9172	127.292	3.085	4.1819	7.8508	3.7327	8.4725	5.5047
1271	CNTFR	6.2598	4.3561	1.7732	91.2801	11.236	9.7313	32.6544	2.5431	10.8035	0	6.6116	1.6694	33.0912	5.6007	28.839	10.8175	1.1182	5.4256	2.6549	4.374	19.7557	4.4749	3.4343	15.6986	23.1843	14.0464	0.5349	6	38.4106	149.413	2.6906	2.9197	11.7738	9.3993	8.2771	485.93	6.288	15.8199	4.2137	3.14	0	1.7979	111.677	0.5227	4.0961	26.9902	329.357	5.3481
1272	CNTN1	444.053	34.8486	63.3935	314.657	433.708	212.761	324.188	379.56	44.1533	21.9378	948.76	227.602	89.5884	410.147	13.8427	480.817	27.9538	335.368	898.23	81.7387	1184.56	1074.76	249.454	449.265	32.0309	1110.54	14.9773	1436.4	551.876	3.6148	31.8386	128.467	98.5283	521.046	483.311	1061.52	2640.12	3373.46	40.1304	118.144	1.9172	65.4441	27.7649	7.8411	3.0721	227.119	1006.16	7539.3
1277	COL1A1	20043	43455	54512.2	92651.2	229360	30920.7	107203	25118	73283.2	80316.3	24383.5	51259.9	72241.7	100153	20363.8	81081.3	35180	135023	17185.8	17871.8	11758	103036	76572.9	30251.7	105967	2309.17	26996	20346.8	5654.3	12368.7	31760.1	6169.83	12175.4	5678.79	167089	59686.9	37442.5	36483.9	37238.6	19604.7	14748.1	981.661	4758.29	5529.01	18196.8	75387	60509.4	20960
1278	COL1A2	15532.9	34597.1	44315.6	69824.9	113492	24557.8	57924.3	16971.5	55079.8	54663.6	20610.5	33760.2	57214.3	74693.7	16149.8	52497.5	27126.7	72405.6	13400.9	15350.5	8921.5	60253	46937.6	17910.9	89427	1850.9	18077.6	13216	3452.54	5090.47	17358.3	3784.91	5288.3	4773.19	119855	38676.5	35780.3	25593.3	25378.9	14331.9	13479.3	1293.78	4027.15	6293.26	16910	66239	51361.3	17532.2
1280	COL2A1	6.2598	6.3361	77.1362	0	13.4831	4.4233	24.575	3.4968	15.5006	0	4.4077	15.5815	426.957	0.8617	3.4607	1.8651	4.4726	2.0346	0	1.3669	1.5597	145.565	211.989	1.1417	135.445	97.7394	177.32	32.8	22.5166	18.0741	120.179	1.9465	1.859	66.6122	6.1179	110.877	23.056	160.381	476.549	26.6902	0.7669	13.6641	129.57	2424.46	1.3654	4.5941	8.4648	1.528
1281	COL3A1	23522.7	53347.2	86773.8	95582.6	126958	35146.3	84440.3	24420.2	65577.9	75075	36746.6	51837	99753	136424	33452.1	76088.1	45114.8	100376	16159.3	20643	8402.13	86514.3	66462.7	32322.8	93091.6	2493.53	19477.4	17122	3205.74	5119.79	18987.4	4474.45	5360.81	4309.77	156933	40840.5	91437	38424.3	25003.5	20301	45051.4	530.744	9530.16	14506	24626.7	73150.2	70957.6	24575.7
1282	COL4A1	3043.04	6427.98	6291.48	13957.7	10584.3	3400.64	7649.55	5426.69	8221.9	11457	5731.13	5905.4	13216.7	11687.9	5148.33	13185.4	4718.23	14375	3008.85	6398.58	6710.94	5555.41	5366.22	7539.89	34271.3	1571.44	7527.41	2368.8	4444.15	4990.46	4301.79	3548.42	2196.13	3125.46	10150.2	6153.18	6442.67	3746.31	10590.6	6492	11133.1	1791.44	2240.32	1622.06	6157.43	9490.49	5235.48	3879.67
1284	COL4A2	2994.91	7141.98	4871.11	12013.4	13392.1	3482.91	10997.1	6117.14	9448.33	12018.3	5661.71	5886.48	13375.3	11509.1	4342	15524.9	4311.59	17515.8	2896.46	8025.15	8563.3	6388.79	6313.14	10010	45242.6	1470.19	9427.39	3532	7256.95	5724.67	4886.1	7233.09	2228.97	3439.31	10732.9	6283.1	5084.47	4016.62	19029.6	6295.75	8143.79	1532.9	1413.54	1095.66	5166.18	10906.3	5465.95	3982.05
1285	COL4A3	13.6933	16.6323	50.9808	163.636	39.3258	40.6945	6.0596	14.6229	259.283	283.364	83.1956	16.6945	177.563	150.358	4.6142	24.9921	35.0354	79.688	13.2743	10.3882	19.2358	28.6918	1.561	24.8323	68.9427	1.1705	3.4769	24	29.1391	348.629	4.9327	8.2725	11.1541	17.9812	122.357	24.5857	27.248	15.0016	6.6215	6.6726	23.3896	110.751	19.7439	57.5013	35.4994	52.2576	52.7126	35.9087
1286	COL4A4	29.734	48.3128	355.092	187.013	80.8989	95.1012	19.1887	16.8481	329.74	469.836	149.311	32.276	280.065	283.915	31.1461	81.6904	11.1815	226.857	58.4071	68.07	86.0411	82.9166	5.9319	45.3832	616.824	14.0464	20.8612	36.8	64.0177	321.317	18.8341	14.5985	60.7281	109.93	210.526	61.9464	59.9455	128.468	84.6752	20.0177	110.046	88.4574	35.7859	63.2514	38.9128	222.525	107.349	67.9973
1287	COL4A5	1893.19	1508.79	2668.74	593.321	4004.49	646.246	2619.09	2112.06	1507.32	166.362	4069.97	821.369	858.757	186.548	1056.66	2551.05	903.466	3184.81	648.673	1543.19	5519.63	4274.02	1985.64	2486.66	1099.42	1173.75	481.68	1536	3356.29	793.654	2249.33	2985.4	2294.04	869.228	1573.01	2751.91	1086.15	5235.02	3447	1987.24	267.255	39.9137	202.375	203.868	794.981	1786.81	1281.26	802.98
1288	COL4A6	717.527	1098.92	1254.57	32.6531	2668.54	204.799	2268.64	1461.02	333.968	10.9689	1377.96	729.549	549.233	16.3714	362.217	1455.13	345.136	1600.88	88.4956	641.607	3220.43	2465.65	1021.85	1648.35	52.7748	415.539	9.6282	766.4	1059.16	157.446	1036.32	2150.36	287.529	137.311	663.248	660.681	839.656	3443.83	2203.76	1002.45	15.7209	3.5958	38.8709	5.7501	36.5234	307.803	584.071	135.231
1289	COL5A1	2154.54	5291.84	6974.62	10892.8	21450.6	2952.12	11200.5	3085.11	6472.68	8773.31	3257.3	4923.21	16104.5	13417.2	2544.75	10287	3776.74	17924.4	1542.48	2136.14	1864.31	7351.15	6852.95	3120.59	11687.6	210.696	3201.93	2362.8	813.245	1500.15	5273.99	733.333	1474.83	2175.73	17365.7	4067.01	4479.14	4791.79	8637.67	2162.69	2177.91	191.658	365.88	906.43	2802.06	7818.53	5759.14	2666.41
1290	COL5A2	2097.81	4320.43	7824.45	8801.86	16379.8	2175.38	6710.32	2476.67	5578.34	4851.92	4157.58	3657.76	6881.76	8685.03	2461.69	5551.97	3559.45	10224.8	1341.59	2148.72	1433.84	5046.06	5775.21	1705.15	10877.4	634.428	2031.83	1941.6	962.031	470.328	2256.05	484.671	1295.12	1011.85	14495.4	4271.89	5312.51	5013	3138.2	2314.2	3830.9	735.347	715.101	1064.82	2779.53	6761.9	5152.75	2411.23
1291	COL6A1	1419.01	5603.89	4658.32	10672.4	12988.8	2758.82	10509.7	3573.39	7016.61	8063.99	4224.79	5455.76	7486.68	12496.6	3531.04	7066.41	3920.24	12980	2068.14	2664.57	1346.5	8718.87	10335.6	6222.92	12013.4	435.145	1702.06	1767.6	1831.79	6214.68	7652.47	1032.6	2905.65	1575.81	15520.3	11651.9	2973.38	4043.89	9549.84	4722.99	25805.2	734.628	3296	705.698	1796.81	8419.21	5894.57	2180.5
1292	COL6A2	2875.98	7107.13	6602.24	15276.8	27584.3	5891.41	18128.3	5559.25	11832.1	15270.6	6209.37	8582.64	11461.3	18201.1	4716.9	11536.3	6695.49	17404.2	2759.29	4471.3	2072.26	14325.3	13557.6	5555.3	20830.8	638.232	2594.81	3350.4	1553.64	6171.7	7721.97	1380.54	4570.1	2071.92	26163.2	13505.3	7125.13	5769.08	6985.1	5315.67	12011.1	1274	6387.17	1591.22	3312.02	13132.2	8806.08	3647.79
1293	COL6A3	3796.95	11249	13520.1	29051.2	26665.2	7158.69	12595.2	6820.95	14223.5	24532	11005.5	12204.8	26040	21072.2	6179.61	21335.4	7383.15	35139.4	4924.78	4842.81	4249.55	19630.7	12999.4	7858.14	20829.6	545.468	7128.91	5564.8	1392.49	1619.84	6444.39	1608.27	2875.29	1892.52	28064.4	14802.3	9905.68	11396.3	9537	5542.54	3105.44	89.1766	2284.13	2593.31	5280.53	22295.6	10954.2	6634.71
1294	COL7A1	1165.1	2498.8	5630.06	2187.76	11515.7	3407.28	5155.02	2984.66	1220.32	782.45	3414.88	5357.26	3149.72	292.962	550.248	4180.01	571.003	12130.2	582.301	978.677	1868.99	2101.34	6346.55	5653.77	3009.08	867.364	244.183	5599.6	12273.7	1223.01	27436.3	6579.56	12316	3019.21	1983.63	6894.61	995.598	7045.03	6470.63	4430.18	529.908	32.3625	41.3389	279.665	52.9077	1787.95	759.908	3010.98
1295	COL8A1	257.042	456.992	625.069	879.406	1225.84	197.722	568.255	162.759	843.609	579.525	295.317	162.493	1078.29	846.143	185.723	579.666	385.017	1068.84	236.283	479.77	405.251	679.389	920.387	190.667	1756.82	31.897	280.289	275.2	33.5541	147.404	27.3543	32.6034	14.2525	87.454	1798.65	502.32	869	324.308	356.158	239.427	865.798	46.0266	56.1468	170.413	338.609	1345.78	620.239	567.281
1296	COL8A2	184.272	398.779	409.62	1500.56	1184.27	304.324	813.668	84.5585	432.138	685.558	440.771	144.686	286.118	520.008	295.311	434.19	324.264	404.883	224.779	266.539	106.317	729.929	542.928	157.842	2581.39	51.5034	201.926	284.8	42.8256	65.0668	300.897	73.9659	46.4756	689.824	1728.12	1277.98	408.719	149.198	770.103	509.077	180.215	3.9554	169.058	109.775	100.354	822.339	934.975	236.081
1297	COL9A1	0.7825	0.792	1.3299	2.5974	13.4831	1.7693	1.6832	1.9073	2.3486	3.6563	8.2645	7.2343	0	0.4308	0	1.4921	0.3727	3.0519	0	1.9136	12.9971	126.876	0.3122	0.8563	100.058	5.2674	55.8973	1.6	0.883	66.2717	1.3453	0.4866	7.4361	8.9906	1.0796	6.0259	1.6768	61.3703	1176.42	0.785	0	40.6329	0	0	1.024	3.1584	18.4686	7.6401
1298	COL9A2	37.9499	191.271	44.3312	231.911	356.18	632.976	240.7	146.229	173.795	224.863	230.303	119.087	707.425	176.639	61.1386	98.4761	161.014	114.276	45.1327	61.2356	91.7598	2872.86	409.928	273.155	2917.56	91.8868	442.097	90.4	133.333	106.035	350.673	60.3406	123.315	234.573	257.67	296.716	293.02	3450.92	3390.02	197.822	74.0031	61.8483	53.6789	157.345	253.957	336.516	570.604	145.545
1299	COL9A3	8.6072	11.0882	4.4331	6.308	25.8427	211.877	144.757	41.0077	20.1978	117.002	55.6474	140.234	67.3931	10.7707	21.9176	57.8174	11.5542	54.9339	156.637	15.3089	1.5597	84.7591	12.8005	7662.05	288.583	19.0211	1227.87	17.6	20.3091	563.912	22.87	10.219	13.0132	46.9963	16.5542	145.586	7.5456	126.559	105.744	114.218	101.994	51.0608	4075.89	514.375	1031.87	235.446	993.074	111.164
1300	COL10A1	704.225	921.111	532.861	2413.73	1108.99	390.578	399.933	241.914	414.759	1234	87.0523	269.338	408.394	1431.21	472.959	606.524	864.331	976.602	211.504	412.794	301.274	909.45	631.595	55.0878	3923.03	41.2612	510.297	404	76.3797	63.0585	452.466	49.635	11.7738	137.72	3366.62	530.521	1063.09	397.407	349.536	370.13	281.825	1.0787	38.2539	305.802	506.89	1414.4	2184.3	1097.51
1301	COL11A1	629.89	1132.18	1862.35	2037.85	4633.71	88.0239	1285.64	318.843	332.089	696.527	92.011	410.128	180.791	1633.26	433.738	503.571	774.879	2041.03	213.274	323.674	174.941	1774.94	1566.66	18.2674	5160.94	14.9243	807.703	522	14.5695	41.3696	843.498	31.1436	52.6723	63.7515	6499.33	1275.32	920.562	682.983	211.287	423.118	374.617	43.5095	80.8268	340.303	36.5234	1519.49	1379.38	511.89
1302	COL11A2	2.3474	6.7321	25.2688	9.2764	19.1011	7.962	32.6544	5.722	22.5464	23.766	13.7741	6.1213	40.3551	8.1857	2.3071	15.6667	8.9452	4.7474	9.7345	8.2012	11.4375	31.8505	8.7418	2.8543	26.845	3.5116	98.1546	5.6	11.479	32.1317	16.5919	40.8759	220.604	45.3617	12.5956	83.8807	5.0304	154.926	100.727	18.0551	16.8712	24.8112	386.241	259.279	152.579	22.9704	50.404	38.2007
1303	COL12A1	1546.17	5042.75	8126.79	3402.6	9167.42	3344.47	3730.01	2195.66	2753.47	1809.87	1586.78	2022.82	1019.37	6000.12	1716.5	5529.96	2459.93	6319.43	492.92	1384.91	593.189	4357.99	6979.08	1751.11	8776.17	223.572	950.254	1551.6	153.642	271.915	2469.06	707.543	941.286	454.434	12634.8	3604.94	2899.6	3879.15	1872.08	1753.7	1054.45	725.279	364.029	442.237	782.351	4655.23	3277.41	910.706
1305	COL13A1	5.8685	29.3045	44.3312	69.0167	65.1685	9.289	158.559	31.7889	58.7145	36.5631	42.4242	32.8325	45.6013	52.5608	10.382	69.0079	17.145	70.1933	3.5398	18.5894	11.1775	47.6441	30.9085	16.2694	71.9933	6.4379	48.9436	18.4	20.7506	34.9433	14.3498	6.8127	3.718	11.0339	43.1849	43.8686	23.4752	32.4581	45.1467	57.698	13.8037	9.7087	0.617	5.2274	8.5335	39.3367	21.162	55.0091
1306	COL15A1	553.991	1352.76	1744.87	965.863	1326.97	487.449	2006.06	501.629	1032.43	776.965	850.138	597.663	2437.85	2126.56	810.952	1570.4	767.797	1374.03	237.168	717.058	261.243	2014.21	817.983	786.356	3585.33	267.759	1479.54	294.8	124.062	146.199	678.924	108.029	102.866	38.4144	2360.05	926.785	1528.82	531.876	392.676	509.862	1867.71	226.178	340.583	246.21	981.011	1428.18	565.987	659.727
1307	COL16A1	251.956	853.79	805.94	1060.85	3661.8	1093.44	3554.62	611.619	1117.92	1559.41	969.146	659.432	1392.66	1613.01	179.955	1506.98	448.379	1908.78	151.327	375.068	177.281	2577.78	1202.93	347.367	2802.55	198.405	426.05	786	295.806	340.596	1000.9	675.912	198.916	695.137	1852.27	876.891	817.858	990.653	5082.72	1677.95	681.365	135.922	46.8919	256.665	458.078	1812.65	1171.99	317.83
1308	COL17A1	665.493	7193.46	2428.02	317.996	10602.2	611.744	18523.5	4552.49	4583.96	177.331	10466.7	1905.95	706.618	486.834	517.948	1609.94	2521.06	6958.29	1158.41	1989.61	4848.19	1995	27006.6	3215.07	16960.8	2991	29.9545	2226.4	9312.58	148.609	6869.06	580.049	4022.31	753.985	8128.48	26553.8	6018.03	2824.12	5749.08	4562.06	82.0552	4.315	20.9779	43.3873	7.8508	1273.71	3904.19	10372.3
1310	COL19A1	0.3912	1.188	66.0534	3.7106	37.0787	0	1.3466	0	2.3486	12.7971	9.3664	242.627	1.6142	9.0474	0	4.8492	0.3727	4.4083	3.5398	49.754	41.5909	61.3319	0	571.429	33.5562	0.2926	1029.69	2.4	119.647	0.4016	0	0	6.1967	0.8173	0.7197	187.767	0.4192	54.5514	437.422	0.785	6.9018	0.7192	0.617	7.3183	0.3413	2.5842	4.6172	1.91
1311	COMP	66.9014	188.499	57.1872	119.852	242.697	248.59	616.394	16.8481	628.48	263.254	509.642	46.7446	244.956	586.355	46.1424	283.119	361.908	123.093	69.9115	201.476	71.7442	1207.16	80.5495	14.8423	5028.85	15.5095	146.831	32	5.7395	2.8115	30.0448	7.7859	0	86.228	1261.36	205.363	307.273	67.6437	40.7324	22.7652	67.1012	0	1.234	111.866	89.7724	503.338	337.822	190.622
1312	COMT	4632.63	3262.3	1116.7	2209.65	3649.44	5045.23	2550.75	2722.72	1824.85	3047.53	1819.83	2493.6	1671.91	2288.98	1406.19	4009.17	3748.42	2583.93	2092.92	3024.6	3455.42	2266.39	3821.42	2604.54	1916.36	5569.98	433.271	2364	3332.45	4041.77	2536.77	3099.27	2727.81	4542.3	2984.8	1072.37	3203.52	1398.97	1617.06	2371.5	2309.43	1231.21	1523.99	3048.09	3128.38	1944.73	2524.43	2484.96
1314	COPA	2732.37	5320.21	6216.13	4997.77	4648.6	9641.22	6061.16	4794.96	5750.78	6131.63	6506.09	5957.5	6400.18	7894.03	8731.29	6483.85	4728.66	6030.43	5630.97	10509	4390.51	4176.5	6212.16	9728.56	8681.6	4602.98	8133.98	7194.67	4232.27	9049.47	5134.86	4082.83	3710.61	6789.37	5871.91	3703.4	4558.88	8979.39	4544.5	4180.16	7637.53	4438.14	5135.75	8231.57	6449.72	8332.39	4486.73	6772.61
1315	COPB1	3412.36	4402.99	3404.8	3327.41	1740.45	3180.3	2826.32	3873.31	2375.82	2966.01	3980.45	4248.75	3198.95	3883.2	5315.6	2888.68	3005.15	3299.08	3550.31	4936.54	2569.27	2394.58	3677.63	4538.89	4446.58	5803.43	2476.67	4393.47	4226.93	2786.89	2970.01	2422.82	3721.15	2452.39	3771.71	2495.77	4222.91	4943.31	2195.99	6009.22	4615.15	4096.24	4971.77	6238.89	3452.65	3038.78	2549.43	5124.28
1316	KLF6	1678.01	2507.12	2667.41	5394.81	1247.19	2563.75	3192.39	4641.5	7476.93	3550.27	2742.7	1255.98	4989.91	4344.45	1323.13	4025.59	2454.71	3160.05	1835.4	1302.08	1221.73	2387.47	2536.68	1061.51	3086.56	1216.77	1734.15	2716	1516.56	1779.7	2155.61	1182.48	1732.61	7624.44	2892.67	1122.99	4721.86	1155.4	1108	4455.7	6392.25	1637.54	4164.12	1446.42	2650.85	2330.34	2614.47	2407.79
1317	SLC31A1	2534.43	1290.98	1262.11	3161.04	608.989	1181.47	918.701	2079.63	882.126	1239.49	1271.63	1129.1	1643.26	2092.96	2709.71	1625.6	1541.19	1976.26	1915.93	1752.32	1885.11	1302.97	1824.23	1348.65	1301.98	2871.02	1155.66	1232.8	1956.73	1919.87	637.668	1510.95	1070.8	533.306	1588.12	1057.43	1086.98	1445.07	1596.59	1942.5	2466.64	704.423	3090.54	1873.5	855.057	2015.65	1419.01	2131.6
1318	SLC31A2	524.257	585.298	300.122	2393.69	195.506	458.697	244.74	237.781	337.726	553.931	399.449	469.115	777.643	837.096	1037.05	892.254	339.545	840.285	848.673	638.054	236.028	410.898	586.638	239.189	589.674	312.239	167.424	572.8	98.0132	142.183	333.184	385.401	331.526	206.375	871.615	245.616	788.514	276.03	486.18	1054.26	1334.36	887.091	985.963	404.077	368.989	1472.97	542.516	342.279
1325	CORT	3.4507	5.2114	3.4844	5.9889	6.5618	3.1007	5.7364	1.6212	2.1513	9.3236	1.2011	4.7969	9.205	2.8133	6.5407	7.0724	13.5259	0.6273	10.2655	0.9541	3.2857	9.9763	9.0852	5.8913	0	1.1676	7.3736	2.996	0	6.7236	9.9776	11.6934	10.1627	2.8893	2.0333	1.7981	1.1654	6.8462	10.5683	6.3664	2.4003	9.4462	7.0153	6.414	12.3326	2.6646	2.6395	2.0743
1326	MAP3K8	772.692	412.639	193.727	486.456	269.663	583.877	133.311	474.609	614.388	413.163	229.201	310.517	751.009	624.698	206.487	484.174	332.464	365.548	244.248	338.436	80.0624	92.1295	114.268	101.042	155.274	671.885	144.958	203.2	80.7947	272.718	68.1614	576.642	461.038	472.415	272.065	97.6198	624.188	69.553	167.745	315.965	604.294	39.5541	532.47	225.823	1938.81	289.426	427.087	374.367
1327	COX4I1	10577.5	6367.39	3741.55	3197.03	4385.39	7264.85	5441.84	7259	2238.2	4557.59	4316.25	4633.83	2368.85	4211.33	6111.55	5181.19	8600.82	4600.2	7460.18	5589.94	3823.24	2993.95	3635.34	5338.09	3196.99	10166.7	4137.74	7609.2	8889.62	8880.41	5279.37	4552.31	9015.03	5762.98	5330.81	2591.86	8711.38	1710.73	2690.95	8674.32	4239.26	7463.86	20085.8	21228.4	6309.67	5286.91	4312.43	5299.59
1329	COX5B	5224.18	2275.85	2135.88	2089.42	2639.33	3173.28	4795.15	3410.95	1296.42	2135.28	1147.11	4411.24	1738.9	1440.68	3315.33	1926.25	3392.1	1211.6	7803.54	2756.15	2238.89	2717.82	2619.11	1727.7	1463.97	6506.69	1313.45	2351.6	2433.11	952.304	1751.57	4872.51	7166.54	3459.34	2312.19	1689.42	2394.05	1845.47	2210.79	1904.03	1940.57	2591.15	13282.1	11669.6	3306.22	1919.46	2332.05	3016.33
1337	COX6A1	5246.87	2020.03	2150.95	1443.78	4033.71	4074.75	2421.48	4006.04	1356.54	2341.86	1615.98	5272.68	1420.9	1938.72	3246.11	2775.98	6021.99	2190.91	3695.58	2117	2016.12	1405.63	2991.26	1393.75	1878.23	7003.58	1869.75	3042	4167.77	3264.58	1943.95	3628.22	4389.16	2436.04	2506.52	2427.24	3701.11	2104.05	2547.08	4296.73	3274.54	3214.31	8428.81	11004.2	2682.59	2251.96	2708.35	3147.36
1339	COX6A2	0	0	0	0	2.2472	0	0	0	0	0	0	0	0.4036	0	0	0	0	0	0	1.3669	0	0	0	0	0	0	0	0	2.649	0	0	0	0	0.4087	0	0	0	2.4548	0.8026	0	0	1.7979	1.234	0	13.9949	0	0	0
1340	COX6B1	13143.2	3307.05	7029.15	3765.49	4998.88	5845.85	4531.22	3044.43	1932.41	10215.7	3353.72	4383.97	1933.41	2531.11	8086.45	3391.83	5595.97	2285.52	3268.14	3649.81	2945.67	2538.3	3629.72	6164.98	3734.81	5976.44	2636.27	3336.8	4249.45	2948.89	2773.09	3987.83	8682.88	6219.04	3520.29	3515.28	5367.43	2344.07	3208.23	6762.04	4271.86	2695.43	11848.8	6068.48	2903.44	3667.79	2233.94	7050.33
1345	COX6C	1667.84	1911.52	2286.6	2233.77	2087.64	3571.82	2355.16	2463.01	1508.73	1965.27	2041.87	4336.12	1460.45	1636.28	2535.52	2189.6	2124.49	1691.42	3553.1	1852.11	1871.59	1708.34	2468.31	2372.48	1629	2880.39	1584.11	1962.8	2831.35	4390	1846.64	4599.51	5741.29	1772.37	1440.58	2131	1979.46	1374.15	2316.53	1825.92	1378.07	1293.78	2242.79	1148.46	1367.41	2085.71	1722.97	2055.2
1346	COX7A1	38.3412	59.797	14.186	221.521	150.562	164.989	43.0904	30.1995	101.928	149.909	48.4848	350.584	79.4996	98.6593	47.2959	121.603	125.978	75.958	15.9292	43.7397	17.4162	63.9642	69.31	27.972	124.158	21.9475	27.0126	24	31.3466	26.9103	33.6323	5.8394	17.9706	26.5631	186.775	31.5758	250.262	127.923	65.2119	65.548	69.4018	173.319	92.5497	196.027	74.4121	110.832	74.6441	1479.13
1347	COX7A2	3459.31	2723.73	1840.63	1301.3	1611.24	2407.17	1463.39	2681.4	1369.69	1711.15	1218.73	4673.9	1102.5	1420	1974.89	2207.51	2719.34	1615.8	2731.86	1752.32	1572.91	1061.86	2937.25	1487.94	1475.25	2849.66	2931	2179.2	2565.12	3019.98	1679.82	2363.99	3362.35	1519.41	2297.08	926.303	3993.29	1381.79	1690.09	4060.84	2090.11	5131.61	7476.17	17049.7	4930.32	1816.95	1832.24	2556.78
1349	COX7B	5251.96	2703.93	1626.95	1702.41	1673.03	2581.44	1605.12	2666.14	952.114	1656.31	2210.47	2351.14	1029.06	1051.65	3216.12	1214.91	4954.9	1216.68	2153.1	2066.98	2419.81	1253.22	2337.18	1505.07	1445.97	5873.44	1254.35	2365.2	2197.79	2656.49	1738.12	1883.21	4813.01	1029.02	2248.13	1611.81	3872.56	1135.49	1676.05	3065.84	2236.58	1720.96	12774.3	10857.8	3002.77	2263.44	1590.61	2719.89
1350	COX7C	3319.64	2413.26	3875.87	2202.23	2458.43	2958.75	2285.14	2618.45	1794.78	3811.7	2030.85	2183.64	1811.95	3207.07	3209.2	1688.64	3001.49	1578.16	2241.59	2043.74	1636.08	1443.01	2280.05	1672.33	2715	3951.42	1299.55	2799.6	2702.87	3315.19	1793.72	2885.64	6940.98	2265.22	2613.77	2092.68	3287.78	1433.88	2099.62	2230.99	3304.06	2691.12	9925.03	5860.43	2564.83	4294.31	2632.94	3010.6
1351	COX8A	3462.05	3769.19	1964.76	1594.81	5435.96	4901.91	2840.26	4472.07	1616.76	1972.58	1656.75	4378.41	1774.01	1334.27	3536.81	2788.67	5361.16	2431.67	3570.8	2718.7	1819.6	2262.7	3623.17	3710.86	2042.35	5437.41	1537.58	3216.8	4516.56	5761.22	3434.98	3821.41	6180.02	2388.23	2464.78	2900.15	3227.42	1554.17	2720.84	3919.93	2487.35	5126.21	4109.83	5153.69	3992.65	2180.46	3975.38	2909.75
1352	COX10	410.016	423.727	317.854	235.621	241.573	390.136	461.875	305.491	342.892	301.645	285.95	389.538	386.602	338.199	376.06	312.214	336.191	205.154	294.69	536.085	283.858	420.637	497.346	418.439	263.874	271.856	211.554	641.2	196.026	391.204	282.511	318.735	246.631	279.935	249.753	310.214	487.529	427.41	397.291	195.859	258.052	308.522	303.563	249.347	252.933	335.941	267.026	246.395
1353	COX11	1574.48	865.461	1125.65	553.681	416.966	464.691	621.552	809.842	740.953	745.996	365.482	1003.8	531.134	632.255	879.646	587.25	916.411	476.429	1719.87	512.684	926.829	386.412	538.901	610.51	619.097	1161.6	654.485	749.244	761.775	623.918	492.139	972.521	906.107	469.693	791.313	1058.02	815.338	856.868	823.836	695.606	1015.4	1360.6	2920.15	2819.02	1825.54	523.575	1000.76	1331.01
1355	COX15	1724.56	1328.36	1095.76	927.922	1039.24	992.073	1349.72	838.865	1122.13	856.508	963.482	1292.04	1178.68	867.521	818.323	780.427	944.89	543.737	898.779	1244.98	842.264	867.815	1269.98	569.962	1171.92	1457.74	779.719	1485.62	724.892	876.136	836.534	810.253	552.483	799.399	915.016	959.891	1406.64	830.427	614.288	759.984	847.63	1447.36	1715.91	971.192	1564.35	992.291	577.364	956.042
1356	CP	2899.79	857.418	4345.73	347.803	6242.78	3789.7	565.04	586.626	8060.28	16317.2	11300.8	668.275	473.483	23367.5	715.345	3453.74	1074.17	2811.32	137.965	23404.3	504.128	2221.38	93.9307	1317.62	608.151	600.304	254.418	249.376	1445.92	8481.06	577.856	3837.06	30.9713	216.383	2150.12	396.799	9014.33	2547.99	671.173	166.574	13721	0.489	11046.3	34665.9	337.247	26393.8	1439.98	2345.33
1357	CPA1	0	0	0	0.3711	3.3708	0.8847	0	0	0	1.8282	0	0	1.6142	0.8617	1.1536	0	0	0.6782	0	0.8201	3.3793	0.7897	0	0	0.9152	0	0.2675	0	3.0905	0	0.4484	0.4866	0	2.8606	0	2.6514	0	24.8209	54.3767	0	0	0.3596	1.851	0	0	0.8614	0.7695	1.146
1358	CPA2	0.3912	0	0	1.8553	1.1236	2.2117	3.7031	1.5894	1.8789	1.8282	0.551	76.7947	2.0178	0	11.5356	0.746	2.9817	0.6782	0.885	4.1006	138.29	3.9484	4.3709	1.4271	2.7455	11.998	1.3373	0	17.66	0.4016	3.139	22.3844	8.0558	27.3805	0.7197	2.6514	6.288	18.8202	20.0652	0.785	0	0.3596	44.4239	1.0455	2.7307	10.9109	0.7695	4.5841
1359	CPA3	769.171	927.052	409.176	399.629	371.91	604.224	165.292	272.113	741.211	356.49	367.493	331.664	574.657	1730.63	737.124	1426.41	1023.85	577.145	139.823	582.559	257.343	117.662	193.256	552.876	184.254	229.132	30.7569	275.2	59.1611	25.7054	15.2466	4.3796	68.7839	129.955	857.94	113.046	1118.84	157.381	270.479	130.704	26.0736	143.474	727.441	74.7517	1052.69	467.447	451.712	845
1360	CPB1	0	0.792	9.3095	0	0	1.7693	0.6733	0.3179	0	9.1408	3.8567	0.5565	0.8071	6.0316	0	5.5952	51.0622	1.0173	0	8.2012	5.7187	53.1719	0	0.2854	2.4405	0.8779	129.179	0	4.8565	0.4016	0	0	0	0	1.4395	0.7231	2.5152	3.0003	0	0	0	7.9108	3.085	125.98	0	31.8714	49.6345	0.382
1361	CPB2	2.7387	0.792	0.4433	21.1503	7.8652	7.0773	2.0199	0.6358	136.687	65.8135	1.6529	1.113	133.172	26.7112	0	8.2063	0	53.2384	0.885	0	2.0795	8.4233	0	5.1377	5.186	0.5853	0.8024	0	8.83	10.8445	1.3453	0.4866	0.6197	22.0678	31.6689	0.9641	23.8944	0.8183	5.0163	0	0	1.0787	4261.61	7.3183	6.1441	0.2871	51.1735	8.7862
1362	CPD	1872.85	3439.32	9088.77	2159.18	2533.71	2646.47	2323.18	2568.86	3012.76	5255.94	4148.76	2811.35	3983.05	14077.7	3240.35	4892.47	3451.36	3360.12	2045.13	9246.31	6522.74	5467.49	2313.14	5106.61	4113.08	3808.91	2523.67	3874.8	3895.81	4254.64	895.516	3406.81	1502.09	1804.25	3726.14	3434.53	2937.33	4187.91	4034.51	1300.76	6937.88	3686.8	4476.32	1322.01	1082.39	3325.82	2420.93	2995.7
1363	CPE	219.092	784.093	1741.33	501.67	5614.61	8816.1	744.319	526.107	1544.43	2153.56	2935.54	4258.21	1058.92	1087.41	2252.9	809.444	1458.44	959.308	619.469	515.856	1185.86	7758.88	2709.02	1323.25	1035.97	2845.27	726.932	1606.8	1859.6	8000.4	4717.94	916.788	562.665	398.038	2745.12	654.655	2207.5	3344	9105.99	6148.56	1410.28	41032.4	697.825	482.488	984.766	3149.24	3410.54	1086.81
1364	CLDN4	11512.9	5264.91	3081.9	5797.77	2393.26	7639.06	1617.24	10554.9	3674.12	4305.3	4641.32	7385.64	4291.36	9180.91	1501.93	8463.35	11634.4	7906.41	2253.1	9141.88	3310.63	10048.2	4990.32	1912.66	1806.54	12111.2	5695.11	9985.2	1993.82	5980.92	3929.15	12996.6	11441.1	33801.4	5956.64	356.011	9120.94	3317.81	1684.27	5613.97	6857.36	4058.97	1474.01	9683.74	2790.11	4563.92	4490.19	3944.61
1365	CLDN3	71.5962	36.4326	119.251	127.273	100	352.98	60.5959	91.5521	129.642	932.358	38.0165	185.865	79.9031	650.117	5.7678	368.913	273.574	145.134	88.4956	654.456	22.3551	740.985	7.1808	63.6506	571.676	95.9836	1472.59	217.6	90.0662	1542.73	10.7623	12.6521	27.2657	448.304	126.676	37.1196	594.005	246.845	32.5056	28.6527	60.5828	687.882	473.238	4857.29	474.121	529.467	101.962	138.669
1366	CLDN7	2266.82	1478.69	482.323	2734.69	1465.17	4970.03	73.3883	1993.8	1196.84	1864.72	996.143	1643.85	1175.14	1645.33	59.9851	2103.44	5753.26	1494.4	1875.22	4862.49	151.287	2106.08	2421.48	362.209	496.022	5664.5	1626.64	2845.2	927.594	6395.42	329.148	4268.61	3789.93	3285.25	683.401	638.506	7797.95	1323.69	1641.54	1714.85	1467.79	2145.27	3582.91	4873.5	1583.48	2146.58	2312.81	2548.75
1368	CPM	375.587	396.007	339.133	3384.79	402.247	1168.2	538.293	102.36	1954.96	5855.58	425.344	436.283	3015.74	2737.9	1028.97	1117.93	326.873	1578.5	562.832	431.93	376.917	692.287	191.695	461.824	516.155	392.128	206.205	182.4	154.525	551.863	254.26	82.2384	571.96	281.161	1287.27	227.297	2731.92	611.248	343.516	419.978	574.003	122.618	754.589	194.982	246.447	1484.75	544.055	847.293
1369	CPN1	0	0	0.4433	2.2263	1.1236	0	1.0099	0	0	0	0	0	0	0	0	1.119	0	0	0	0	0	0	0.3122	0	0	0	0	0	1.3245	0.4016	2.2422	0.4866	0	0	0	1.2052	0	0	0.4013	0	0	0	302.329	0	0.3413	0	0	0
1370	CPN2	0.3912	4.3561	7.093	2.5974	32.5843	0.4423	1.0099	0.6358	0.9394	0	0	0.5565	2.4213	1.7233	2.3071	0.746	1.4909	1.6955	1.7699	0.8201	0.2599	3.1587	2.1855	0.8563	7.0163	0	2.1396	0.8	6.6225	3.6148	7.6233	0.9732	1.859	0	5.3981	1.4462	3.3536	5.7279	2.0065	1.57	1.9172	0	285.67	0	0.3413	0.8614	0.7695	3.4381
1371	CPOX	532.473	476.396	1163.69	652.319	960.674	562.203	733.547	627.831	589.963	440.585	612.672	667.223	344.633	435.566	897.469	588.619	1071.93	651.068	410.62	404.046	956.33	628.323	391.82	456.686	898.391	1269.44	532.495	1900.8	331.126	750.678	740.359	543.552	1628.51	1249.28	517.499	495.812	1028.72	628.432	648.708	1036.6	1021.86	233.01	1934.91	671.197	816.485	799.081	572.143	1083.76
1373	CPS1	14.0845	16.6323	230.522	67.1614	66.2921	67.2343	48.14	9.5367	410.062	5394.88	19.2837	12.7991	73.0428	61.1774	3.4607	28.7222	14.9087	244.829	7.0796	8.2012	73.3039	230.06	10.615	10.8463	332.512	92.7646	8.291	7.6	143.488	29943.6	6.278	1.9465	8.0558	113.609	85.2901	416.752	31.8591	667.981	607.976	11.7751	13.0368	16.9004	777.418	5.7501	11.6056	2509.8	18.8534	22.1564
1374	CPT1A	1275.04	2567.71	2185.53	1141.74	2937.08	1576.03	1308.87	1887.94	2697.11	1001.83	3092.01	3713.97	1490.31	1304.97	1298.91	2576.79	2069.33	992.879	2010.62	2798.8	2108.14	1382.73	3223.54	2570.57	1397.46	3287.15	1436.21	806.8	2298.9	1235.87	3517.94	1826.28	1164.99	651.001	1843.99	2196.57	1162.02	2101.59	1057.84	539.299	456.288	867.673	953.879	974.386	1200.83	1371.04	1538.67	1191.48
1375	CPT1B	290.043	212.43	347.667	279.169	40.8989	432.211	81.5284	398.916	175.533	342.029	287.058	93.6338	226.965	257.397	437.406	202.611	216.191	107.847	310.398	120.115	308.342	166.149	186.141	153.127	359.966	169.025	196.841	416.876	486.018	582.472	150.507	557.431	755.929	536.71	93.9271	368.007	177.007	152.406	605.945	240.192	245.506	260.881	236.514	303.821	111.045	204.043	138.442	432.135
1376	CPT2	798.904	744.096	347.556	722.078	729.213	874.489	404.982	414.527	1056.86	447.898	869.422	571.508	926.957	616.943	364.525	539.754	697.354	476.772	1006.19	529.251	353.002	989.734	768.03	560.582	573.506	765.528	1600.43	578	418.101	703.685	548.879	624.331	288.768	464.242	543.41	267.309	784.322	806.269	518.284	354.43	314.801	815.534	544.192	431.783	889.874	708.635	513.659	737.656
1378	CR1	50.0782	119.99	68.7133	183.673	51.6854	95.9858	26.5948	19.3912	142.324	210.238	148.76	48.414	661.017	408.423	143.041	263.349	91.3157	383.859	293.805	174.139	84.4814	130.561	14.986	108.748	134.225	22.8254	13.9075	33.6	28.2561	4.0165	10.3139	11.6788	21.0689	29.0151	105.443	21.2112	71.6831	34.3674	30.2985	29.4377	190.567	16.1812	410.304	24.046	77.8255	112.555	75.4136	69.1433
1379	CR1L	0.3912	0.396	13.7427	10.7607	1.1236	2.2117	1.0099	0.3179	2.3486	23.766	2.7548	0	3.2284	10.3398	5.7678	2.6111	0.7454	3.0519	6.1947	3.2805	0.5199	1.0529	0	0	8.5416	0.5853	1.0698	0	0.4415	0.8033	0.4484	0	1.2393	4.4953	2.879	0.9641	6.7072	1.091	0.602	1.9625	3.8344	0	8.021	7.8411	4.7788	31.5842	1.5391	0
1380	CR2	7.0423	281.165	3.5465	116.141	25.8427	232.666	38.714	60.0811	46.5019	762.34	921.763	55.6483	71.8321	239.109	12.6891	5.9683	7.0816	52.8993	130.089	182.067	25.2145	475.915	0	1.4271	285.228	30.7265	14.1749	36.4	257.837	116.879	3.139	2.9197	2.4787	17.5725	71.6149	97.6198	16.3488	326.217	4.615	11.7751	34.5092	0.3596	19.1269	42.8646	11.9469	185.773	68.4879	5.7301
1381	CRABP1	12.1283	16.2363	3.5465	0	33.7079	1.327	516.075	8.583	82.2002	182.815	11.0193	6.6778	140.032	61.6082	20.7641	7.8333	7.8271	1.0173	107.965	104.702	0	827.06	54.3241	0	1283.98	32.1896	487.563	0	0	149.413	26.009	0	66.9249	15.1206	11.1561	9.4004	46.5311	19.093	19.8646	56.913	3.8344	218.986	12.34	77.8881	50.177	629.101	446.325	6.8761
1382	CRABP2	503.912	609.454	1532.08	820.779	1044.94	11298	10655.1	514.663	186.007	1301.65	572.452	663.884	1776.43	14078.1	730.203	2838.65	15288.9	607.324	196.46	1987.7	80.3223	4191.1	1141.12	1038.96	758.675	1295.19	2848.89	1809.6	311.258	3675.07	1144.39	210.219	185.283	3697.18	4010.08	138.355	1181.3	1066.21	479.559	2908.45	2392.25	291.622	201.758	14949.8	173.401	7712.01	2816.47	789.991
1384	CRAT	1212.83	1469.98	674.277	618.182	1022.47	769.214	165.629	757.212	548.628	647.166	549.862	920.979	401.534	1164.52	625.229	1406.27	556.839	553.408	1028.32	1885.46	519.626	229.271	1511.08	1916.08	393.523	817.324	1145.23	1068.8	1250.33	834.622	842.601	82.2384	1184.82	439.313	531.894	108.948	752.463	362.221	598.746	451.379	402.224	672.78	406.602	611.605	2664.84	957.864	354.752	1021.87
1385	CREB1	1113.85	812.606	1326.39	1031.17	961.798	739.578	927.117	1262.02	1062.03	819.013	1070.52	750.139	1107.34	1077.93	1007.06	757.222	1025.34	1226.52	707.08	995.079	917.598	814.688	909.772	515.77	1223.89	759.09	1668.36	956	774.393	655.487	1377.58	860.827	945.624	1211.69	1041.12	1217.48	1026.2	1532.62	1364.23	1080.95	979.294	922.69	1179.08	1607.42	1038.02	913.646	1045.02	618.852
1386	ATF2	475.743	646.679	556.799	355.844	449.438	214.088	376.704	916.793	404.425	305.302	435.262	303.283	453.188	523.023	690.982	358.095	574.357	505.934	698.23	697.376	371.458	512.503	496.722	406.736	884.969	499.817	635.999	426	246.358	359.474	570.404	464.234	182.804	350.225	521.098	638.024	632.153	693.893	402.308	367.383	664.877	496.943	434.984	434.919	685.411	379.011	427.087	587.145
1387	CREBBP	1670.19	1805.39	2219.22	1799.26	3789.89	1104.5	2574.99	1726.14	2167.74	1903.11	3435.81	1066.22	2883.37	1873.23	963.222	2495.1	1022.36	4102.75	1434.51	1978.95	5121.39	2726.51	1257.88	1867.85	2462.72	2116.91	1557.9	2271.2	2720.53	2293.8	1960.99	1491	1096.82	3200.65	2028.25	4049.65	824.984	2596.1	3651.07	2173.68	1321.7	1207.84	1056.3	740.199	1303.24	1936.11	2454.41	1012.7
1388	ATF6B	1747.65	1901.23	1712.96	1394.06	2897.75	2646.02	2873.93	1506.48	3358	2329.07	2779.61	1733.58	2778.85	1630.68	1345.05	1969.52	2349.87	1579.28	1604.42	2446.42	1330.13	1205.58	1746.18	2061.08	2517.94	1888.36	4186.84	2720.8	945.254	2995.48	1473.99	1684.67	2760.65	3138.13	2233.25	2250.8	1942.12	3276.9	2133.73	2427.63	2335.51	2221.14	1682.55	2559.33	2453.89	2547.13	1904.19	1808.37
1389	CREBL2	1081.77	1194.36	1368.5	1794.81	675.281	793.984	1481.57	564.253	1463.16	1696.53	1469.97	705.62	1056.5	2278.64	1733.8	1266.76	1079.76	1373.35	1092.04	1476.76	2733.3	801.527	1097.1	840.017	1492.03	741.239	962.289	823.6	1032.67	353.851	1223.32	523.114	778.311	461.381	1662.26	1244.23	1464.26	617.249	1198.9	780.296	1401.46	2512.77	1489.43	840.042	1184.45	1866.34	1025.39	1915.39
1390	CREM	550.47	662.519	572.315	676.809	406.742	574.588	224.878	683.462	436.836	371.115	413.223	285.476	606.538	741.883	572.165	527.071	604.92	720.583	469.911	376.982	288.017	415.636	325.32	478.664	435.01	493.087	365.873	490	327.594	882.418	221.525	377.616	319.752	282.387	549.168	386.381	938.168	284.485	532.531	701.011	2074	1022.65	1842.97	607.423	671.757	539.229	636.014	414.478
1392	CRH	0	0	0.4433	0	0	0.8847	0	0	0	0	0	0	0	0	0	0	0	0	0	0	0	0	0	0	0.6101	0	0	0.4	0	1.2049	0.4484	0	0	2.0433	0.3599	0	0	0	0	0	0	0.7192	16.042	0	0.6827	0.8614	0.3848	0
1393	CRHBP	1.9562	2.376	2.2166	95.3618	13.4831	0.8847	1.3466	2.5431	1.8789	7.3126	4.4077	2.7824	4.4391	4.7391	2.3071	2.9841	0.3727	9.4947	7.9646	2.7337	1.5597	1.3161	1.2488	1.1417	6.4062	36.5791	0.5349	4	1.3245	1.2049	1.3453	0.4866	21.6886	1.6347	6.8376	4.5797	2.096	0.5455	2.4078	0.3925	16.4877	6.1129	6.17	6.2729	43.0088	11.4852	10.3886	4.2021
1394	CRHR1	0	0	7.7092	25.0575	7.9888	0	1.3466	2.5018	0.5073	1.8282	0	1.113	0.4036	1.2925	0	1.1899	0	195.459	0	11.4817	2.8594	1.1424	0.6931	10.1784	197.756	38.0159	1.3373	0.428	1.4172	3.4622	0.9731	2.9197	3.3029	275.848	0	0.8099	0	62.3658	1.6052	15.8807	7.8758	88.4574	12.1981	0	0.3652	6.0297	38.4763	3.9118
1395	CRHR2	1.1737	0.396	0	1.4842	7.8652	0.8847	1.0099	0.3179	1.8789	0	1.1019	3.8954	1.6142	0	1.1536	1.119	0.3727	1.0173	3.5398	3.0071	0.4991	0	0.9366	7.7066	0.3051	2.3411	1.6047	8.8	0.4415	0.4016	0.8969	1.4599	0.7684	6.5386	0	1.6873	0.4192	3.0003	7.8254	0.3925	0	6.4725	6.787	0	0	0.7207	10.0038	0.764
1396	CRIP1	436.62	354.03	146.736	703.154	1492.13	1211.99	215.789	303.902	563.189	2469.84	530.028	604.897	631.558	2329.05	468.345	1124.27	6067.09	738.555	300	452.98	196.777	407.212	2344.36	199.515	675.09	315.751	820.005	116.4	196.91	1397.73	168.161	216.545	197.676	129.138	835.987	546.912	572.207	319.125	179.584	1097.44	2198.24	1149.95	1713.4	2736.54	289.456	1274.28	1403.62	297.584
1397	CRIP2	312.207	621.731	277.956	778.85	1339.33	1073.54	374.684	652.944	1297.82	2053.02	720.661	494.713	987.894	2692.23	181.109	1012.74	2467.39	754.493	223.009	452.16	259.163	889.971	1214.8	388.183	1345.6	342.673	1264.51	177.6	353.642	872.778	490.135	143.552	207.591	456.886	1797.93	313.106	1251.73	585.882	454.477	1389.07	1743.48	1650.13	390.56	1074.75	774.842	1497.95	921.893	395.378
1398	CRK	982.394	1109.61	809.487	1039.7	646.067	571.934	795.152	789.637	906.551	720.293	838.567	760.712	1174.74	749.638	750.967	691.944	592.993	974.907	675.221	1233.73	1366.78	835.483	1188.57	923.933	834.329	899.846	617.277	1025.2	432.671	569.937	1233.18	605.353	368.706	854.924	857.58	914.733	952.84	1617.45	1211.54	699.441	661.043	545.487	610.828	375.849	713.401	757.735	1105.81	773.183
1399	CRKL	4040.69	3474.96	2265.77	3240.82	4337.08	3516.09	4048.48	4260.67	3014.64	2266.91	3638.02	4141.9	2415.66	2011.96	3339.55	3752.16	2401.04	4053.24	5502.65	3849.64	7266.18	4071.86	4339.37	3331.53	2656.43	5366.3	1673.98	3534	3671.08	1760.02	3861.43	3950.85	1578.93	6619.94	3067.57	4620.67	3111.72	4953.26	3591.67	3335.88	1452.45	1097.81	1388.25	3320.44	2154.54	2363.08	3087.34	3335.69
1400	CRMP1	84.1158	1003.33	169.788	388.212	154.079	82.2736	83.969	969.368	147.848	159.927	102.479	1161.84	212.914	206.237	892.751	359.121	65.5982	890.597	478.372	526.867	1306.33	45.3198	1469.33	815.659	366.794	711.944	277.66	62.068	1532.08	180.102	132.946	988.053	1060.56	118.913	576.72	605.995	72.6892	1596.34	1723.51	45.1379	48.9456	9298.44	51.8279	41.9864	102.658	195.498	1051.04	1540.95
1401	CRP	0	0	0	0.3711	168.539	36.7135	7.0695	0	2.8183	0	0.551	0	1.6142	0.8617	0	0.746	0	0.6782	0	5.4675	4.9389	6.3175	6.2441	3.996	0.3051	27.8001	0	0	104.636	73.0997	0	0	0	0	0.3599	2.1693	0.4192	1.3638	4.8157	0.3925	0.3834	0	8.021	0.5227	0	4.5941	0	0
1404	HAPLN1	7.4335	88.7055	62.9502	11.8738	93.2584	1.327	18.5154	21.9344	9.864	27.4223	14.3251	5.0083	1.6142	28.8654	403.746	7.0873	76.407	0.3391	30.9735	82.8321	6.2386	65.0171	89.9157	5.1377	55.8253	163.289	20.8612	5.2	0.4415	6.0247	130.045	6.326	26.0263	11.4426	310.931	97.1377	60.3647	30.0032	72.8367	53.3804	63.2669	29.1262	370.199	20.9096	11.9469	91.8814	60.7926	43.5488
1406	CRX	0	0	0	0	22.4719	0	0.3366	0	0	0	0	0	0	0	0	0	0	0	0	0	0	0	0	0	0	0	0	0.4	0	0	0	0	0	0	0	0.241	0	0	0	0	0	0	0.617	0	0	0	0	0
1407	CRY1	766.432	392.443	469.024	315.77	567.416	251.244	533.244	536.915	457.973	276.051	292.011	486.366	534.705	501.051	411.82	343.921	462.169	480.841	609.735	250.683	391.474	405.37	274.118	419.295	437.146	404.711	546.938	197.2	317.881	658.299	196.413	513.869	198.916	215.774	394.782	645.255	425.906	851.274	500.828	600.53	745.015	885.293	620.083	1102.98	704.867	459.407	651.789	573.775
1408	CRY2	224.57	530.649	347.113	551.02	539.326	873.604	1658.98	737.503	1300.64	901.28	750.413	585.42	1183.62	699.662	479.88	949.325	425.27	988.132	651.327	532.805	334.546	637.01	765.845	558.013	811.145	532.885	406.526	455.6	541.28	389.597	474.888	555.718	319.752	596.649	829.87	398.674	480.822	495.326	801.003	264.155	405.675	4889.61	353.54	212.232	393.224	694.853	570.219	549.327
1409	CRYAA	0.3912	0	0	0	4.4944	0.8847	1.3466	0.3179	0	0	0.551	0	1.6142	0	0	0	1.8636	0.3391	0.885	0.2734	0	0	0.3122	0.2854	0.3051	0	0.2675	0	0.4415	0.4016	0	0.9732	0	1.6347	0	4.3387	0	107.193	2.8091	0.785	0	0	0	1.5682	15.019	0.2871	0	1.146
1410	CRYAB	238.654	2027.16	1065.28	261.224	1569.66	3620.92	114.796	707.303	494.611	186.472	355.923	171.397	396.287	197.749	1268.91	870.992	1119.64	2369.28	1574.34	245.216	91.7598	1141.62	1796.44	866.277	765.692	2377.35	1010.7	2038.8	4954.08	67.4767	362.78	96.837	2109.37	317.123	1854.07	2489.91	1344.79	1814.92	377.828	2186.64	91.6411	3722.4	61.0828	1312.08	110.594	948.676	1895.34	4125.3
1411	CRYBA1	0	0	0	0	1.1236	0	0	0	0	0	0.551	0	0.8071	0	0	0	0	0	0	0	0.2599	0	0	0.2854	0	0	0.2675	0	0	0.4016	0	0	0	0	0	0.241	0	0.2728	0.2007	0	0	0	0	0.5227	1.7067	0	0	0.382
1412	CRYBA2	0.3912	0.792	0	0	1.1236	1.327	0	0.3179	0.4697	0	0	0	0	0	0	0	0.3727	0	0	2.7337	3.6392	0	14.986	14.8423	0	0.5853	24.0706	0.4	2.649	11.6478	6.7265	0	0	0.4087	0.3599	0.9641	0.8384	16.9109	39.3278	5.495	6.135	64.0058	0	0	3.7547	3.7327	5.0019	4.2021
1413	CRYBA4	0.3912	1.98	0	0.7421	6.7416	1.7693	0.6733	0.3179	9.3943	9.1408	3.3058	12.7991	0	1.2925	8.0749	0.373	0.3727	1.0173	4.4248	2.187	0	0.2632	0.6244	0	1.5253	0	0.5349	1.6	0	0	0	0	0.6197	0.8173	1.0796	1.9283	0	1.091	0.2007	0.3925	0	0	7.404	0	2.3894	2.297	0.3848	0.382
1414	CRYBB1	9.7809	7.1281	3.9898	12.616	1.1236	4.8656	2.6931	1.2716	1.4091	12.7971	7.1625	2.7824	23.8095	15.5098	3.4607	7.8333	7.4543	13.903	3.5398	13.942	1.2997	3.6852	1.8732	3.1397	15.5579	5.56	1.3373	0.4	3.0905	0	3.139	0.4866	0.6197	1.6347	16.1943	3.1335	14.2528	2.4548	4.615	7.8501	40.6442	9.3492	24.0629	12.023	13.6536	15.2179	8.4648	1.91
1415	CRYBB2	3.1299	0.792	0.8866	3.3395	3.3708	3.981	0.3366	3.1789	2.3486	0	7.7135	1.6694	2.0178	0.8617	0	5.2222	0.7454	1.0173	10.6195	6.2876	12.7372	0.7897	1.8732	1.7126	0.3051	6.4379	1.0698	2	14.5695	4.0165	4.0359	8.7591	3.0984	6.13	0.3599	1.4462	0.4192	20.4568	4.4143	5.8875	0	8.63	1.234	0	5.8028	2.5842	1.9238	5.3481
1417	CRYBB3	2.3474	5.1481	0.4433	5.1948	0	2.2117	0.3366	5.722	3.288	1.8282	1.1019	10.0167	0.4036	0	1.1536	10.4444	1.1182	2.0346	7.9646	1.3669	18.4559	1.0529	0.3122	1.7126	4.2708	3.5116	1.0698	0.8	4.415	0.4016	0.4484	4.3796	2.4787	5.7213	0.7197	4.5797	0.4192	17.7292	0.602	5.1025	0.7669	2.1575	3.702	1.0455	0.6827	2.297	2.3086	0.382
1418	CRYGA	0	0	0	0	0	0	0	0	0	0	0	0	0	0	0	0	0	0	0	0	0	0	0	0	0	0	0	0	0	0	0	0	0	0	0	0	0	0	0	0	0	0	0	0	0	0	0	0
1419	CRYGB	0	0	0	0	0	0	0	0	0	0	0	0	0	0	0	0	0	0.3391	0	0	0.2599	0	0	0.2854	0	0	0	0	0	0	0.4484	0	0	0	0	0	0	0	0	0	0	0	0	0	0	0	0	0
1420	CRYGC	0.3912	0	0	0	1.1236	0	0	0.6358	0	0	0	5.5648	0	0	0	0	0	0	0	0	0	0	0	0	0	0	0	0	0	0	0	0.4866	0	0	0	0	0	0	0	0	7.2853	0	0	0	0	0	0	0
1421	CRYGD	0	0	0	0	0	0	0	0	0	0	0	0	0	0	0	0	0.3727	0	0	0	0	0.2632	0	0	0	0	0	0	0	0	0	0	0	0	0	0	0.4192	0	0	0	0	0	2.468	0	0	0	0	0
1427	CRYGS	6.651	17.4243	30.1452	19.666	24.7191	5.7503	6.3962	14.305	24.4252	20.1097	16.5289	7.2343	18.9669	7.7549	4.6142	11.5635	7.4543	10.8511	13.2743	13.3953	23.3949	3.422	19.6691	12.5589	11.5921	99.7878	15.2447	20.8	74.6137	20.0823	29.148	56.4477	73.4067	15.1206	24.8313	3.8566	25.152	7.6372	10.0326	16.4851	21.4724	28.0475	38.2539	28.2279	22.8698	18.0892	42.7087	21.7744
1428	CRYM	31.2989	5.5441	14.6293	16.6976	35.9551	142.873	11.1092	18.7555	38.5167	80.4388	3.3058	35.0584	43.9871	103.829	1.1536	83.9285	68.5799	50.8647	3.5398	14.4888	14.0369	21.0582	2.1855	12.8443	69.8579	206.892	703.129	115.6	11.9205	10.4428	7.6233	1.4599	3.718	1.6347	45.3441	274.541	18.864	13.9106	11.0359	5.495	3.0675	3915.14	95.0177	58.5468	6.1441	17.2278	66.5641	43.9309
1429	CRYZ	733.063	507.795	523.542	262.916	331.798	533.849	495.452	346.153	973.542	960.439	594.92	394.485	377.304	1344.87	631.908	665.001	671.122	292.469	820.221	313.393	122.883	992.748	381.517	160.268	691.093	187.961	447.671	287.636	591.007	258.492	420.735	602.428	258.913	291.193	686.866	612.594	1374.69	473.907	1459.95	244.435	640.291	795.196	6255.88	1954.36	5496.68	372.927	351.239	595.729
1431	CS	4536.39	5213.03	4543.5	3995.55	4111.24	2540.31	4261.24	5163.47	5171.57	3237.66	3992.29	4637.73	4664.65	4156.18	3855.19	3208.68	4811.03	3994.57	6670.8	4607.44	6959.45	3171.1	5295.66	4973.03	4406.23	5720.68	3799.68	5728.8	3428.7	3928.51	2794.62	4599.03	5032.38	4859.83	3215.47	6628.74	2762.1	5312.48	5449.91	3172.21	2387.65	3187.7	1936.76	2231.05	4429.91	3896.35	3559.45	4284.21
1432	MAPK14	2091.55	1763.81	2157.6	1478.29	1520.22	1377.42	1894.29	1512.83	1829.07	1270.57	2347.66	949.917	2059.73	1663.85	1234.31	1770.33	2482.67	1221.77	1656.64	1783.49	1074.6	2054.75	2194.19	1666.62	1283.68	1641.09	1605.51	2086	1738.19	1150.72	942.153	1307.54	1210.84	1554.15	1747.91	1837.18	1920.77	2500.09	1527.36	1796.49	2093.56	1242.36	2698.75	2272.35	8641.02	1444.84	1742.98	2078.12
1434	CSE1L	3596.64	4447.15	4750.53	3277.55	2833.71	2789.34	3529.71	5299.85	3611.64	1667.28	2150.41	8974.4	3728.81	1714.26	4615.39	2825.97	3369.36	2296.37	4507.96	3503.55	2061.87	4456.44	3382.14	5670.04	3568.55	4171.19	6262.64	4296.4	2618.54	1747.16	3438.12	2589.29	3983.89	2055.58	2475.21	5127.09	4366.8	4893.53	3692.8	2883.72	3648.39	2010.79	4996.45	3866.18	5333.78	2806.69	2634.86	2917.39
1435	CSF1	153.756	481.148	635.265	659.369	502.247	437.465	374.011	162.759	428.381	617.916	451.24	503.617	627.522	1129.2	347.221	917.245	237.421	612.411	265.487	884.91	186.899	593.841	468.623	641.073	1227.55	156.266	197.914	206.4	243.709	76.7145	393.274	88.0779	122.076	212.096	629.42	270.443	455.67	246.299	231.553	529.879	3648.01	152.104	209.779	136.435	240.986	1438.23	432.089	215.07
1436	CSF1R	536.385	1089.02	658.761	2991.84	544.944	1327.44	682.377	154.494	1229.25	1438.76	1269.97	808.013	2747.78	4927.79	1635.75	2228.02	569.512	2193.96	1251.33	2350.74	629.062	1179.26	538.245	1100.9	2526.17	400.322	394.223	477.6	286.976	121.699	299.103	157.664	243.532	318.758	2893.39	663.814	1489.83	405.044	795.184	1056.23	6694.4	516.721	1177.23	316.257	940.051	3090.09	722.586	555.821
1437	CSF2	4.6948	1.584	2.2166	3.7106	6.7416	4.4233	3.0298	13.3513	3.288	3.6563	13.2231	30.6066	16.5456	81.4262	5.7678	11.5635	8.1998	10.8511	5.3097	3.2805	0.5199	1.8426	15.6104	4.5669	24.0995	2.9263	1.3373	0	5.298	7.2296	25.5605	2.4331	1.859	0.4087	2.879	1.2052	42.3391	0.8183	0.8026	91.4532	190.567	1.4383	70.3378	3.1364	2.048	4.0198	8.4648	3.0561
1438	CSF2RA	136.933	143.75	61.177	325.788	21.3483	214.088	69.6852	63.8957	125.884	283.364	158.678	87.3678	431.396	1112.82	329.918	158.532	545.658	227.196	176.991	195.189	63.1661	61.3319	45.8945	51.3772	312.988	80.4741	47.6063	81.2	15.894	256.251	20.1794	22.871	74.9806	38.4144	263.428	89.4245	383.987	23.4571	70.0276	227.652	659.509	38.1158	315.286	169.368	118.445	345.13	106.195	185.274
1439	CSF2RB	161.972	391.255	306.772	1496.47	151.685	297.689	211.076	125.248	315.649	1148.08	760.881	201.447	954.399	1885.73	831.716	484.174	196.049	980.332	623.009	709.131	226.67	306.66	80.2373	262.594	1962.73	187.87	125.435	217.6	83.0022	38.5581	50.2242	92.944	222.463	124.234	705.713	212.594	376.022	122.741	468.924	326.17	1033.74	28.7666	839.118	71.6153	208.217	826.933	399	169.993
1440	CSF3	23.4742	45.1448	28.3719	23.0056	35.9551	845.737	38.714	542.001	451.397	89.5795	35.2617	71.2298	148.507	30.5887	25.3783	462.539	7.8271	67.8196	3.5398	0.5467	1.5597	15.0039	1.2488	1.7126	9.7618	95.1057	0.5349	2.8	46.3576	69.0832	0	7.2993	65.0658	24.5198	15.4746	22.8985	29.344	28.6395	22.473	25.5127	805.598	3.2362	0	6.7956	9.5575	6.604	148.903	26.3585
1441	CSF3R	169.014	194.043	473.9	1148.42	135.955	643.592	86.1808	133.196	1913.62	742.23	121.763	157.485	2305.08	940.063	382.981	629.65	355.945	1041.37	274.336	374.248	104.497	204.001	34.3428	399.886	289.498	61.4529	97.8871	80	217.66	344.211	13.0045	31.1436	115.26	105.027	706.433	84.1217	415.007	113.194	150.088	502.797	2159.89	49.6224	314.669	533.717	229.039	397.1	336.283	255.563
1442	CSH1	0	0	0	0	8.9888	0	0	0	0	0	0	0	0	0	0	0	0	0	0	0	0	0	0	0	0	0	0	0	0	0	0	0	0	0	0	0	0	0	0	0	0	0	0.617	0	0	0	0	0
1443	CSH2	0	0	0	0	7.8652	0	0	0	0	0	0	0	0	0	0	0	0	0	0	0	0	0	0	0	0.3051	0	0	0	0	0	0	0	0	0	0	0	0	0	0	0	0	0.3596	0	0	2.048	0	0.3848	0
1444	CSHL1	0	0	0	0	7.8652	0	0	0	0	0	0	0	0	0	0	0	0	0	0	0	0	0	0	0	0	0	0	0	0	0	0	0	0	0	0	0	0	0	0	0	0	0	0	0	0	0	0	0
1445	CSK	1533.26	2260.01	1201.82	2707.61	3544.94	2655.76	2694.83	2026.23	1520.47	2409.51	1734.99	1374.51	1326.07	2107.17	1336.97	2950.18	3135.67	2371.65	2646.02	3177.69	2231.09	2639.38	2319.39	2788.93	2013.37	3470.63	1603.9	2400.4	2491.39	2276.94	1140.81	1556.2	2779.86	3265.63	2079.35	2740.83	1627.75	2171.42	2936.74	2624.67	1629.98	902.553	1591.86	1170.41	1181.04	2474.19	1606.77	2926.18
1446	CSN1S1	0	0	0	0	1.1236	0	0	0	48.8504	0	0	0	0	0.8617	0	0.373	0	0	0	0	0	0	0	0	0	24.8738	0	0	0	0	0	0	0	0	0	0.241	0	0	0	0	54.0644	0	0	0.5227	0.3413	0	0	0
1447	CSN2	0	0	0	0	5.618	0	0	0	0	0	0	0	0.4036	0	0	0	0	0	0	0	0	0	0	0	0	0	0	0.8	0	0.4016	0	0	0	0	0	0	0	0.2728	0	0	0	0	48.1259	0	2.7307	0	0	0
1448	CSN3	0	0	0	0.3711	1.1236	0	0	0	6.576	1.8282	0	0	0	0	0	0	0	3.391	0	0	0	0	0	0	3.0506	32.4823	0	0	0	0	0	0	0	0	0	0.7231	0	0	0	0	4.9847	0	0	0	0.3413	0	2.6933	0
1452	CSNK1A1	7971.83	5038	12109.9	6329.87	4270.79	5002.32	5767.38	6630.53	4585.83	4369.29	5866.12	4925.99	4690.07	6750.19	4886.48	5787.34	4031.68	5292.3	3890.27	4608.26	5053.29	2877.34	6505.46	4305.12	5668.25	8064.96	3467.5	7443.6	4599.12	3715.63	5026.01	4233.09	15762	5980.79	6173.28	3040.92	5917	5609.52	4363.18	12880.4	5763.8	4991.73	2675.3	3867.75	3508.63	6328.33	6173.91	5649.89
1453	CSNK1D	3805.16	2506.72	3862.57	2632.65	5164.04	2975.56	4288.17	3053.64	3510.19	3458.87	2345.45	3652.75	3620.66	2904.2	4407.75	3021.43	3571.75	4425.23	6230.97	3466.1	4950.09	5415.64	2299.41	3315.83	2639.35	2901.16	3797.54	1852.8	4803.09	6836.03	2766.82	5520.68	4128.27	3211.28	2966.44	2655.98	2329.07	4521.49	3713.87	1526.05	1599.31	3893.56	1688.72	2221.64	2801.04	3691.62	2668.33	3206.95
1454	CSNK1E	1387.48	2251.12	1359.19	2133.86	3880.9	2052.49	3214.18	4010.68	2635.29	2839.12	2781.96	2743.64	2594.27	1889.72	2241.71	2827.01	2207.17	1921.85	2018.58	1679.65	5077.2	2156.88	3709.34	1009.7	2082.82	1749.76	2853.97	2643.65	2831.89	7246.62	3356.9	3310.19	3036.42	4238.81	2709.37	2562.11	2478.18	4625.77	4131.43	2919.44	1458.64	1993.88	860.312	2053.13	1404.49	2387.48	2183.1	2618.08
1455	CSNK1G2	1061.42	1519.48	1084.78	1522.45	3338.2	1629.55	2148.8	2458.87	1559.46	1255.94	2006.06	1920.42	965.295	1521.68	1004.75	1429.02	768.915	1788.06	1139.82	1162.93	2455.16	1268.23	1500.78	2175.82	1519.18	1411.08	1014.44	1884.4	2594.26	1725.47	1792.38	2579.08	1819.98	3588.48	1118.13	2879.66	967.093	2239.06	2271.98	835.247	898.773	681.41	507.79	802.405	868.369	1092.53	2013.47	938.21
1456	CSNK1G3	899.843	608.266	1367.62	601.484	312.36	441.889	511.698	1003.58	717.726	658.135	675.482	564.83	589.185	867.254	625.229	492.008	511.741	494.405	530.973	515.582	632.961	414.583	503.903	467.818	732.745	682.713	464.83	689.2	487.859	474.345	479.372	603.893	813.013	614.63	681.601	787.225	659.82	819.634	1218.56	908.645	672.163	1112.19	702.144	861.474	1738.79	678.487	685.648	630.312
1457	CSNK2A1	1433.88	1747.18	1981.16	1381.82	2244.94	1762.25	5184.65	2314.87	1657.16	1265.08	2524.52	1747.36	1725.59	1293.34	3415.69	1506.61	1793.14	2462.19	1944.25	2248.22	2285.16	3272.7	3402.12	3115.46	1637.54	2955.89	3996.79	2358.8	2247.24	1743.55	1631.39	2181.02	1136.48	4329.38	1835.36	2376.86	1374.14	3175.16	2544.87	1609.66	913.344	1341.96	792.226	736.017	2509.53	1306.73	1812.62	1625.44
1459	CSNK2A2	851.33	527.085	825.446	533.952	908.989	498.95	1469.11	780.1	533.127	497.258	662.259	863.105	685.634	485.972	545.633	440.904	609.393	483.893	1054.87	829.688	1236.81	655.172	1146.43	772.941	390.777	454.459	470.981	670.4	949.227	569.937	787.444	322.141	503.176	856.15	525.416	831.576	738.629	488.507	411.136	739.083	539.877	509.889	264.075	595.4	449.204	535.209	604.848	573.393
1460	CSNK2B	2851.01	3079.18	2273.67	2087.24	4173.01	3104.21	3106.83	3097.79	2803.75	3345.52	2731.72	2349.29	2324.92	2069.81	2505.53	2674.96	5985.81	1401.43	3104.96	2226.7	1481.38	2021.72	4444.92	3138.72	2638.11	2269.59	3623.53	2642.24	1954.89	3031.4	1981.33	2449.31	4453.39	3177.83	2437	2582.05	3137.29	2891.64	3337.32	3639.82	3726.93	3515.28	4814.41	3674.75	4152.07	3087.72	2621.93	3235.81
1462	VCAN	1937.79	3874.13	5242.16	6613.73	5552.81	1335.84	3185.66	1857.43	4552.01	5915.9	3173.55	2096.83	6954.4	10723.7	4332.77	4518.34	3447.63	11024.8	1457.52	1469.11	1781.91	5854.7	2529.19	1264.16	8553.48	500.695	4896.5	1466	1012.8	290.391	950.224	413.625	2185.59	809.563	11206.8	2512.08	4819.12	3140.25	8473.14	1563.34	1593.94	971.952	3278.11	1735.49	2039.51	5846.24	8953.44	2799.35
1463	NCAN	0.7825	0.396	0	4.4527	51.6854	0.4423	2.6931	0.3179	0.4697	0	0.551	0.5565	0.4036	0.4308	0	0	0.7454	1.3564	0	1.0935	0.2599	2.8955	0.6244	0.2854	5.186	0.5853	0	33.2	1.766	2.0082	0.4484	0.9732	3.718	0.4087	0.7197	51.3408	1.2576	19.9112	24.0783	0	1.5337	110.032	0	0	12.2882	2.0099	4.2324	0
1464	CSPG4	127.934	639.155	190.624	530.241	2080.9	228.243	952.702	170.389	729.938	365.631	301.928	650.529	770.379	444.182	84.2098	778.484	245.248	1447.95	144.248	209.951	141.409	247.96	1932.25	1314.11	11407.3	153.047	388.874	80.8	592.936	235.365	1674.89	57.9075	87.3741	532.489	4444.44	8649.11	162.23	301.669	387.259	2993.23	400.307	959.008	93.7837	116.048	244.058	321.872	494.806	275.045
1465	CSRP1	2920.19	3599.7	2958.66	3953.99	4483.15	6136.46	3287.66	3818.49	6126.5	5281.54	3323.42	8167.5	8003.23	4662.4	3501.05	4202.02	7402.91	4080.37	4075.22	4380.81	3260.2	4565.68	4389.32	4531.18	8265.2	3855.44	3412.41	2834	2502.87	5773.67	3583.41	2267.64	4515.57	5333.88	8746.74	752.275	4990.99	1753.28	3595.08	5437.74	4661.43	21761.6	1575.2	6398.33	3399.06	6035.17	4031.55	3878.14
1466	CSRP2	431.925	1099.71	590.048	425.232	1796.63	1411.48	229.591	887.865	387.515	223.035	687.603	4238.17	338.579	211.536	409.513	830.706	877.376	1019.33	494.69	332.695	504.549	530.666	2812.68	1037.25	584.793	1688.49	1068.47	810.8	1627.37	386.384	706.726	1020.44	973.509	361.259	504.183	493.643	581.01	455.231	872.435	207.242	677.914	289.824	356.008	1385.78	252.25	462.565	1016.16	1999.81
1468	SLC25A10	1996.53	877.551	457.054	537.662	1467.42	985.514	766.874	944.767	449.048	623.4	438.017	2143.02	372.478	596.695	460.27	1202.6	1315.01	566.423	1346.02	539.913	494.671	1680.44	388.074	909.376	536.594	1279.1	877.507	396	1352.76	1337.08	320.179	1468.13	1448.18	977.524	526.136	963.664	428.841	460.959	543.567	478.461	302.147	392.125	1468.46	2232.62	1161.24	698.012	886.11	1299.67
1469	CST1	329.812	755.977	0.4433	2083.12	94.382	757.713	771.924	13.0335	64.351	1223.03	49.5868	516.973	0.4036	28.0037	0	236.119	834.514	39.3354	669.027	1709.13	745.256	404.317	28.4109	0	2626.84	201.624	2.4071	230.8	43.7086	17.2708	282.063	81.7518	0	10.6253	32.0288	769.87	314.399	67.9164	425.182	38.0728	125.767	15.8216	446.707	73.7062	21485	695.14	181.224	439.309
1470	CST2	10.5634	49.5008	0	44.1558	6.7416	30.5208	19.1887	26.3848	30.0618	65.8135	5.5096	2.7824	3.2284	18.5255	1.1536	5.2222	68.9527	11.1902	8.8496	1.6402	43.1505	7.1071	5.6197	0.5709	89.9916	0.8779	21.931	5.2	0.883	0.8033	0.4484	0.9732	0	10.2166	66.2168	10.8466	45.6927	4.6369	92.5006	2.355	1.9172	2241.28	18.5099	5.2274	12.6296	98.7725	90.8042	5.7301
1471	CST3	2085.68	3256.76	2663.42	5049.35	4882.02	16252.6	5741.12	3523.8	4681.19	6745.89	3718.46	3737.9	3845.04	7077.62	3466.44	5412.46	3800.22	4589.69	3782.3	3665.12	3703.41	4156.09	5338.74	4313.97	4021.86	3127.37	2210.48	1732.8	3505.96	3855.41	2855.16	1703.16	4431.29	12078.9	5944.4	1996.75	4993.5	1676.64	4600.95	3260.92	6221.63	14408.8	11193	2832.2	4524.12	6681.21	4694.88	2814.25
1472	CST4	12.9108	31.6805	0.4433	45.269	11.236	11.0583	16.1589	1.5894	1.8789	45.7038	0.551	20.0334	0	3.8774	4.6142	8.5794	19.754	2.7128	22.1239	31.4379	12.9971	34.2195	2.4977	0	56.4354	72.8656	1.6047	6.8	3.532	1.2049	2.6906	1.4599	0	0	17.9937	12.5339	6.7072	3.0003	9.4306	0.785	21.4724	86.2999	20.3609	4.7047	388.445	17.5149	40.7849	43.5488
1473	CST5	0.7825	1.188	0	2.5974	2.2472	9.289	0	0.3179	0.9394	1.8282	0	0	1.2107	0	0	1.8651	0	0	0	0.2734	0	0.5265	0	2.5689	0.6101	1.1705	1.3373	0.8	0.883	0.4016	0	0	0	0.8173	4.6784	0.7231	0.8384	0.2728	1.0033	0.785	0	201.726	0.617	1.0455	78.8495	9.1881	0.3848	3.4381
1474	CST6	62.989	36.4326	4.4331	95.7328	75.2809	381.289	17.5055	89.9626	72.8059	371.115	24.7934	156.372	275.222	305.887	4.6142	412.555	78.2706	50.8647	4.4248	16.4024	9.6179	104.501	72.7443	51.0918	31.4208	53.2592	3.2094	5.2	7.064	268.3	38.565	3.4063	29.7444	29.4238	731.624	16.1494	638.441	4.9096	9.0293	1822	663.344	2.5171	4.319	40.7737	54.6144	68.6239	330.897	22.9204
1475	CSTA	10369.3	3743.05	1356.98	4430.06	2504.49	7109.15	746.339	13415.9	2376.29	398.538	9760.88	4719.53	369.249	251.603	883.626	6427.06	5402.16	5560.19	2335.4	1010.93	763.972	410.898	2746.18	359.07	3167.1	35243.8	18.4541	39329.2	883.444	714.931	816.144	3330.41	17638.4	3383.33	1937.56	3097.56	7826.45	530.239	3348.28	9455.01	445.552	12.945	225.204	511.762	78.8495	1759.24	2297.04	7570.62
1476	CSTB	24332.6	6210.97	5025.38	15313.9	10803.4	16876.7	4847.33	18680.8	2966.25	6820.84	15463.4	8749.58	4540.76	6304.28	4053.61	17752.6	31934.4	9392.34	7091.15	7294.97	4675.33	14466.7	12980.6	6755.24	4641.74	9984.05	2784.97	24860.4	3420.31	11882.3	7008.97	17690	24053.3	14715.2	8446.96	10850.5	25973.2	1545.71	3646.45	5840.84	5276.84	2479.68	5042.11	5626.24	2544.35	10847.5	10284	10061.7
1477	CSTF1	582.551	697.764	785.991	606.308	805.618	771.425	781.35	830.009	986.403	574.04	1174.1	1111.3	520.178	591.094	1026.67	583.024	888.185	720.922	1000	845.271	470.756	528.56	628.785	1126.3	832.804	831.663	1300.62	597.6	556.733	1011.35	678.027	520.195	679.783	527.585	778.767	1117.69	780.968	1146.67	889.09	671.181	1186.73	666.307	1262.38	1342.39	1234.63	839.566	837.63	577.213
1478	CSTF2	5659.23	473.228	457.941	394.805	677.528	512.662	807.608	494	430.729	345.521	586.226	560.935	408.394	270.128	460.27	591.603	524.786	376.738	926.549	594.04	935.534	732.035	528.255	701.584	538.424	848.928	593.742	503.6	461.369	545.436	425.112	853.041	306.119	230.486	357.715	697.077	533.641	1136.03	496.213	406.633	322.853	162.172	352.923	532.149	574.475	476.922	380.916	590.966
1479	CSTF3	480.391	759.541	815.693	537.254	598.876	792.215	439.32	1072.24	830.396	489.506	776.308	945.804	585.149	832.788	1181.06	600.928	724.909	693.991	657.982	788.871	601.768	511.45	835.407	912.231	637.873	1127.12	930.195	692.4	884.327	546.119	749.534	1002.29	938.07	634.197	621.348	591.935	497.17	968.608	594.901	560.102	945.936	1004.53	904.519	743.858	578.438	594.932	532.897	664.231
1482	NKX2-5	8.9984	62.173	0	2.5974	2.2472	0	194.917	12.7156	0.9394	5.4845	3.3058	40.0668	229.217	0.8617	5.7678	0	77.8979	0	1.7699	2.187	158.565	0	135.81	90.4809	213.234	54.1371	1.6047	2.4	11.0375	195.602	295.067	0	3.718	5.3126	6.4777	71.3468	106.057	39.277	4.2137	215.484	74.0031	0.7192	0	1.0455	118.445	43.6437	121.201	89.7718
1485	CTAG1B	1.9562	0	0.4433	0	8.9888	0.4423	0.3366	1.9073	0	0	0	22.2593	0.4036	0	0	147.714	0.7454	0.6782	468.142	0.2734	0	5.2645	0.9366	36.8203	135.445	3.219	158.599	307.6	2.2075	0	486.547	0.9732	0	38.4144	0.3599	5.0618	32.6975	2.1821	0	38.0728	1.9172	0	30.8499	3222.69	1.3654	29.5743	487.88	3040.4
1486	CTBS	593.505	890.219	697.325	573.603	275.258	732.934	331.917	479.056	531.225	702.011	807.135	459.655	604.08	1223.12	636.764	620.292	708.908	344.836	603.54	494.254	397.445	584.87	761.455	353.929	475.257	968.314	203.466	332	323.161	320.486	787.856	592.701	198.284	326.11	679.079	315.507	998.948	315.577	405.687	846.614	1345.86	469.968	1409.82	681.113	1103.89	596.933	504.04	810.234
1487	CTBP1	2161.41	2220.46	1219.06	1874.92	3306.63	2939.08	2707.76	1514.57	2767.4	3087.35	2074.72	1504.25	2667.01	2800.77	1168.32	2027.22	1668.42	1952.54	1940.27	1682.71	2258.95	6265.85	3015.56	1960.77	1812.21	2271.41	3017.26	1449.53	3495.91	4071.58	2242.31	1936.83	2655.3	2780.61	2611.56	1919.6	1757.06	1916.3	2077.83	1292.77	1613.99	2913.33	1851.45	1393.41	2016.46	2458.86	2012.02	1524.49
1488	CTBP2	1127.93	1332.56	1199.6	902.041	1828.09	1585.76	1485.95	1399.35	1499.33	1040.22	1009.92	1523.09	1340.6	1641.45	719.821	1212.3	1884.46	1055.95	849.558	1648.44	892.644	2120.82	1326.26	738.975	1565.24	1203.31	1201.12	1873.2	935.099	1283.26	986.547	1438.93	1057.78	2193.3	1189.38	1470.8	2070.84	820.725	1150.94	2114.02	1524.92	1233.01	1962.67	975.954	1293.68	930.587	1273.18	908.032
1489	CTF1	72.3787	143.354	82.0126	63.4508	261.798	371.558	148.797	120.162	111.792	98.7203	347.107	71.7863	116.626	112.446	130.352	158.905	329.482	145.812	111.504	86.386	120.873	281.653	77.7396	411.874	173.882	130.222	46.5365	38.8	70.1987	21.2873	187.892	84.6715	20.4493	262.362	152.227	323.23	245.232	334.4	212.892	49.4554	94.7086	257.102	22.2119	66.9106	157.699	79.822	112.736	410.276
1490	CTGF	1787.17	3073.01	5215.56	6319.11	2879.78	6343.91	1155.7	2218.87	6886.5	4628.88	3117.91	2427.38	4729.62	4259.15	2378.64	7461.43	1877.38	7323.16	1166.37	1259.7	1707.04	4803.63	2377.15	656.201	6091.06	646.426	1868.41	902.4	1298.45	171.101	1615.7	537.713	506.894	803.841	5484.48	1454.65	3092.85	1429.52	1607.83	2897.07	3496.93	3458.83	1875.06	2824.36	5144.34	3204.65	4525.97	2147.65
1491	CTH	154.93	61.381	51.4241	26.7161	26.9663	36.7135	23.5651	81.0617	128.232	98.7203	102.479	36.1714	72.2357	116.754	98.0525	40.6587	114.797	80.7053	82.3009	53.0344	33.5326	75.5462	107.399	92.4789	47.8939	161.826	41.4549	64.4	60.0442	392.007	9.417	21.4112	22.928	2.0433	42.825	64.3567	37.7279	225.843	40.1304	644.883	131.902	114.707	426.346	181.913	77.8255	83.2675	91.9584	83.2776
1493	CTLA4	30.5164	57.421	64.2802	416.698	32.5843	32.2902	41.0705	27.9743	38.5167	268.739	113.499	40.6233	25.4237	271.421	140.734	68.2619	23.8539	112.92	103.54	111.81	31.973	36.8518	9.054	11.1317	191.881	31.6044	15.7796	35.2	33.9956	10.0412	44.843	25.7908	25.4067	8.5819	60.8187	60.9822	85.5167	13.6378	41.9363	172.701	250	0	576.276	25.0915	59.0518	198.981	109.658	30.9426
1495	CTNNA1	8243.35	5616.96	10330	5608.91	6982.02	5998.89	6774.62	5664.79	6057.45	6634.37	6909.09	6107.96	7020.18	8722.94	4342	9170.22	4613.87	7041.37	5249.56	6633.13	8449.96	6200.32	7106.77	7306.41	8882.94	7542.32	7068.47	9872.4	5437.97	7922.88	6093.72	6315.82	8252.83	7985.29	7183.81	5329.07	5117.59	9212.36	7376.98	7174.17	5941.72	3968.72	3055.38	4130.16	7027.51	8999.5	5823.39	7653.9
1496	CTNNA2	0	0.792	0	2.2263	16.8539	0.4423	0	0.3179	0.4697	0	0	0.5565	0	2.585	1.1536	0.746	0	0	0	1.0935	0.2599	0	0.6244	0.2854	0	0	0	2.4	0.883	0.8033	0.4484	0	0.6197	0	1.4395	1.2052	0	25.9119	1.2039	0	0	240.201	1.851	0	2306.09	0.2871	188.534	0
1497	CTNS	237.16	276.646	150.052	526.352	209.112	293.801	265.043	136.562	336.702	394.278	277.51	236.745	451.55	465.379	203.384	383.18	231.293	328.596	220.513	420.864	334.037	986.446	459.357	457.876	265.134	153.152	121.401	346.24	228.91	354.257	405.372	291.562	106.349	191.769	351.568	292.512	417.812	490.054	902.888	171.618	432.385	285.854	507.882	182.692	351.898	397.166	330.362	172.423
1499	CTNNB1	9314.14	14120	12006.6	11279.4	7394.3	6519.07	8314.7	6428.02	8149.05	5259.58	7505.74	6556.47	8543.53	9460.07	13255.5	12303.2	5705.54	8145.08	8415.82	9374.18	17097.9	6786.46	7478.89	17552.9	12916.9	9667.07	6291.69	6325.96	7022.94	6916.72	8449.26	11068.6	4428.77	6603.97	11183.1	5562.13	12273.7	10114.9	7589.45	10187.4	5444.77	6184.8	13909.6	10122.3	14020.8	8856.49	14118.1	9194.89
1500	CTNND1	10253.9	9640.39	9352.54	10292.8	10924.7	8854.58	9258.71	13014.1	12850.5	5069.47	10691	7948.8	11830.5	6187.1	4908.39	10656.3	8684.31	12673.4	9306.19	7026.24	10034.6	6079.23	8845.77	7748.54	7651.42	14401.6	7803.96	15375.6	6472.41	9151.12	11173.5	8263.26	10470	17012.3	9676.02	12447.1	9411.44	12799.4	7700.23	15413.2	5592.79	4782.09	2595.71	2101.93	5663.17	6220.08	13243.6	8790.76
1501	CTNND2	0.7825	1.584	134.323	8.1633	19.1011	4.8656	1.0099	1.9073	16.44	5.4845	0	4.4519	4.8426	1.7233	16.1498	2.6111	0.3727	6.1038	3.5398	1343.36	0.5199	3.1587	0.3122	1.1417	1.8303	1.1705	86.1193	14.8	1.766	0.4016	0	0.4866	5.5771	14.7119	3.9586	1.4462	1.2576	74.7354	6.8222	0	0.3834	771.305	360.944	46.5238	43.3502	29.8615	2.6933	0
1503	CTPS1	1492.18	1639.86	853.375	1292.76	1477.53	942.607	821.41	858.301	1572.61	475.32	1450.14	1601	1207.02	584.632	966.682	1002.67	1062.24	671.075	1464.6	693.822	944.372	1440.64	1049.02	1604.11	860.259	1797.35	4412.68	1678.8	1244.15	1155.94	1536.32	2116.79	779.551	2120.15	702.114	1022.24	1456.3	2045.13	1600.2	1473.46	1258.05	405.25	443.622	957.135	1465.71	1158.57	1156.6	1180.4
1504	CTRB1	0	0	1.3299	0	0	0	0.3366	0	0	0	0	0	0	0	0	0	0.3727	0	0	0	2.5994	0	0	0	0.3051	0	0	0	0	0	0	0	0	0	0	2.6514	0	0	2.6085	0	0	0	0	0	0	0	0	0
1506	CTRL	7.4335	16.2363	13.2993	21.8924	12.3596	3.0963	10.7726	12.3977	12.2126	5.4845	14.3251	5.5648	21.7918	10.7707	8.0749	10.0714	5.218	10.1729	17.6991	13.3953	3.3793	6.8439	6.5564	5.7086	4.5758	3.5116	26.2717	18.4	31.0375	20.0823	7.1749	41.8491	22.928	10.2166	7.1975	18.8008	4.6112	21.5478	9.23	22.7652	6.5184	10.1187	24.0629	21.955	14.6776	16.3664	5.0019	10.3142
1508	CTSB	27606.4	56081.7	195531	54682.4	20932.6	195404	28315.1	24961.6	21079	32128	46028.1	52026.7	50965.7	46648.2	53321	97253.8	36998.1	56129.9	28986.7	81926.5	11775.1	26579.9	131685	39495.6	31739.9	23026.4	11952.1	16639.6	31258.3	34410.3	65229.6	21527.5	17937.1	8167.55	106399	9297.74	67116.7	15419.5	13925.3	28468.6	85050.6	6904.35	45830	23558.8	20966.1	57870.4	22249.7	23498.4
1509	CTSD	26034	20339.7	10242.3	44003.7	21389.9	55225	14218.8	12200.9	20218.4	25546.6	23938.8	16560.4	53560.5	30964.8	21350.1	37235.2	18962.7	38384.2	25911.5	33187.3	13318.2	19190	22708.1	27415.2	24539.3	24666.3	10226	21969.6	18165.1	32812.5	16156.5	11969.8	18768.1	18579.5	37501	8535.58	21713.3	11176.2	10635.4	13018.2	25700.2	8583.6	21113.1	14325.1	15932.7	40766.1	16888	15599.3
1510	CTSE	179.186	91.8735	1072.37	1337.29	1064.04	2177.6	38.714	496.861	2683.02	4659.96	27.5482	1026.71	4393.46	1903.39	114.202	2495.47	6.3362	3283.82	196.46	12.5752	423.447	217.689	42.4602	1903.81	1345.3	1.4632	38.7804	111.6	899.779	889.648	0.8969	156.204	0	167.961	2990.19	199.096	1677.22	346.128	319.839	56.128	330.905	1.7979	46.2749	192.368	338.609	696.002	1675.26	1562.41
1511	CTSG	23.0829	5.9401	21.7223	25.603	5.618	53.0797	15.4856	0.9537	41.335	1.8282	35.8127	5.5648	106.134	50.4067	9.2285	115.635	7.0816	10.8511	7.0796	13.1219	10.3977	7.3704	0.9366	162.98	1.8303	9.3643	1.0698	15.2	0.883	3.6148	6.278	0	1.2393	30.6498	9.7166	7.9542	64.1375	3.5458	35.9167	0.785	0	1.7979	30.8499	1.0455	4.7788	18.3763	17.6991	21.7744
1512	CTSH	3044.99	2805.71	2138.98	7345.08	2633.71	13986.1	2783.03	1005.48	10050	7522.85	2892.56	3714.52	5550.04	9115.43	4145.89	5111.43	17532.6	7996.61	4084.96	6240.02	1036.65	2217.43	2983.77	3542.46	3425.78	4898.68	1278.95	1996.8	2113.91	2689.03	3100.45	538.686	798.141	3261.54	10222.6	1319.92	13778.7	998.563	1318.89	9212.44	4813.27	390.147	9071.73	4200.73	12630.6	5607.06	4805.31	2211.82
1513	CTSK	1708.92	3454.76	2410.28	10710.2	2768.54	1506.14	1929.64	1017.88	1779.75	2502.74	1664.46	1689.48	848.265	3653.84	3836.74	2023.98	3176.67	1958.63	1454.87	1484.69	296.595	2489.34	2803.31	349.079	3538.96	477.87	485.424	780.4	185.43	147.003	951.569	367.397	534.16	155.701	7783.72	1463.57	5462.17	748.99	1125.46	2179.18	1755.37	256.023	1043.34	1495.03	1200.49	3157.28	3739.52	1222.81
1514	CTSL	1947.57	1936.08	3189.18	6184.42	1114.61	2287.29	1335.13	1670.83	1573.55	2276.05	931.68	1972.73	12838.6	4685.24	4501.19	3862.58	2888.93	3897.93	2540.71	3817.39	1582.79	2279.81	2243.83	2272.58	3426.7	1538.66	1454.13	1339.2	1866.23	41399.7	1075.78	521.168	2513.4	787.904	2626	825.55	4031.02	975.924	1430.65	3146.7	13885	2079.11	8774.95	4822.27	1832.31	4192.38	2260.1	2559.45
1515	CTSV	833.333	642.719	350.216	981.818	633.708	190.645	964.821	1061.11	77.9728	36.5631	192.286	1487.48	92.0097	25.8496	221.483	1425.29	221.394	957.274	577.876	180.153	217.572	1253.49	1848.27	791.494	315.733	812.642	957.743	396	626.49	882.016	2559.64	486.131	1523.16	89.906	833.108	440.133	1089.5	1484.89	502.634	4808.56	312.117	104.639	648.465	224.778	270.683	343.407	784.917	1957.02
1519	CTSO	309.077	528.669	530.644	1093.88	292.135	625.014	487.797	231.741	1071.42	1208.41	604.959	234.279	1127.12	1355.81	606.772	686.722	493.105	975.585	407.08	526.244	812.061	807.844	293.163	302.269	732.135	246.982	321.744	181.2	460.044	117.683	720.628	284.671	221.844	347.773	1318.94	278.879	777.615	501.873	500.627	505.937	467.408	821.647	323.307	229.482	443.059	1420.72	984.61	557.731
1520	CTSS	3455.4	2394.26	2490.52	19768.5	1198.88	3163.99	1063.46	499.404	1888.26	8539.31	2911.85	1572.06	5958.03	8140.04	9613.76	3059.1	3416.7	6414.72	4855.75	7659.92	1866.91	1989.47	551.358	1593.26	4548.09	1872.85	986.627	1069.6	302.87	571.142	426.906	894.404	1314.95	1162.65	5699.33	1251.94	5114.65	1231.5	1592.17	2055.15	10637.7	443.366	10509.9	2806.06	2359	10765.6	2757.21	1871.07
1521	CTSW	59.0767	76.8253	65.6101	81.2616	203.371	196.837	102.676	9.8546	156.885	614.26	195.592	113.522	146.086	229.2	176.494	53.7143	57.3984	293.659	211.504	276.38	123.733	76.8623	49.0165	49.95	255.942	69.6466	23.5357	67.2	13.245	6.828	33.6323	34.5499	110.302	88.68	17.6338	141.729	184.448	26.7302	42.5382	332.058	284.893	27.3283	1653.56	19.8641	108.205	824.061	72.3355	16.4263
1522	CTSZ	2388.11	3936.7	5855.26	14455.3	3847.19	4242.4	2931.16	1974.41	4296.96	8893.97	4358.13	3096.27	12073.8	11435	8245.64	8657.32	3018.26	11962.7	6515.93	8391.74	3478.55	2186.36	3973.46	8047.38	7269.19	1906.21	3286.17	2973.6	6308.17	4608.9	5360.99	1956.2	5876.99	2540.66	6504.72	2805.18	6467.83	2247.79	4320.64	2864.1	7188.65	728.515	6941.85	3464.19	6135.59	10831.1	4891.88	3266.93
1523	CUX1	1478.87	1814.5	1317.97	1531.73	2966.29	1890.52	7874.43	3820.07	1481.95	1546.62	1226.45	3761.83	1824.46	2592.28	2957.72	2916.61	1890.05	4780.26	1714.16	1575.45	3738.24	3171.89	3407.12	1248.18	1527.72	2447.58	1044.93	2378	2776.6	2052.41	1307.62	2183.94	3495.58	3196.16	2144.85	4965.83	1188.43	1254.95	1738.85	547.934	996.933	1272.92	515.194	943.544	794.64	1514.89	2218.16	2492.22
1524	CX3CR1	18.3881	43.1647	22.6089	48.9796	37.0787	65.465	29.9613	7.6293	100.989	89.5795	46.832	18.9204	162.631	524.747	59.9851	45.5079	9.6906	45.1	30.0885	83.6523	45.7499	30.0079	47.4555	52.2335	138.801	17.2653	13.9075	12.8	17.2185	2.8115	13.4529	0.9732	10.5345	67.4295	309.492	25.0678	92.2239	19.093	32.305	30.6152	148.006	30.5645	25.2969	10.9775	54.6144	116	39.6306	19.4824
1525	CXADR	1024.65	910.815	2088.88	174.026	931.461	939.511	529.204	10.8082	487.565	135.283	1487.6	453.534	468.523	316.658	642.532	875.468	945.956	1205.83	500.885	293.33	802.443	677.547	729.004	592.55	587.234	679.786	1851.83	1091.2	282.119	212.471	857.847	885.645	298.683	1438.9	1564.01	888.701	1392.58	1443.7	670.178	1014.23	681.365	272.204	730.526	853.11	5815.41	495.585	832.628	3817.4
1527	TEX28	0	0	0	0	0	0	0	0	0	0	0	0	0	0	0	0	0	0	0	0	0	0	0	0	0	0	0	0	0	0	0	0	0	0	0	0	0	0	0	0	0	0	0	0	0	0	0	0
1528	CYB5A	807.903	1618.88	660.977	974.026	1492.13	2363.38	649.049	2010.65	2470.7	1511.88	818.182	1110.18	1697.34	3563.37	483.341	1870.3	2881.1	1995.25	1000.88	1373.7	607.746	1020.79	275.055	1296.7	922.186	2300.39	695.64	1224.4	1130.68	1246.31	390.135	768.37	572.579	1803.02	1690.33	664.538	2125.34	513.874	967.544	556.569	476.61	880.619	8932.28	3697.86	2491.78	1526.67	2412.08	1322.51
1534	CYB561	2361.11	1271.18	1894.27	1213.73	2001.12	2489.88	1553.95	2163.24	1620.52	2630.71	1329.48	1665	1363.2	2354.04	935.536	2016.52	3132.69	2243.13	2014.16	2055.77	2179.36	3204	1689.04	1461.11	1550.3	2234.84	1525.54	2236.8	2007.95	3605.98	1137.22	1454.5	2760.65	1579.08	1764.46	2476.41	1045.48	2116.59	1619.46	2032.38	1496.17	4866.24	434.367	2086.77	1631.95	2186.49	2033.86	1833.25
1535	CYBA	4656.1	2560.98	1182.76	3135.44	2959.55	5145.2	1063.79	1352.62	1511.08	7906.76	4215.98	2069	2108.56	5498.64	2623.19	2353.73	5580.32	2577.48	1947.79	3361.95	796.205	1018.69	840.774	1340.09	2398.35	2640.43	617.812	1913.6	1157.62	9768.45	1732.29	469.586	2626.8	1326.11	3880.52	892.799	4295.95	509.782	644.695	2645.86	6118.1	309.241	9472.77	8160.48	1254.42	5330.84	3096.19	1295.39
1536	CYBB	1055.56	1441.07	1542.72	9059.74	298.876	906.336	660.832	203.449	974.66	2411.33	1804.96	691.708	3086.76	6608.45	3770.98	1845.68	893.03	3026.45	2684.07	2903.5	953.21	1065.81	367.468	907.664	2628.98	507.718	517.785	547.2	296.247	82.7392	231.839	208.273	276.375	225.991	2750.16	612.233	2583.11	343.401	618.611	862.33	7574.39	261.417	1604.81	774.177	1186.5	4000	1213.93	597.842
1537	CYC1	7470.66	3889.58	2269.76	1863.82	4402.25	4419.33	3527.35	4229.52	1719.63	1585.01	2316.8	4168.06	2222.76	2854.66	4917.62	1930.36	3136.04	2172.6	6890.27	2939.58	2221.21	3202.16	4104.9	5244.76	3419.68	6792.01	2041.99	3232.4	2917.88	7717.24	2408.07	2866.67	5937.1	3441.77	2487.81	4113.53	4215.05	1936.03	2109.26	8418.41	1917.56	4675.66	15184.3	10078.9	2795.92	2669.44	4023.47	3523.64
1538	CYLC1	0	0	0	0	8.9888	0	0	0	0	0	0	0.5565	0	0	0	0	0	0	0	0	0.2599	0	0	0	0	0	0	0	0	0	0	0	0	0.4087	0.3599	0	0	0	0	0	0	0.7192	0	0	0	0	0	0
1539	CYLC2	0	0	0	0	14.6067	0	0	0	0	0	0	0	0	0	0	0	0	0	0	0	0	0	0	0	0	0	0	0	0	0	0	0	0	0	0	0	0	0	0	0	0	0	0	0	0	0	0	0
1540	CYLD	855.243	1435.52	1673.5	1376.25	723.596	792.657	872.244	881.507	1002.84	1756.86	1516.8	381.191	1073.45	1570.36	982.832	1151.13	404.025	1626.31	914.159	1294.15	896.023	542.248	1216.98	902.812	771.488	459.141	759.829	867.6	1075.5	685.209	965.919	303.65	551.51	1155.29	1414.66	631.515	1224.06	458.231	242.388	1169.27	879.601	1101.76	954.496	698.38	1077.61	2278.95	1093.88	510.744
1543	CYP1A1	0	0.396	1.7732	2.2263	11.236	2.2117	7.7428	0.6358	4.6972	0	0	1.113	20.5811	30.5887	1.1536	1.119	1.1182	0	0	0.5467	0.2599	0	0	5.7086	2.1354	1.1705	1.0698	3.2	0.4415	3.6148	1.7937	0	0.6197	0.8173	0	2.4104	0.8384	0.2728	8.4274	0	3.0675	4.315	0.617	2.091	2.7307	0.2871	0.3848	52.717
1544	CYP1A2	0	0	0	0.3711	6.7416	2.2117	8.7527	0	4.2274	0	0	0	2.8249	0.4308	0	0	0	0	0	0	0.2599	0	0	0.8563	4.2708	0.2926	0	0.4	8.3885	6.4263	0	0	0	0.4087	0	0	0	0	16.8548	0.3925	0	0	0	0	0.3413	0	0.7695	0.764
1545	CYP1B1	486.698	920.319	2043.67	2892.02	643.82	1364.59	1535.43	197.409	2009.44	2493.6	1650.69	646.633	5234.06	3160.54	869.783	1773.69	1157.29	2415.73	642.478	895.298	341.045	1469.07	217.608	738.119	9352.42	96.5689	363.466	585.6	130.684	227.734	78.0269	90.0243	47.7149	174.499	2663.07	274.541	2020.96	453.867	553.198	233.539	977.377	4.315	415.857	450.078	470.708	2319.14	1220.85	703.276
1548	CYP2A6	0.3912	3.5641	0.8866	1.1132	3.3708	55.2914	0	1.9073	5.1669	3.6563	0	4.4519	1.6142	1.2925	1.1536	8.2063	1.4909	1.3564	3.5398	15.0355	7.5383	2.369	0.3122	5.994	9.7618	4.6821	0.2675	0.8	15.894	9.2379	0.8969	1.9465	0.6197	8.9906	2.879	0.7231	5.0304	70.644	0.4013	0.3925	0	3.2362	1.851	2.6137	0.3413	1.4356	1.5391	1.146
1549	CYP2A7	0.3912	0	0.8866	0.7421	1.1236	0.4423	0	0	0	0	0.551	2.7824	0	0	0	3.7302	0.3727	0	2.6549	2.187	0.7798	0.5265	0	1.7126	0	0.5853	0	0.4	0.883	0.4016	0	1.9465	0	0.4087	0	0.241	0.4192	6.0006	0	0	0	0	0.617	0	0	0.2871	0.7695	1.528
1551	CYP3A7	9.7809	0	0	1.1132	2.2472	0.8847	0	0.3179	2.4002	3.6563	0.551	1.113	6.0533	1.2925	0	0.746	0	7.4602	0.885	1.3669	0.2599	50.8028	0	1.4271	3.3556	13.4611	1.6047	0.8	0	1.2049	0.4484	0	0.6197	21.6592	1.7994	0.241	3.7728	1.6365	3.0098	1.57	1.1503	2.1575	29.6159	4.7047	59.7345	3.4456	1.1543	0.382
1553	CYP2A13	0.7825	0	0	0.3711	2.2472	38.4828	3.0298	3.4968	1.4091	1.8282	8.2645	0	1.2107	14.6481	0	22.754	25.3448	0	6.1947	5.4675	1.8196	8.4233	0	0	0	19.3138	0	0	0	0	0	0	0.6197	2.452	8.9969	0.9641	2.096	8.1827	0	0	0	0	0	0	0.3413	2.0099	44.2478	0.382
1555	CYP2B6	0.3912	0.396	1.3299	0	8.9888	4.4233	2.3565	0	3.288	5.4845	1.6529	0.5565	0.8071	18.0947	0	1.119	6.7089	0.6782	0	8.2012	0.7798	1.8426	0	0	0.6101	1.7558	0	0	95.8057	6.4263	0	0	0	2.0433	6.4777	0.241	0.8384	0.5455	0.4013	0	0	0	8.021	0.5227	57.6865	2.0099	0.7695	1.91
1557	CYP2C19	3.5329	2.1186	0.4433	29.8664	5.0225	0.8847	0	5.3374	0.6529	3.7477	13.135	0	2.0178	0	2.9416	3.7786	0	21.0749	0	0.5467	1.8196	0	0	0	1.2477	30.9752	0	20.868	0.7064	1.9841	0.7534	3.2457	43.1294	11.1443	0	0	1.5091	1.5165	1.8199	0	1.9172	0	23.4768	0	1.3654	0.5341	16.591	19.9522
1558	CYP2C8	0.3912	2.376	0.4433	4.8237	10.1124	9.289	1.6832	4.4504	7.0457	3.6563	1.1019	3.3389	4.8426	0.4308	0	7.4603	1.1182	0.3391	0	1.9136	1.5597	1.3161	2.4977	0.2854	1.2202	0.5853	24.3381	2.8	24.7241	7.6313	11.2108	2.4331	1.859	7.7646	4.3185	0.7231	2.096	13.3651	0.2007	1.1775	38.3436	65.8037	22.2119	0	53.249	1.1485	3.4629	2.6741
1559	CYP2C9	9.7809	3.1681	2.2166	80.8905	37.0787	1.7693	0.6733	4.1326	4.2274	7.3126	23.1405	1.6694	12.1065	3.0158	0	1.8651	0	17.9722	0.885	1.0935	1.0398	1.3161	1.8732	0.8563	0.9152	24.8738	0	18.8	19.426	10.0412	0.8969	3.8929	171.65	17.9812	1.4395	0.7231	0	2.1821	1.0033	0.3925	14.1871	0	103.039	0	0	2.8713	15.0058	10.3142
1562	CYP2C18	611.882	216.477	19.5057	752.323	383.742	460.909	11.1092	231.49	33.1666	127.879	218.27	56.2048	29.0557	8.6165	9.7476	411.761	78.6433	291.913	191.15	126.845	84.2215	32.3769	158.289	55.6586	23.7669	1861.77	0.5349	262.332	68.6093	26.1311	10.4574	280.939	397.459	638.631	38.1466	26.0319	172.459	37.2149	110.947	3.925	107.362	1.0787	116.582	2.091	2.048	85.0305	417.422	658.875
1565	CYP2D6	6.2598	38.4126	13.2993	16.3265	29.2135	4.8656	1.6832	19.7091	7.9852	69.4698	18.1818	2.7824	14.5278	29.2962	6.9214	6.7143	1.8636	6.782	12.3894	6.2876	28.5937	11.0555	5.3075	10.5609	8.8466	30.4338	54.0251	26.8	59.6026	303.645	46.6368	5.8394	216.886	294.647	2.5191	87.7373	23.4752	24.8209	51.7682	24.3352	26.8405	29.8454	40.7219	239.937	5.1201	17.2278	18.8534	16.8083
1571	CYP2E1	96.2441	47.1248	2.6599	32.1633	104.663	105.332	3.868	59.1274	20.2072	25.5941	21.2287	256.26	65.7869	23.8118	2.3071	141.373	20.4994	7.0566	32.8673	35.7463	4.2501	25.4488	16.2348	3.996	35.1974	44.1876	1.3373	34.6	108.252	64.7294	14.7982	6.8127	101.627	50.6743	30.9564	16.1494	225.11	24.0981	2.6948	27.8677	2.7607	97.447	12.957	3.6592	131.989	10.3367	53.7976	102.424
1572	CYP2F1	15.2582	0	0.8866	1.4842	17.9775	195.068	1.6832	5.0862	0.9394	21.9378	10.4683	0	0.4036	51.2684	0	109.294	18.2631	2.3737	0	0.5467	28.3338	45.8015	0.6244	0.5709	1.5253	118.224	0	0	0	0	0.4484	1.9465	0	26.1545	71.2551	4.3387	0	2.4548	0	0	0	0	4.936	0	1.024	1.1485	81.1851	2.292
1573	CYP2J2	124.022	29.3045	68.7133	53.8033	80.8989	272.034	48.8133	96.0025	133.869	107.861	228.65	74.0122	76.2712	44.3751	19.6105	107.055	136.415	45.4391	176.106	99.5079	34.5724	379.574	6.5564	32.8243	72.9085	182.31	236.694	158.8	24.2826	45.3861	7.6233	163.017	127.033	111.974	62.978	64.1157	44.8543	142.652	292.952	47.8854	216.641	65.4441	140.676	67.4334	133.464	72.9309	153.521	84.4236
1576	CYP3A4	3.1299	0	0	0.7421	11.236	1.327	0	0	0	0	2.2039	0	0.8071	0	0	0	11.9269	2.0346	0	0.5467	1.0398	688.602	0.3122	0.2854	0.6101	3.219	1.3373	0	35.3201	28.5169	0.4484	0	0	0.8173	0	2.1693	0.4192	6.8189	0.8026	0	0	0.7192	0.617	1.5682	0.3413	0.5743	0.7695	0
[truncated: 5,578 more rows]
[truncated: 367 more columns]
