# Supplementary material for: Integrated genomic analyses of lung squamous cell carcinoma for identification of a possible competitive endogenous RNA network by means of TCGA datasets
Source: PeerJ. 2018 Jan 12;6:e4254. doi: 10.7717/peerj.4254 (PMC5768173; doi:10.7717/peerj.4254)
Supplement: Supplemental Information 6 [file peerj-06-4254-s006.xls]

## Sheet: default
miRNA	Gene Symbol	mRNA_style	miRNA_style
hsa-miR-105-5p	FMO1	up	up
hsa-miR-105-5p	MEF2C	down	up
hsa-miR-130b-3p	ATP1A2	down	up
hsa-miR-130b-3p	CSF1	down	up
hsa-miR-130b-3p	EREG	down	up
hsa-miR-130b-3p	IL6ST	down	up
hsa-miR-130b-3p	KCNJ10	up	up
hsa-miR-130b-3p	LDLR	down	up
hsa-miR-130b-3p	LRP2	down	up
hsa-miR-130b-3p	PPARG	down	up
hsa-miR-130b-3p	S1PR1	down	up
hsa-miR-130b-3p	TGFBR2	down	up
hsa-miR-130b-5p	FZD10	up	up
hsa-miR-130b-5p	NRG3	down	up
hsa-miR-133a-3p	DAAM2	down	down
hsa-miR-133a-3p	DAPK2	down	down
hsa-miR-133a-3p	PREX1	down	down
hsa-miR-133b	DAAM2	down	down
hsa-miR-133b	DAPK2	down	down
hsa-miR-133b	PREX1	down	down
hsa-miR-138-5p	ADCYAP1R1	down	down
hsa-miR-138-5p	AHCYL2	down	down
hsa-miR-138-5p	ARRB1	down	down
hsa-miR-138-5p	EIF4EBP1	up	down
hsa-miR-138-5p	PER1	down	down
hsa-miR-138-5p	PPARGC1A	down	down
hsa-miR-138-5p	RARA	down	down
hsa-miR-138-5p	RCAN2	down	down
hsa-miR-138-5p	RELN	down	down
hsa-miR-139-5p	ANK2	down	down
hsa-miR-139-5p	CACNA2D2	down	down
hsa-miR-139-5p	DPYSL5	up	down
hsa-miR-139-5p	FOS	down	down
hsa-miR-139-5p	SOCS2	down	down
hsa-miR-140-3p	GABRB2	down	down
hsa-miR-140-3p	KIF5A	up	down
hsa-miR-141-3p	ADRB1	down	up
hsa-miR-141-3p	CACNA1B	up	up
hsa-miR-141-3p	COL4A6	up	up
hsa-miR-141-3p	ERG	down	up
hsa-miR-141-3p	NME1	up	up
hsa-miR-141-3p	NRP1	down	up
hsa-miR-141-3p	PRKCE	down	up
hsa-miR-141-3p	ST3GAL5	down	up
hsa-miR-141-3p	ZEB1	down	up
hsa-miR-144-3p	FGF7	down	down
hsa-miR-144-3p	FST	up	down
hsa-miR-144-3p	ITPR1	down	down
hsa-miR-144-3p	KL	down	down
hsa-miR-144-3p	SMAD9	down	down
hsa-miR-144-3p	TNFSF11	up	down
hsa-miR-145-3p	GRIA1	down	down
hsa-miR-145-3p	ITGA10	down	down
hsa-miR-145-3p	KCND2	up	down
hsa-miR-146b-3p	ANPEP	down	down
hsa-miR-146b-3p	KCNJ10	up	down
hsa-miR-149-5p	ADCYAP1R1	down	up
hsa-miR-149-5p	GAB2	down	up
hsa-miR-149-5p	KCNJ5	down	up
hsa-miR-149-5p	LAMP3	down	up
hsa-miR-149-5p	SEMA3G	down	up
hsa-miR-181c-5p	CD4	down	down
hsa-miR-181c-5p	CNR1	down	down
hsa-miR-181c-5p	EPB41L3	down	down
hsa-miR-181c-5p	ITGB8	up	down
hsa-miR-181c-5p	SPP1	up	down
hsa-miR-181c-5p	TGFBR2	down	down
hsa-miR-182-5p	BDNF	down	up
hsa-miR-182-5p	CACNB4	down	up
hsa-miR-182-5p	COL4A4	down	up
hsa-miR-182-5p	DKK2	down	up
hsa-miR-182-5p	DSG2	up	up
hsa-miR-182-5p	EPAS1	down	up
hsa-miR-182-5p	FGF9	down	up
hsa-miR-182-5p	ITGB8	up	up
hsa-miR-182-5p	PC	up	up
hsa-miR-182-5p	PLD1	up	up
hsa-miR-182-5p	ST6GALNAC3	down	up
hsa-miR-182-5p	TNFSF11	up	up
hsa-miR-183-5p	PIGX	up	up
hsa-miR-183-5p	PRKCB	down	up
hsa-miR-183-5p	ZEB1	down	up
hsa-miR-184	PRKCB	down	down
hsa-miR-195-5p	EPHA1	up	down
hsa-miR-195-5p	FGF2	down	down
hsa-miR-195-5p	FGF7	down	down
hsa-miR-195-5p	FZD4	down	down
hsa-miR-195-5p	HOXA10	up	down
hsa-miR-195-5p	HPSE2	down	down
hsa-miR-195-5p	MASP1	down	down
hsa-miR-195-5p	PPP1R12B	down	down
hsa-miR-195-5p	RELN	down	down
hsa-miR-195-5p	SLC6A4	down	down
hsa-miR-195-5p	WNT3A	down	down
hsa-miR-195-5p	WWC1	down	down
hsa-miR-196a-5p	COL14A1	down	up
hsa-miR-196a-5p	EPHA7	up	up
hsa-miR-196b-5p	COL14A1	down	up
hsa-miR-196b-5p	EPHA7	up	up
hsa-miR-196b-5p	ERG	down	up
hsa-miR-1976	KCNK3	down	down
hsa-miR-205-3p	DNM3	down	up
hsa-miR-205-3p	EPHA7	up	up
hsa-miR-205-5p	ACACB	down	up
hsa-miR-205-5p	E2F1	up	up
hsa-miR-205-5p	ERBB4	down	up
hsa-miR-205-5p	MAGI1	down	up
hsa-miR-205-5p	RAB11FIP1	down	up
hsa-miR-218-1-3p	TP63	up	down
hsa-miR-218-5p	ADCY9	down	down
hsa-miR-218-5p	EPHA7	up	down
hsa-miR-218-5p	GNG4	up	down
hsa-miR-218-5p	MME	down	down
hsa-miR-218-5p	SHANK2	down	down
hsa-miR-218-5p	UGT8	up	down
hsa-miR-224-5p	DPYSL2	down	up
hsa-miR-224-5p	HOXA11	up	up
hsa-miR-301a-5p	FMO2	down	up
hsa-miR-3065-3p	BDNF	down	down
hsa-miR-3065-3p	CACNA1C	down	down
hsa-miR-3065-3p	COL11A1	up	down
hsa-miR-3065-3p	COL7A1	up	down
hsa-miR-3065-3p	FOS	down	down
hsa-miR-3065-3p	GRM4	up	down
hsa-miR-3065-3p	MSR1	down	down
hsa-miR-3065-3p	PER1	down	down
hsa-miR-3065-3p	PLAU	up	down
hsa-miR-3065-3p	TBX21	down	down
hsa-miR-30a-3p	AHCYL2	down	down
hsa-miR-30a-3p	COL4A4	down	down
hsa-miR-30a-3p	PITX2	up	down
hsa-miR-30a-3p	SEMA3E	down	down
hsa-miR-30a-3p	TPK1	down	down
hsa-miR-30a-5p	GCLC	up	down
hsa-miR-30a-5p	TRPA1	up	down
hsa-miR-30c-2-3p	CAMK2A	down	down
hsa-miR-30c-2-3p	CXCL12	down	down
hsa-miR-30c-2-3p	DAAM2	down	down
hsa-miR-30c-2-3p	INHBE	up	down
hsa-miR-30c-2-3p	KDR	down	down
hsa-miR-30c-2-3p	NAT8L	up	down
hsa-miR-30c-2-3p	SHANK2	down	down
hsa-miR-30d-3p	AHCYL2	down	down
hsa-miR-30d-3p	CSF1	down	down
hsa-miR-30d-3p	PITX2	up	down
hsa-miR-31-3p	ACVR1C	up	up
hsa-miR-31-5p	AK4	up	up
hsa-miR-31-5p	FZD4	down	up
hsa-miR-326	IGF2BP1	up	down
hsa-miR-326	SEMA3G	down	down
hsa-miR-338-3p	CACNB4	down	down
hsa-miR-338-3p	DES	down	down
hsa-miR-338-3p	ETS1	down	down
hsa-miR-338-3p	NRP1	down	down
hsa-miR-338-5p	SHC3	down	down
hsa-miR-33a-5p	CACNA1C	down	up
hsa-miR-33a-5p	FGF14	down	up
hsa-miR-33a-5p	ROBO2	down	up
hsa-miR-34c-3p	DCC	down	down
hsa-miR-34c-5p	AK4	up	down
hsa-miR-34c-5p	ATP1A2	down	down
hsa-miR-34c-5p	CCNE2	up	down
hsa-miR-34c-5p	GABRA3	up	down
hsa-miR-34c-5p	KCNK3	down	down
hsa-miR-34c-5p	NTN4	down	down
hsa-miR-34c-5p	PARD6B	down	down
hsa-miR-34c-5p	PRKCE	down	down
hsa-miR-34c-5p	UNG	up	down
hsa-miR-455-3p	ARRB1	down	up
hsa-miR-455-3p	ERG	down	up
hsa-miR-455-3p	ETV1	down	up
hsa-miR-455-3p	TP73	up	up
hsa-miR-455-3p	ZEB1	down	up
hsa-miR-4709-3p	DPYD	down	down
hsa-miR-4709-3p	FGF9	down	down
hsa-miR-4709-3p	PDE2A	down	down
hsa-miR-4732-3p	ADCYAP1R1	down	down
hsa-miR-4732-3p	MASP1	down	down
hsa-miR-4732-3p	SORT1	down	down
hsa-miR-497-5p	EPHA1	up	down
hsa-miR-497-5p	EPHA7	up	down
hsa-miR-497-5p	HPSE2	down	down
hsa-miR-497-5p	IHH	down	down
hsa-miR-497-5p	MASP1	down	down
hsa-miR-497-5p	PTPRM	down	down
hsa-miR-497-5p	SLC6A4	down	down
hsa-miR-497-5p	SMAD7	down	down
hsa-miR-497-5p	WNT3A	down	down
hsa-miR-511-5p	ATP1A2	down	down
hsa-miR-511-5p	CACNA1B	up	down
hsa-miR-511-5p	ERBB4	down	down
hsa-miR-511-5p	ERG	down	down
hsa-miR-511-5p	FGF9	down	down
hsa-miR-511-5p	FZD10	up	down
hsa-miR-577	CCNE2	up	up
hsa-miR-577	CYBRD1	down	up
hsa-miR-629-3p	HMGA2	up	up
hsa-miR-629-3p	IL6R	down	up
hsa-miR-629-3p	KCNJ5	down	up
hsa-miR-629-3p	STMN1	up	up
hsa-miR-629-3p	ZEB1	down	up
hsa-miR-708-5p	CNTFR	down	up
hsa-miR-767-5p	CDC7	up	up
hsa-miR-767-5p	COL11A1	up	up
hsa-miR-767-5p	COL21A1	down	up
hsa-miR-767-5p	COL4A4	down	up
hsa-miR-767-5p	COL7A1	up	up
hsa-miR-767-5p	ELN	down	up
hsa-miR-767-5p	FZD4	down	up
hsa-miR-767-5p	IFI30	down	up
hsa-miR-9-5p	ANK2	down	up
hsa-miR-9-5p	CCNE2	up	up
hsa-miR-9-5p	GABRB2	down	up
hsa-miR-9-5p	SGMS2	down	up
hsa-miR-9-5p	SHROOM4	down	up
hsa-miR-944	FANCA	up	up
hsa-miR-96-5p	CACNB4	down	up
hsa-miR-96-5p	COL13A1	down	up
hsa-miR-96-5p	FGF9	down	up
hsa-miR-96-5p	HBEGF	down	up
hsa-miR-96-5p	SLC1A1	down	up
hsa-miR-96-5p	ZIC2	up	up
