# Supplementary material for: Integrated genomic analyses of lung squamous cell carcinoma for identification of a possible competitive endogenous RNA network by means of TCGA datasets
Source: PeerJ. 2018 Jan 12;6:e4254. doi: 10.7717/peerj.4254 (PMC5768173; doi:10.7717/peerj.4254)
Supplement: Supplemental Information 7 [file peerj-06-4254-s007.xls]

## Sheet: default
miRNA	lncRNA	Gene Symbol	align_score	energy	miRNA_start	miRNA_end	gene_start	gene_end	miRNA_align	alignment	gene_align
hsa-miR-141-3p	NR_003087	ABCC13	175	-23.29	2	21	1296	1318	3 ggUAGAA-AUGGUCUGUCACAAu 5	||||| |::||| |||||||	5 gtATCTTATGTCAGCCAGTGTTt 3
hsa-miR-130b-3p	NR_003087	ABCC13	157	-19.52	2	16	2767	2790	3 uacgggaAAGUA-G-UAACGUGAc 5	||||| | ||||||||	5 agccgagTTCATGCAATTGCACTc 3
hsa-miR-511-5p	NR_003087	ABCC13	159	-21.7	2	20	1550	1570	3 acUGACGUCUCGUUUUCUGUg 5	|| | ||| :|||||||	5 ggACATCTGAGGGAAAGACAc 3
hsa-miR-96-5p	NR_003569	ABCC6P1	170	-18.66	2	21	1690	1715	3 ucgUUUUUAC--AC-GAUCACGGUUu 5	||| ||| || ||||||||||	5 aagAAATATGGCTGACTAGTGCCAAc 3
hsa-miR-138-5p	NR_003569	ABCC6P1	156	-24.62	2	22	80	104	3 gcCGGACU--AAGUGUUGUGGUCGa 5	|||||| | |: |||||||	5 gaGCCTGAACCTGCCGCCACCAGCc 3
hsa-miR-149-5p	NR_003569	ABCC6P1	158	-20.35	2	17	894	915	3 cccucacUUCUGUGCCUCGGUCu 5	|||| | ||||||||	5 ctacggcAAGA-AGGGAGCCAGt 3
hsa-miR-34c-5p	NR_003569	ABCC6P1	158	-23.48	2	19	464	486	3 cguuaGUCGAUUGAUGUGACGGa 5	|||||| | ||:|||||	5 cttgcCAGCTACCAACGCTGCCc 3
hsa-miR-338-3p	NR_003569	ABCC6P1	155	-15.71	2	20	2333	2354	3 guuGUUUUAGUGACUACGACCu 5	:| |:|::| |||||||	5 gatTATAGTTGCAAATGCTGGg 3
hsa-miR-486-5p	NR_003569	ABCC6P1	155	-20.17	2	17	1127	1149	3 gagcccCGUCGAGU-CAUGUCCu 5	|||| || |||||||	5 tgagcaGCAGAACATGTACAGGc 3
hsa-miR-4709-3p	NR_003569	ABCC6P1	166	-23.86	2	15	170	192	3 cgaugucucGUGGAGGAGAAGUu 5	:||||||||||||	5 ggtcccatcTACCTCCTCTTCAt 3
hsa-miR-4709-3p	NR_003569	ABCC6P1	155	-22.22	2	22	214	238	3 cgAUGUCU-CGUGGAG-GAGAAGUu 5	| |:|| |: || | |||||||	5 ccTCCGGATGTTCCCCACTCTTCAa 3
hsa-miR-30c-2-3p	NR_023387	ABCC6P2	163	-18.24	2	21	413	435	3 ucUCA-UUUGUCGGAAGAGGGUc 5	||| :|||| ||||||||	5 tcAGTGGAACACGGTTCTCCCAa 3
hsa-miR-138-5p	NR_023387	ABCC6P2	156	-24.62	2	22	85	109	3 gcCGGACU--AAGUGUUGUGGUCGa 5	|||||| | |: |||||||	5 gaGCCTGAACCTGCCGCCACCAGCc 3
hsa-miR-4709-3p	NR_023387	ABCC6P2	166	-23.86	2	15	175	197	3 cgaugucucGUGGAGGAGAAGUu 5	:||||||||||||	5 ggtcccatcTACCTCCTCTTCAt 3
hsa-miR-4709-3p	NR_023387	ABCC6P2	160	-23.62	2	22	219	242	3 cgAUGUCU-CGUGGAGGAGAAGUu 5	| |||| |: || |||||||	5 ccTCCAGATGTCCCCACTCTTCAa 3
hsa-miR-182-5p	NR_026690	ABHD11-AS1	158	-19.89	2	20	258	282	3 ucacaCUCAAGAU-GGUAACGGUUu 5	|:| | | ||||||||||	5 ggaacGGGATGAAGCCATTGCCAAg 3
hsa-miR-326	NR_026690	ABHD11-AS1	178	-35.67	2	19	108	127	3 gaCCUCCUUCCCGGGUCUCc 5	|| ||:|||||||||||	5 aaGGCGGGAGGGCCCAGAGt 3
hsa-miR-138-5p	NR_024075	ADGRE4P	167	-27.81	2	22	1137	1158	3 gcCGGACUAAGUGUUGUGGUCGa 5	||| || || |||||||||	5 cgGCC-CATCCAGAACACCAGCa 3
hsa-miR-3065-3p	NR_024075	ADGRE4P	156	-19.66	2	19	2501	2522	3 gagguUGUUAUAGGACCACGACu 5	:|| ||| | |||||||	5 aaaatGCATTAT-CAGGTGCTGg 3
hsa-miR-33a-5p	NR_026892	AFAP1-AS1	167	-18.93	2	20	4719	4737	3 acGUUACGUUGAUGUUACGUg 5	||||| |||| |||||||	5 ccCAATG-AACT-CAATGCAa 3
hsa-miR-34c-5p	NR_026892	AFAP1-AS1	158	-17.95	2	19	5315	5337	3 cguuaGUCGAUUGAUGUGACGGa 5	::|| || ||||||||	5 gaacaTGGCCAAGGACACTGCCa 3
hsa-miR-130b-5p	NR_026892	AFAP1-AS1	158	-21.66	3	19	428	448	3 cauCACGUUGUCCCUUUCUca 5	|||||| :||||||||	5 attGTGCAAAGGGGAAAGAca 3
hsa-miR-511-5p	NR_026892	AFAP1-AS1	156	-17.94	2	18	428	449	3 acugACGUCU-CGUUUUCUGUg 5	|||| | | :|||||||	5 attgTGCAAAGGGGAAAGACAc 3
hsa-miR-146b-3p	NR_026892	AFAP1-AS1	164	-29.54	2	21	5371	5392	3 ggUCUUGACUCAGGUGUCCCGu 5	| || ||: |||||||||	5 ccAAAAGTGGAACCACAGGGCa 3
hsa-miR-629-3p	NR_026892	AFAP1-AS1	155	-20.65	2	18	2901	2921	3 cgaccCGAAUGCAACCCUCUUg 5	||| | | ||||||||	5 aggaaGCTGA-GGTGGGAGAAt 3
hsa-miR-708-5p	NR_026892	AFAP1-AS1	159	-26.74	2	22	1765	1790	3 ggGUCGAUCUA-A--CAUUCGAGGAa 5	| |||:|:| | || |||||||	5 acCTGCTGGGTGTGCGTCAGCTCCTc 3
hsa-miR-4709-3p	NR_026892	AFAP1-AS1	167	-28.26	2	21	2669	2693	3 cgaUGUCUCGUGG--AGGAGAAGUu 5	:|||:|| :| |||||||||	5 tccGCAGGGCCTCTTTCCTCTTCAg 3
hsa-miR-184	NR_002710	ALOX12P2	166	-25.09	2	21	2495	2515	3 ugGGAAUAGUCAAGAGGCAGGu 5	|||| | ||| :|||||||	5 tgCCTT-TGAGTATTCCGTCCt 3
hsa-miR-1976	NR_002710	ALOX12P2	158	-26.66	2	19	467	486	3 ugUCGUUCCUCCCGUCCUCc 5	:|| || :| |||||||	5 gaGGCCAGAGGAGCAGGAGg 3
hsa-miR-3065-3p	NR_002710	ALOX12P2	161	-27.92	2	22	1297	1317	3 gaGGUUGUUAUAGGACCACGACu 5	|||:| |: ||||||||||	5 tcCCAGC-CTG-CCTGGTGCTGc 3
hsa-miR-184	NR_120453	ALOX12P2	166	-25.09	2	21	1942	1962	3 ugGGAAUAGUCAAGAGGCAGGu 5	|||| | ||| :|||||||	5 tgCCTT-TGAGTATTCCGTCCt 3
hsa-miR-3065-3p	NR_120453	ALOX12P2	161	-27.92	2	22	657	677	3 gaGGUUGUUAUAGGACCACGACu 5	|||:| |: ||||||||||	5 tcCCAGC-CTG-CCTGGTGCTGc 3
hsa-miR-181c-5p	NR_002773	AOC4P	158	-19.73	2	19	974	995	3 ugagUGGCUGUCCAACUUACAa 5	:|||:| | |||||||	5 tgagGCCGGCCTGGTGAATGTg 3
hsa-miR-3065-3p	NR_002773	AOC4P	160	-23.59	2	22	1618	1642	3 gaGGUUGUUAUAGG--ACCACGACu 5	:||:|| | || ||||||||	5 gcTCAGCATTCCCCTTTGGTGCTGc 3
hsa-miR-145-3p	NR_001587	AURKAPS1	171	-20.94	2	21	996	1018	3 ucUUG-UCAUAAAGGUCCUUAGg 5	|:| |||||| ::|||||||	5 ctAGCAAGTATTCTTAGGAATCg 3
hsa-miR-149-5p	NR_001587	AURKAPS1	157	-21.58	2	19	848	871	3 cccucAC-UUCUGUGCCUCGGUCu 5	|| || | | ||||||||	5 gacttTGTAACAGAGGGAGCCAGg 3
hsa-miR-149-5p	NR_001587	AURKAPS1	157	-24.89	2	22	1023	1045	3 ccCUCACUUCUGUGCCUCGGUCu 5	|:| ||| | : |||||||	5 ggGGGAGAAATCCTTGAGCCAGg 3
hsa-miR-497-5p	NR_024494	BCRP3	157	-24.72	2	20	482	501	3 ugUUUGGUGUCACACGACGAc 5	| :||:| || |||||||	5 ccACGCCGCTGT-TGCTGCTg 3
hsa-miR-218-1-3p	NR_028308	BRE-AS1	155	-19.72	2	19	36	57	3 gguaCCACGAACUG-CCUUGGUa 5	|| |:|| || |||||||	5 actcGGGGTTT-ACAGGAACCAg 3
hsa-miR-218-1-3p	NR_028308	BRE-AS1	155	-18.67	2	20	101	122	3 gguACCACGAACUGCCUUGGUa 5	| || ||||| ||||:||	5 ggcTCGTTCTTGAGGGAATCAg 3
hsa-miR-1976	NR_028308	BRE-AS1	172	-33.32	2	17	678	697	3 ugucGUUCCUCCCGUCCUCc 5	:|:||||||||||||	5 tcgtTAGGGAGGGCAGGAGt 3
hsa-miR-105-5p	NR_024236	C1orf140	164	-24.63	2	22	984	1009	3 ugGUGUCCUCAGACU---CGUAAACu 5	| ||||:||:| | |||||||	5 gcCCCAGGGGTTTTACATGCATTTGc 3
hsa-miR-182-5p	NR_024236	C1orf140	163	-18.54	2	19	2786	2807	3 ucacacUCAAGAUGGUAACGGUUu 5	||||: ||||||||||	5 ttccacAGTTT--CCATTGCCAAt 3
hsa-miR-4652-5p	NR_024236	C1orf140	163	-20.63	2	21	3059	3081	3 auCAAGAUAAUUG-GUCAGGGGa 5	|||: ||||| |||||||	5 taGTTTACTTAACAAAGTCCCCa 3
hsa-miR-138-5p	NR_033186	C1orf220	156	-21.34	2	21	1106	1128	3 gccGGACUAAGUGUUGUGGUCGa 5	|| : ||| ::|||||||	5 aatCCAAGATCAAGGCACCAGCt 3
hsa-miR-195-5p	NR_033186	C1orf220	158	-18.97	2	16	677	698	3 cgguuaUAAAGA-CACGACGAu 5	| |||| ||||||||	5 tgcttcAATTCTGGTGCTGCTt 3
hsa-miR-130b-3p	NR_033186	C1orf220	162	-21.54	2	20	1621	1643	3 uacGGGAA-AGUAGUAACGUGAc 5	|:||| |:| ::|||||||	5 catCTCTTATTACTGTTGCACTg 3
hsa-miR-511-5p	NR_033186	C1orf220	155	-17.28	2	20	1451	1471	3 acUGACGUCUCGUUUUCUGUg 5	||| :: |||||||||	5 agACTCTGTCTCAAAAGACAa 3
hsa-miR-1976	NR_033186	C1orf220	156	-28.56	2	13	777	796	3 ugucguucCUCCCGUCCUCc 5	|:|||||||||	5 cacagattGGGGGCAGGAGc 3
hsa-miR-3065-3p	NR_033186	C1orf220	161	-25.52	2	14	674	696	3 gagguuguuaUAGGACCACGACu 5	||:|||||||||	5 ctctgcttcaATTCTGGTGCTGc 3
hsa-miR-149-5p	NR_045116	C5orf56	158	-24.51	2	22	490	512	3 ccCUCACUUCU-GUGCCUCGGUCu 5	||| ||:|: | | |||||||	5 ctGAG-GAGGGCCCCCGAGCCAGt 3
hsa-miR-6087	NR_045116	C5orf56	155	-27.01	2	12	28	45	3 cgagcggGGGGGCGGAGu 5	||||||||||	5 cccggggCCCCCGCCTCt 3
hsa-miR-497-5p	NR_027921	CCL15-CCL14	164	-21.31	2	17	1127	1147	3 uguuuGGUGUCACACGACGAc 5	|| ||| ||||||||	5 ccaccCCTCAGAGTGCTGCTt 3
hsa-miR-497-5p	NR_027922	CCL15-CCL14	164	-21.31	2	17	1079	1099	3 uguuuGGUGUCACACGACGAc 5	|| ||| ||||||||	5 ccaccCCTCAGAGTGCTGCTt 3
hsa-miR-205-5p	NR_015396	CDIPT-AS1	158	-29.51	2	20	182	205	3 gucUGAGGC--CACCUUACUUCCu 5	|||||| | |||||||:||	5 tccACTCCGATGGGGAATGAGGGg 3
hsa-miR-149-5p	NR_015396	CDIPT-AS1	160	-29.68	2	21	25	47	3 cccUCACUUCUGUGCCUCGGUCu 5	:|| : |||||||||||:|	5 tccGGTAGCGACACGGAGCCGGc 3
hsa-miR-205-5p	NR_024370	CDIPT-AS1	158	-29.51	2	20	59	82	3 gucUGAGGC--CACCUUACUUCCu 5	|||||| | |||||||:||	5 tccACTCCGATGGGGAATGAGGGg 3
hsa-miR-30a-3p	NR_003928	CHIAP2	159	-20.02	2	20	299	320	3 cgaCGUUUGUAGGCUGACUUUc 5	|||:|| || |:||||||	5 acaGCAGACTTCAGGCTGAAAt 3
hsa-miR-30d-3p	NR_003928	CHIAP2	164	-24	2	21	299	320	3 cgUCGUUUGUAGACUGACUUUc 5	||||:|| || |:||||||	5 acAGCAGACTTCAGGCTGAAAt 3
hsa-miR-144-3p	NR_003928	CHIAP2	160	-15.92	2	18	2161	2181	3 ucaUGUAGUAGA-UAUGACAu 5	|:||:|| | |||||||	5 aagATATTATGTGATACTGTg 3
hsa-miR-326	NR_003928	CHIAP2	156	-31.83	2	19	2568	2586	3 gaCCUCCUUCCCGGGUCUCc 5	||:|| | | |||||||	5 ctGGGGGCA-GCCCCAGAGg 3
hsa-miR-30a-5p	NR_024604	CLCA3P	158	-18.83	2	21	578	601	3 gaAGGUCAGC-UCCU-ACAAAUGu 5	|||| ||| | | |||||||	5 gtTCCACTCGTATTACTGTTTACa 3
hsa-miR-3065-3p	NR_024604	CLCA3P	162	-22.69	2	20	2021	2044	3 gaggUUGUUAUAG-GACCACGACu 5	:|||||: | | |||||||	5 ctggGACAATGGCGCAGGTGCTGa 3
hsa-miR-375	NR_027626	CMAHP	158	-21.68	2	21	307	330	3 agUGC-GCUCGGC-UUGCUUGUUu 5	||| :|:|| | | |||||||	5 agACGATGGGCAGCATCGAACAAa 3
hsa-miR-629-3p	NR_027626	CMAHP	158	-19.78	2	18	838	857	3 cgaccCGAAUGCAACCCUCUUg 5	||||:| ||||||||	5 aaaaaGCTTGC--TGGGAGAAg 3
hsa-miR-629-3p	NR_002174	CMAHP	158	-19.78	2	18	519	538	3 cgaccCGAAUGCAACCCUCUUg 5	||||:| ||||||||	5 aaaaaGCTTGC--TGGGAGAAg 3
hsa-miR-708-5p	NR_002174	CMAHP	155	-20.01	2	22	899	920	3 ggGUCGAUCUAACAUUCGAGGAa 5	||| ||: | ||||||||	5 aaCAGAAAGGAAG-AAGCTCCTg 3
hsa-miR-30c-2-3p	NR_027927	COL6A4P1	157	-19.46	2	14	1800	1821	3 ucucauuugUCGGAAGAGGGUc 5	|| |||||||||	5 catcacggaAGGCTTCTCCCAa 3
hsa-miR-205-5p	NR_027927	COL6A4P1	160	-18.63	2	21	2138	2159	3 guCUGAGGCCACCUUACUUCCu 5	||:|:: || :|||||||	5 aaGATTTTCTTGAGATGAAGGt 3
hsa-miR-548b-3p	NR_027927	COL6A4P1	160	-17.61	2	19	116	136	3 uguuUUCGUUGACUCCAAGAAc 5	:|| :|| |||||||||	5 ccgtGAG-GACAGAGGTTCTTt 3
hsa-miR-3065-3p	NR_027927	COL6A4P1	157	-21.07	2	20	1697	1718	3 gaggUUGUUAUAGGACCACGACu 5	:||:| | |||||||||	5 gaagGACGA-AGACTGGTGCTGc 3
hsa-miR-4709-3p	NR_027927	COL6A4P1	161	-18.9	2	18	1336	1358	3 cgauguCUCGUGGAGGAGAAGUu 5	||| | :|:|||||||	5 ccatttGAGAAGTTTCTCTTCAa 3
hsa-miR-224-5p	NR_027252	CYP1B1-AS1	161	-22.78	2	14	21	41	3 uugccuugGUGAUCACUGAAc 5	||||:|||||||	5 agaatcggCACTGGTGACTTt 3
hsa-miR-708-3p	NR_027252	CYP1B1-AS1	156	-22.43	2	21	172	193	3 gaUCUUCGAGUGUCAGAUCAAc 5	|||:||||||| || ||||	5 tcAGAGGCTCACATTCCAGTTc 3
hsa-miR-130b-3p	NR_001278	CYP2B7P	163	-17.77	2	21	19	41	3 uaCGGGA-AAGUAGUAACGUGAc 5	|:||| || || |||||||	5 gcGTCCTCCTCTTCCTTGCACTc 3
hsa-miR-708-5p	NR_001278	CYP2B7P	174	-30.98	2	21	2563	2584	3 gggUCGAUCUAACAUUCGAGGAa 5	:||| |:||||:|||||||	5 ccaGGCT-GGTTGTGAGCTCCTg 3
hsa-miR-486-5p	NR_002570	CYP2D7	160	-20.02	2	21	1248	1269	3 gaGCCCCGUCGAGUCAUGUCCu 5	|| | || | ||||||||	5 ccCGTGACATCGAAGTACAGGg 3
hsa-miR-3065-3p	NR_002570	CYP2D7	162	-25.88	2	22	1300	1322	3 gaGGUUGUUAUAGGA-CCACGACu 5	||||| |:|| | |||||||	5 caCCAAC-CTGTCATCGGTGCTGa 3
hsa-miR-4709-3p	NR_002570	CYP2D7	160	-26.93	3	21	1460	1482	3 cgaUGUCUCGUGGAGGAGAAGuu 5	|::|||| |:||||||||	5 cgcATGGAGCTCTTCCTCTTCtt 3
hsa-miR-149-5p	NR_002788	CYP4Z2P	157	-23.73	2	19	1102	1125	3 cccucACUUCUGU-GCCUCGGUCu 5	||:: ||| | |||||||	5 ttaccTGGGAACACCTGAGCCAGa 3
hsa-miR-190a-5p	NR_002788	CYP4Z2P	159	-16.09	2	16	1169	1190	3 uggauuaUAUAGUUUGUAUAGu 5	:|| :|||||||||	5 cgcaccgGTAGTAAACATATCc 3
hsa-miR-195-5p	NR_002788	CYP4Z2P	159	-16	2	16	99	119	3 cgguuaUAAAGACACGACGAu 5	|| ||| |||||||	5 ctctgcATGTCTCTGCTGCTg 3
hsa-miR-138-5p	NR_033399	DDX12P	155	-20.99	2	21	3586	3609	3 gccGGACUA-AGUGUUGUGGUCGa 5	||| | | |:||||||||	5 acaCCTTCTACCCCGACACCAGCa 3
hsa-miR-140-3p	NR_033399	DDX12P	163	-24.53	2	20	2126	2146	3 ggCACCAAGAUGGGACACCAu 5	|||| :| :||||||||	5 tgGTGGAGTTTTCCTGTGGTc 3
hsa-miR-140-3p	NR_033399	DDX12P	156	-19.7	2	19	2515	2534	3 ggcACCAAGAUGGGACACCAu 5	|| | || |:|||||||	5 cccTGCTCCT-CTCTGTGGTt 3
hsa-miR-141-3p	NR_033399	DDX12P	156	-20.69	2	19	2975	2995	3 gguaGAAAUGGUCUGUCACAAu 5	|| |: ||||||||||	5 tgccCTCTG-GAGACAGTGTTt 3
hsa-miR-455-3p	NR_033399	DDX12P	163	-26.03	2	19	3344	3365	3 cacAUAU--ACGGGUACCUGACg 5	|||| ||||| |||||||	5 ggtTATAGCTGCCC-TGGACTGc 3
hsa-miR-1976	NR_033399	DDX12P	158	-25.77	2	16	1105	1126	3 ugucgUUCCUC--CCGUCCUCc 5	:||||| ||||||||	5 ccaaaGAGGAGGAGGCAGGAGa 3
hsa-miR-1976	NR_033399	DDX12P	156	-28.98	2	13	3797	3816	3 ugucguucCUCCCGUCCUCc 5	|:|||||||||	5 gacaaaccGGGGGCAGGAGg 3
hsa-miR-6087	NR_033399	DDX12P	157	-28.76	2	14	698	715	3 cgagcGGGGGGGCGGAGu 5	|:||:|||||||	5 agaatCTCCTCCGCCTCa 3
hsa-miR-149-5p	NR_002733	DGCR5	164	-29.65	2	22	2079	2105	3 ccCUCACUUCUGUG----CCUCGGUCu 5	||||||: ||| ||||||||	5 gtGAGTGAGCCCACGCCAGGAGCCAGt 3
hsa-miR-326	NR_002733	DGCR5	166	-26.11	2	19	1267	1286	3 gaCCUCCUUCCCGGGUCUCc 5	||||| || |||||||	5 tgGGAGGCAGAACCCAGAGa 3
hsa-miR-486-5p	NR_002733	DGCR5	155	-32.31	2	20	2863	2884	3 gagCCCCGUCGAGUCAUGUCCu 5	| ||| |:||:||:||||	5 tggGTGGCTGTTCGGTGCAGGg 3
hsa-miR-490-3p	NR_002733	DGCR5	155	-27.34	3	20	3170	3191	3 gucGUACCUCAGGAGGUCCAac 5	|||||| :||||||||	5 gctCATGGACGTCTCCAGGTgt 3
hsa-miR-1247-3p	NR_002733	DGCR5	157	-30.89	2	22	2247	2268	3 cgaGGUCAGAGCUGCAAGGGCCCc 5	|||| ||| :| |||||||	5 ggcCCAG-CTCTCTG-TCCCGGGc 3
hsa-miR-1976	NR_002733	DGCR5	162	-24.32	2	19	1480	1499	3 ugUCGUUCCUCCCGUCCUCc 5	||::: || ||||||||	5 agAGTGGCGAAGGCAGGAGg 3
hsa-miR-1976	NR_002733	DGCR5	156	-21.06	2	19	2503	2521	3 ugUCGUUCCUCCCGUCCUCc 5	| ||: || ||||||||	5 ccATCAGTGA-GGCAGGAGt 3
hsa-miR-149-5p	NR_045121	DGCR5	164	-29.65	2	22	1935	1961	3 ccCUCACUUCUGUG----CCUCGGUCu 5	||||||: ||| ||||||||	5 gtGAGTGAGCCCACGCCAGGAGCCAGt 3
hsa-miR-326	NR_045121	DGCR5	166	-26.11	2	19	1123	1142	3 gaCCUCCUUCCCGGGUCUCc 5	||||| || |||||||	5 tgGGAGGCAGAACCCAGAGa 3
hsa-miR-486-5p	NR_045121	DGCR5	155	-32.31	2	20	2719	2740	3 gagCCCCGUCGAGUCAUGUCCu 5	| ||| |:||:||:||||	5 tggGTGGCTGTTCGGTGCAGGg 3
hsa-miR-490-3p	NR_045121	DGCR5	155	-27.34	3	20	3026	3047	3 gucGUACCUCAGGAGGUCCAac 5	|||||| :||||||||	5 gctCATGGACGTCTCCAGGTgt 3
hsa-miR-1247-3p	NR_045121	DGCR5	157	-30.89	2	22	2103	2124	3 cgaGGUCAGAGCUGCAAGGGCCCc 5	|||| ||| :| |||||||	5 ggcCCAG-CTCTCTG-TCCCGGGc 3
hsa-miR-1976	NR_045121	DGCR5	162	-24.32	2	19	1336	1355	3 ugUCGUUCCUCCCGUCCUCc 5	||::: || ||||||||	5 agAGTGGCGAAGGCAGGAGg 3
hsa-miR-1976	NR_045121	DGCR5	156	-21.06	2	19	2359	2377	3 ugUCGUUCCUCCCGUCCUCc 5	| ||: || ||||||||	5 ccATCAGTGA-GGCAGGAGt 3
hsa-miR-149-5p	NR_110533	DGCR5	162	-24.15	2	21	1179	1200	3 cccUCACUUCUGUGCCUCGGUCu 5	|| |:|| | :||||||||	5 tgcAGCGGAG-CTTGGAGCCAGc 3
hsa-miR-511-5p	NR_024159	DGCR9	155	-20.44	2	18	178	202	3 acugAC-GUCUCG---UUUUCUGUg 5	|| |||||| :|||||||	5 cggaTGACAGAGCCCAGAAAGACAg 3
hsa-miR-767-5p	NR_024159	DGCR9	157	-19.59	2	22	1587	1609	3 guACGAGUCUGUUGGUACCACGu 5	||: :: :||| |||||||	5 ggTGTGTGTGCAAAGATGGTGCg 3
hsa-miR-744-3p	NR_024159	DGCR9	160	-26.66	2	17	1293	1314	3 uccaacUCCAAUCACCGUUGUc 5	:|| ||||||||||	5 catccaGGGGCAGTGGCAACAg 3
hsa-miR-3065-3p	NR_024159	DGCR9	159	-22.55	2	21	536	560	3 gagGUUGUUAUA--GGACCACGACu 5	||| :| | ||||||||||	5 gggCAAGTGTCTGCCCTGGTGCTGc 3
hsa-miR-31-5p	NR_026597	DIRC3	155	-15.51	2	20	498	518	3 ucGAUACGGUCGUAGAACGGa 5	| ||| || |||||||	5 aaCAATGGAAGATTCTTGCCc 3
hsa-miR-96-5p	NR_026597	DIRC3	158	-22.19	2	16	2897	2920	3 ucguuuuuACA-CGAUCACGGUUu 5	||| | |||||||||	5 taagccccTGTGGATAGTGCCAAg 3
hsa-miR-183-5p	NR_026597	DIRC3	159	-20	2	21	1316	1338	3 ucACUUAAGA-UGGUCACGGUAu 5	||::| || | | |||||||	5 tcTGGGTGCTGAGCTGTGCCATg 3
hsa-miR-205-5p	NR_026597	DIRC3	160	-31.88	2	21	2248	2269	3 guCUGAGGCCACCUUACUUCCu 5	|||| |||||||| |||||	5 ctGACTGCGGTGGAAGGAAGGt 3
hsa-miR-224-5p	NR_026597	DIRC3	156	-21.98	2	19	3557	3576	3 uugCCUUGGUGAUCACUGAAc 5	|||| ||||:||||:||	5 ccaGGAA-CACTGGTGATTTc 3
hsa-miR-9-5p	NR_026597	DIRC3	168	-22.18	2	21	182	204	3 aguAUGUCGAUCUAUUGGUUUCu 5	|||||| | ||||||||	5 atcTACAGCCCAAGAACCAAAGa 3
hsa-miR-4709-3p	NR_026597	DIRC3	164	-19.98	2	21	1191	1213	3 cgaUGUCUCGUGGAGGAGAAGUu 5	| :|:| || |:|||||||	5 gtaAAGGGGAACGTTCTCTTCAt 3
hsa-miR-4732-3p	NR_026597	DIRC3	158	-19.46	2	19	3775	3795	3 gucUUGUCCUGUCCAGUCCCg 5	||::| || |||||||	5 atcAATGGACCAAGTCAGGGg 3
hsa-miR-3065-3p	NR_027134	DKFZp779M0652	173	-27.48	2	22	386	408	3 gaGGUUGUUAUAGGACCACGACu 5	:||:| :|:| |||||||||	5 ccTCAGCTGTGTGCTGGTGCTGc 3
hsa-miR-708-5p	NR_015448	DLX6-AS1	157	-21.74	2	22	1449	1470	3 ggGUCGAUCUAAC-AUUCGAGGAa 5	| ||| :||| |:|||||||	5 caCTGCT--GTTGTTGAGCTCCTt 3
hsa-miR-133a-3p	NR_003260	DNM1P46	155	-20.2	2	20	452	473	3 gucGACCAACUUCCCCUGGUUu 5	| | | | |||||||||	5 gcaCCGCCTCATGGGGACCAAg 3
hsa-miR-149-5p	NR_003260	DNM1P46	165	-21.43	2	20	2511	2532	3 cccuCACUUCUGUGCCUCGGUCu 5	||| | |||| |||||||	5 cactGTGTA-ACACTGAGCCAGc 3
hsa-miR-133b	NR_003260	DNM1P46	155	-19.14	2	20	452	473	3 aucGACCAACUUCCCCUGGUUu 5	| | | | |||||||||	5 gcaCCGCCTCATGGGGACCAAg 3
hsa-miR-130b-3p	NR_002833	DPY19L2P1	159	-23.1	2	21	1207	1224	3 uaCGGGAAAGUAGUAACGUGAc 5	||||| ||||||||||	5 agGCCCT----TCATTGCACTc 3
hsa-miR-629-3p	NR_024479	FAM83A-AS1	160	-27.35	2	20	807	831	3 cgaCCCGA-AUG-C-AACCCUCUUg 5	||||| | | | |||||||||	5 gcaGGGCTCTTCAGTTTGGGAGAAc 3
hsa-miR-3065-3p	NR_024479	FAM83A-AS1	161	-18.35	2	19	136	159	3 gagguUGUUAUA-GGACCACGACu 5	|:|||:| :| |||||||	5 catgtATAATGTATCAGGTGCTGt 3
hsa-miR-548b-3p	NR_024251	FAM86JP	161	-16.89	2	18	799	820	3 uguuuUCGUUGACUCCAAGAAc 5	||||::| |||||||	5 ctgccAGCAGTTCTGGTTCTTa 3
hsa-miR-708-5p	NR_024251	FAM86JP	155	-19.49	2	22	241	262	3 ggGUCGAUCUAACAUUCGAGGAa 5	|| | ||||| |:||||:||	5 ctCATC-AGATTCTGAGCTTCTg 3
hsa-miR-1247-5p	NR_024251	FAM86JP	160	-38.7	2	21	164	185	3 agGCCCCUGCUUGCCCUGCCCa 5	| |||:| :||||||:|||	5 tcCAGGGGCAGACGGGATGGGt 3
hsa-miR-1247-3p	NR_024251	FAM86JP	155	-22.39	2	22	1275	1297	3 cgaGGUCAGAGCUGCAAGGGCCCc 5	||| | | :| ||||||||	5 gagCCAAGCACAGC-TTCCCGGGt 3
hsa-miR-548b-3p	NR_024250	FAM86JP	161	-16.89	2	18	701	722	3 uguuuUCGUUGACUCCAAGAAc 5	||||::| |||||||	5 ctgccAGCAGTTCTGGTTCTTa 3
hsa-miR-708-5p	NR_024250	FAM86JP	155	-19.49	2	22	143	164	3 ggGUCGAUCUAACAUUCGAGGAa 5	|| | ||||| |:||||:||	5 ctCATC-AGATTCTGAGCTTCTg 3
hsa-miR-1247-3p	NR_024250	FAM86JP	155	-22.39	2	22	1177	1199	3 cgaGGUCAGAGCUGCAAGGGCCCc 5	||| | | :| ||||||||	5 gagCCAAGCACAGC-TTCCCGGGt 3
hsa-miR-30c-2-3p	NR_026758	FAR2P1	157	-24.96	2	21	2561	2587	3 ucUCAUU-UGUCGG-A---AGAGGGUc 5	:||:| |||||| | |||||||	5 caGGTGATACAGCCGTCAATCTCCCAc 3
hsa-miR-138-5p	NR_026758	FAR2P1	169	-23.05	2	20	2874	2895	3 gccgGACUAAGUGUUGUGGUCGa 5	||||||: || |||||||	5 tatgCTGATTT-CACCACCAGCa 3
hsa-miR-145-3p	NR_026758	FAR2P1	155	-21.33	2	12	227	248	3 ucuugucauaaAGGUCCUUAGg 5	||||||||||	5 ccaaggtccccTCCAGGAATCc 3
hsa-miR-149-5p	NR_026758	FAR2P1	155	-21.27	2	17	1734	1757	3 cccucacUUCUGU-GCCUCGGUCu 5	| |||| | |||||||	5 ttaggatATGACAGCAGAGCCAGt 3
hsa-miR-195-3p	NR_026758	FAR2P1	156	-19.87	2	21	3310	3331	3 ccUCGUCGUGUCGGUUAUAACc 5	|| |||||: ||:|||||	5 tcAGAAGCACGAACAGTATTGc 3
hsa-miR-130b-5p	NR_026758	FAR2P1	163	-18.8	2	20	3622	3642	3 caUCACGUUGUCCCUUUCUCa 5	||| ||:: ||||||||	5 aaAGTTCAGTTAGGAAAGAGa 3
hsa-miR-130b-5p	NR_026758	FAR2P1	155	-25.38	2	20	2486	2506	3 caUCACGUUGUCCCUUUCUCa 5	| |||::| |||||||:|	5 ttATTGCGGCTGGGAAAGGGt 3
hsa-miR-338-3p	NR_026758	FAR2P1	180	-30.43	2	21	628	649	3 guUGUUUUAGUGACUACGACCu 5	|||:|:|: ||||||||||	5 gaACAGAGTTCCTGATGCTGGa 3
hsa-miR-146b-3p	NR_026758	FAR2P1	170	-30.15	2	20	2604	2626	3 gguCUUGAC-UCAGGUGUCCCGu 5	| :||| |||:||||||||	5 tgtGTGCTGCAGTTCACAGGGCa 3
hsa-miR-497-5p	NR_026758	FAR2P1	155	-16.34	2	20	4237	4257	3 ugUUUGGUGUCACACGACGAc 5	|||:| : | |||||||	5 gcAAATCCTTGAATGCTGCTt 3
hsa-miR-3065-3p	NR_026758	FAR2P1	157	-22.95	2	22	1676	1698	3 gaGGUUGUUAUAGGACCACGACu 5	|:: : || :|||||||||	5 cgCTGTTCATCCTCTGGTGCTGa 3
hsa-miR-548b-3p	NR_027484	FCGR1CP	163	-21.71	2	21	40	62	3 ugUUUUCGUUG-ACUCCAAGAAc 5	::|: |||| || |||||||	5 ttGGAGACAACATGTGGTTCTTg 3
hsa-miR-105-5p	NR_119376	FER1L4	173	-28.44	2	22	327	349	3 ugGUGUCCUCAGACUCGUAAACu 5	:|||| | |||:|||||||	5 gcTACAGAATGCTGGGCATTTGg 3
hsa-miR-30c-2-3p	NR_119376	FER1L4	167	-28.26	2	21	4528	4550	3 ucUC-AUUUGUCGGAAGAGGGUc 5	|| |||:|| |: |||||||	5 ggAGCTAAGCATCTCTCTCCCAg 3
hsa-miR-139-3p	NR_119376	FER1L4	161	-25.41	2	18	910	932	3 ugagguUGUCCCGGCGCAGAGGu 5	||: |||: |||||||	5 catgacACGCGGCTTCGTCTCCa 3
hsa-miR-181c-5p	NR_119376	FER1L4	160	-15.6	2	21	4174	4195	3 ugAGUGGCUGUCCAACUUACAa 5	|:: ||| || |||||||	5 ctTTGAAGACTGGCTGAATGTg 3
hsa-miR-183-5p	NR_119376	FER1L4	158	-20.36	2	21	1876	1896	3 ucACUUAAGAUGGUCACGGUAu 5	|||: || || |||||||	5 ccTGAGATC-CCCCGTGCCATg 3
hsa-miR-138-5p	NR_119376	FER1L4	163	-19.72	2	20	5377	5399	3 gccgGACUAAGUGUUGUGGUCGa 5	||| || | ||||||||	5 ccagCTGTGTCCCTACACCAGCc 3
hsa-miR-140-3p	NR_119376	FER1L4	157	-21.28	2	20	2723	2742	3 ggCACCAAGAUGGGACACCAu 5	||| | :| |:|||||||	5 atGTGCTGTT-CTCTGTGGTt 3
hsa-miR-141-3p	NR_119376	FER1L4	157	-20.87	2	19	4292	4315	3 gguaGAAAUGGUCU--GUCACAAu 5	|| |:|||| |||||||	5 taccCTGAATCAGAGGCAGTGTTg 3
hsa-miR-9-5p	NR_119376	FER1L4	156	-17.03	2	22	1036	1059	3 agUAUGUCGAUCUA-UUGGUUUCu 5	| |::|| || | |||||||	5 ccAGATGGCCAGTTCTACCAAAGa 3
hsa-miR-497-5p	NR_119376	FER1L4	160	-24.7	2	18	6477	6498	3 uguuUGGUGUCAC-ACGACGAc 5	||| ::||| |||||||	5 gcgcACCCTGGTGCTGCTGCTa 3
hsa-miR-497-5p	NR_119376	FER1L4	155	-19.3	2	18	6491	6510	3 uguuUGGUGUCACACGACGAc 5	:|:|| | ||||||||	5 tgctGCTACTG-GTGCTGCTc 3
hsa-miR-503-5p	NR_119376	FER1L4	165	-26.46	2	22	6108	6128	3 gaCGUCUUGACAAGGGCGACGAu 5	||| | ||||| :|||||||	5 gtGCA-ATCTGTT-TCGCTGCTg 3
hsa-miR-1976	NR_119376	FER1L4	163	-33.76	2	19	6183	6202	3 ugUCGUUCCUCC-CGUCCUCc 5	||| :||||| |||||||	5 ggAGC-GGGAGGCGCAGGAGg 3
hsa-miR-1976	NR_119376	FER1L4	158	-27.48	2	19	2334	2353	3 ugUCGUUCCUCCCGUCCUCc 5	| ||:||: |||||||	5 ggACCAGGGGCTGCAGGAGg 3
hsa-miR-3065-3p	NR_119376	FER1L4	159	-25.19	2	22	6472	6493	3 gaGGUUGUUAUAGGACCACGACu 5	|:::| : | ||||||||||	5 taCTGGC-GCACCCTGGTGCTGc 3
hsa-miR-4709-3p	NR_119376	FER1L4	157	-22.75	2	20	5179	5204	3 cgauGUCU-CGUGGA--GGAGAAGUu 5	|||: |||:| ||||||||	5 atgcCAGGCCCACTTAACCTCTTCAa 3
hsa-miR-30a-3p	NR_026975	FIRRE	160	-16.56	2	19	622	642	3 cgacGUUUGUAGGCUGACUUUc 5	|||||:| : |||||||	5 agaaCAAACGTGT-ACTGAAAc 3
hsa-miR-30d-3p	NR_026975	FIRRE	166	-16.28	2	21	622	642	3 cgUCGUUUGUAGACUGACUUUc 5	| |||||:| | |||||||	5 agAACAAACGTGT-ACTGAAAc 3
hsa-miR-210-3p	NR_026975	FIRRE	158	-21.54	2	17	206	226	3 agucggCGACAGUGUGCGUGUc 5	|||| | ||||||||	5 aggagaGCTGAC-CACGCACAa 3
hsa-miR-139-3p	NR_024389	FLJ16779	171	-28.68	2	20	626	648	3 ugagGUUGUCCCGGCGCAGAGGu 5	||:| | ||:||||||||	5 gtaaCAGCTGCGCTGCGTCTCCc 3
hsa-miR-210-3p	NR_024389	FLJ16779	159	-26.3	2	20	188	209	3 aguCGGCGACAGUGUGCGUGUc 5	||| | |:||||||||	5 gccGCCCCCCGCGCACGCACAc 3
hsa-miR-145-3p	NR_024389	FLJ16779	165	-18.9	2	18	1779	1800	3 ucuugUCAUAAAGGUCCUUAGg 5	|| || |:||||||||	5 agataAGAATATTCAGGAATCa 3
hsa-miR-149-5p	NR_024389	FLJ16779	168	-29.79	2	22	1330	1353	3 ccCU-CACUUCUGUGCCUCGGUCu 5	|| |||:| ||| |||||||	5 agGACGTGGATACAGTGAGCCAGa 3
hsa-miR-149-5p	NR_024389	FLJ16779	163	-33.24	2	22	2112	2133	3 ccCUCACUUCUGUGCCUCGGUCu 5	||| ||||:| |||||||:|	5 caGAG-GAAGGCCCGGAGCCGGc 3
hsa-miR-34c-5p	NR_024389	FLJ16779	155	-24.33	2	21	4241	4264	3 cguUAGUCG-AUUGAUGUGACGGa 5	|| :|| :::|:|||||||	5 ggtATGGGCAGGGTTGCACTGCCt 3
hsa-miR-326	NR_024389	FLJ16779	155	-29.23	2	18	2111	2129	3 gacCUCCUUCCCGGGUCUCc 5	|||||| |||||:|||	5 gcaGAGGAA-GGCCCGGAGc 3
hsa-miR-486-5p	NR_024389	FLJ16779	157	-26.64	2	20	7093	7113	3 gagCCCCGUCGAGUCAUGUCCu 5	|| ||| | | |||||||	5 cggGGTGCACCGC-GTACAGGt 3
hsa-miR-511-5p	NR_024389	FLJ16779	155	-16.84	2	20	3227	3247	3 acUGACGUCUCGUUUUCUGUg 5	| || | ||||||:||||	5 gtAATGGACAGCAAAGGACAg 3
hsa-miR-767-5p	NR_024389	FLJ16779	161	-24.5	2	18	457	479	3 guacgaGUCUGUUGGUACCACGu 5	|||: : |||||||||	5 ccggagCAGGAGCCCATGGTGCc 3
hsa-miR-1247-5p	NR_024389	FLJ16779	155	-28.08	2	21	195	220	3 agGCCCCUGCUUG----CCCUGCCCa 5	|| | ||| || ||||||||	5 ccCGCGCACGCACACCGGGGACGGGa 3
hsa-miR-30a-5p	NR_027257	FLJ26850	158	-20.54	2	15	549	570	3 gaaggucaGCUCCUACAAAUGu 5	| :||||||||||	5 ctaaactcCTGGGATGTTTACa 3
hsa-miR-30d-5p	NR_027257	FLJ26850	162	-22.2	2	15	549	570	3 gaaggucaGCCCCUACAAAUGu 5	| |||||||||||	5 ctaaactcCTGGGATGTTTACa 3
hsa-miR-33a-5p	NR_027060	FLJ34503	161	-16.46	2	14	491	511	3 acguuacgUUGAUGUUACGUg 5	||:|||||||||	5 gaaggacaAATTACAATGCAt 3
hsa-miR-9-5p	NR_027060	FLJ34503	155	-19.4	2	20	1501	1523	3 aguaUGUCGAUCUAUUGGUUUCu 5	|||| |:| |::||||||	5 attgACAGATGGCTGGCCAAAGt 3
hsa-miR-218-5p	NR_002925	FMO9P	157	-20.4	2	18	1242	1262	3 uguaCCAAUCUAGUUCGUGUu 5	| | |:|||||||||	5 ggcaGCTCTGGTCAAGCACAg 3
hsa-miR-146b-3p	NR_002830	GEMIN8P4	163	-29.61	2	20	1370	1391	3 gguCUUGACUCAGGUGUCCCGu 5	||:|| :| ||||||||	5 tctGAGCTCGGGGCACAGGGCa 3
hsa-miR-4709-3p	NR_002830	GEMIN8P4	155	-32.57	3	21	1381	1405	3 cgaUGUCUCGUGG--AGGAGAAGuu 5	||||:||||| |||||||	5 ggcACAGGGCACCCAGCCTCTTCct 3
hsa-miR-338-3p	NR_003267	GGT3P	156	-23.97	2	21	201	222	3 guUGUUUUAGUGACUACGACCu 5	| :||:|:| ||:||||||	5 agAAGAAGTTAGTGGTGCTGGg 3
hsa-miR-497-5p	NR_003267	GGT3P	159	-20.54	2	20	165	185	3 ugUUUGGUGUCACACGACGAc 5	:::|| | || |||||||	5 tgGGGCCCCCGTCTGCTGCTg 3
hsa-miR-767-5p	NR_003267	GGT3P	155	-27.61	3	22	1551	1572	3 guACGAGUCUGUUGGUACCACgu 5	||| | |||:|:|||||||	5 tgTGC-CCGACGATCATGGTGgg 3
hsa-miR-3065-3p	NR_003267	GGT3P	168	-30.08	2	22	225	248	3 gaGGUUGUUA-UAGGACCACGACu 5	|:::| :| :|||||||||||	5 tgCTGGCCGTGGTCCTGGTGCTGg 3
hsa-miR-3065-3p	NR_003267	GGT3P	155	-15.98	2	20	199	221	3 gaggUUGUUAUAGGACCACGACu 5	|| || | ||||||||	5 gaagAAGAAGTTAGTGGTGCTGg 3
hsa-miR-375	NR_045211	GGTA1P	160	-22.74	2	18	1239	1261	3 agugcGCUCGGC-UUGCUUGUUu 5	:||| :| |||||||||	5 atgaaTGAGGTGTAACGAACAAg 3
hsa-miR-133a-3p	NR_003191	GGTA1P	159	-22.49	2	16	570	591	3 gucgaccAACUUCCCCUGGUUu 5	| |||| |||||||	5 gtagtttTGGAAGAGGACCAAg 3
hsa-miR-375	NR_003191	GGTA1P	160	-22.74	2	18	1508	1530	3 agugcGCUCGGC-UUGCUUGUUu 5	:||| :| |||||||||	5 atgaaTGAGGTGTAACGAACAAg 3
hsa-miR-133b	NR_003191	GGTA1P	159	-22.18	2	16	570	591	3 aucgaccAACUUCCCCUGGUUu 5	| |||| |||||||	5 gtagtttTGGAAGAGGACCAAg 3
hsa-miR-30a-3p	NR_003945	GVINP1	159	-18.75	2	21	7688	7710	3 cgACGUUUGUAG-GCUGACUUUc 5	| :| |::|| :||||||||	5 aaTATACATGTCTTGACTGAAAg 3
hsa-miR-196a-5p	NR_003945	GVINP1	161	-16.48	2	20	6157	6180	3 gggUUGUU-GUAC-UUUGAUGGAu 5	||::| | || |||||||||	5 gcaAATGATCCTGTAAACTACCTa 3
hsa-miR-30d-3p	NR_003945	GVINP1	161	-19.19	2	19	7688	7710	3 cgucGUUUGUAG-ACUGACUUUc 5	:| |::|| |||||||||	5 aataTACATGTCTTGACTGAAAg 3
hsa-miR-181c-5p	NR_003945	GVINP1	165	-20.71	2	21	1200	1221	3 ugAGUGGCUGUCCA-ACUUACAa 5	|::|:| ||||| |||||||	5 agTTGCTG-CAGGTGTGAATGTt 3
hsa-miR-205-5p	NR_003945	GVINP1	167	-26.99	2	21	3443	3465	3 guCUGAGGCCAC-CUUACUUCCu 5	| ||||| || ||||||||	5 caGCCTCCGATGACAATGAAGGa 3
hsa-miR-144-5p	NR_003945	GVINP1	161	-17.4	2	20	4321	4341	3 gaaUGUCAUAUACUACUAUAGg 5	:||| | ||||||||||	5 gccGCAG-ACCTGATGATATCt 3
hsa-miR-190a-5p	NR_003945	GVINP1	168	-16.02	2	21	5830	5851	3 ugGAUUAUAUAGUUUGUAUAGu 5	| | |||: :|||||||||	5 atCAATTATGATAAACATATCa 3
hsa-miR-34c-5p	NR_003945	GVINP1	158	-19.82	2	20	1490	1513	3 cguuAGUC-GAUUGAUGUGACGGa 5	|| | |||:| |||||||	5 ctgcTCTGACTAGCATCACTGCCc 3
hsa-miR-196b-5p	NR_003945	GVINP1	158	-16.35	2	20	6157	6180	3 gggUUGUU--GUCCUUUGAUGGAu 5	||::| | | |||||||||	5 gcaAATGATCCTGTAAACTACCTa 3
hsa-miR-511-5p	NR_003945	GVINP1	170	-19	2	20	5495	5517	3 acUGACGUC--UCGUUUUCUGUg 5	|:| ||| |||||||||||	5 ttATTTCAGATAGCAAAAGACAa 3
hsa-miR-511-5p	NR_003945	GVINP1	159	-21.07	2	20	4130	4150	3 acUGACGUCUCGUUUUCUGUg 5	|| |:| ||||||||:||	5 aaACAGTAAAGCAAAAGGCAc 3
hsa-miR-511-5p	NR_003945	GVINP1	158	-17.69	2	20	5557	5578	3 acUGACGU-CUCGUUUUCUGUg 5	:||| | || ||||||||	5 agGCTGAATAAGAAAAAGACAg 3
hsa-miR-767-5p	NR_003945	GVINP1	155	-23.69	3	20	8574	8596	3 guacGAGUCUGUUGGUACCACgu 5	||:|| ||| |||||||	5 aaaaCTTAGCCAAGCATGGTGgc 3
hsa-miR-218-5p	NR_026972	HLA-F-AS1	165	-20.78	2	14	990	1010	3 uguaccaaUCUAGUUCGUGUu 5	||||||||||||	5 ccttttccAGATCAAGCACAa 3
hsa-miR-133a-3p	NR_026972	HLA-F-AS1	161	-22.31	2	19	1160	1183	3 gucgACCAACUUCC--CCUGGUUu 5	|| |||::|| |||||||	5 cccgTGTTTGGGGGAAGGACCAAg 3
hsa-miR-133b	NR_026972	HLA-F-AS1	161	-22.31	2	19	1160	1183	3 aucgACCAACUUCC--CCUGGUUu 5	|| |||::|| |||||||	5 cccgTGTTTGGGGGAAGGACCAAg 3
hsa-miR-767-5p	NR_026972	HLA-F-AS1	155	-17.76	2	20	1352	1374	3 guacGAGUCUGUUGGUACCACGu 5	|||| : :| |||||||	5 cagtCTCATGGGAAGATGGTGCc 3
hsa-miR-33a-5p	NR_047517	HOTAIR	162	-19.22	2	19	2066	2086	3 acgUUACGUUGAUGUUACGUg 5	|||||||:| |||||:|	5 aagAATGCAATTTCAATGTAt 3
hsa-miR-301a-5p	NR_047517	HOTAIR	155	-17.58	2	21	1211	1229	3 ucAUCACGUUAUUUCAGUCUCg 5	||| ||| || |||||||	5 caTAG-GCA--AATGTCAGAGg 3
hsa-miR-326	NR_047517	HOTAIR	168	-34.34	2	19	388	409	3 gaCCUC-CUUCC-CGGGUCUCc 5	|||| ||:|| ||||||||	5 gtGGAGAGAGGGAGCCCAGAGt 3
hsa-miR-455-3p	NR_047517	HOTAIR	155	-16.79	2	16	1102	1122	3 cacauaUACGGGUACCUGACg 5	|| ||: |||||||	5 taattgATTCCTTTGGACTGt 3
hsa-miR-33a-5p	NR_003716	HOTAIR	162	-19.22	2	19	2060	2080	3 acgUUACGUUGAUGUUACGUg 5	|||||||:| |||||:|	5 aagAATGCAATTTCAATGTAt 3
hsa-miR-301a-5p	NR_003716	HOTAIR	155	-17.58	2	21	1205	1223	3 ucAUCACGUUAUUUCAGUCUCg 5	||| ||| || |||||||	5 caTAG-GCA--AATGTCAGAGg 3
hsa-miR-326	NR_003716	HOTAIR	168	-34.34	2	19	329	350	3 gaCCUC-CUUCC-CGGGUCUCc 5	|||| ||:|| ||||||||	5 gtGGAGAGAGGGAGCCCAGAGt 3
hsa-miR-455-3p	NR_003716	HOTAIR	155	-16.79	2	16	1096	1116	3 cacauaUACGGGUACCUGACg 5	|| ||: |||||||	5 taattgATTCCTTTGGACTGt 3
hsa-miR-33a-5p	NR_047518	HOTAIR	162	-19.22	2	19	2035	2055	3 acgUUACGUUGAUGUUACGUg 5	|||||||:| |||||:|	5 aagAATGCAATTTCAATGTAt 3
hsa-miR-301a-5p	NR_047518	HOTAIR	155	-17.58	2	21	1180	1198	3 ucAUCACGUUAUUUCAGUCUCg 5	||| ||| || |||||||	5 caTAG-GCA--AATGTCAGAGg 3
hsa-miR-326	NR_047518	HOTAIR	168	-34.34	2	19	361	382	3 gaCCUC-CUUCC-CGGGUCUCc 5	|||| ||:|| ||||||||	5 gtGGAGAGAGGGAGCCCAGAGt 3
hsa-miR-455-3p	NR_047518	HOTAIR	155	-16.79	2	16	1071	1091	3 cacauaUACGGGUACCUGACg 5	|| ||: |||||||	5 taattgATTCCTTTGGACTGt 3
hsa-miR-99a-3p	NR_002795	HOXA11-AS	158	-19.74	2	21	857	877	3 guCUGGGUAUCUUCGCUCGAAc 5	|::||| | |: |||||||	5 gaGGTCCA-ACAGCCGAGCTTa 3
hsa-miR-105-5p	NR_002795	HOXA11-AS	165	-22.83	2	20	303	324	3 ugguGUCCUCAGACUCGUAAACu 5	| ||||||| |||||||	5 tctcCTGGAGTCT-CGCATTTGc 3
hsa-miR-149-5p	NR_002795	HOXA11-AS	156	-26.01	2	21	1187	1209	3 cccUCACUUCUGUGCCUCGGUCu 5	|| ||||: | ||||||:|	5 tgcAGAGAAGGGAGGGAGCCGGc 3
hsa-miR-146b-3p	NR_002795	HOXA11-AS	155	-27	2	18	560	580	3 ggucuUGACUCAGGUGUCCCGu 5	||||| |||:||||||	5 ttgtcACTGA-TCCGCAGGGCc 3
hsa-miR-455-3p	NR_002795	HOXA11-AS	161	-24.7	2	16	231	250	3 cacauaUACGGGUACCUGACg 5	|||||| |||||||	5 tgagggATGCCC-TGGACTGg 3
hsa-miR-31-5p	NR_002838	KC6	156	-20.64	2	18	650	671	3 ucgaUACGG-UCGUAGAACGGa 5	:|||: || :|||||||	5 ctgaGTGCTAAGAGTCTTGCCt 3
hsa-miR-33a-5p	NR_002838	KC6	163	-18.7	2	20	1024	1044	3 acGUUACGUUGAUGUUACGUg 5	||| | ::|||||||||	5 taCAAGGACGTTACAATGCAc 3
hsa-miR-145-3p	NR_002838	KC6	160	-19.24	2	21	499	520	3 ucUUGUCAUAAAGGUCCUUAGg 5	|:|| : | |||||||||	5 gaAGCAAAGATGCCAGGAATCa 3
hsa-miR-30a-3p	NR_022006	KIAA0087	159	-19.95	2	20	1363	1384	3 cgaCGUUUGUAGGCUGACUUUc 5	|||:||||:: ||||:||	5 ctaGCAGACATTTAACTGGAAt 3
hsa-miR-33a-5p	NR_022006	KIAA0087	174	-18.29	2	19	2239	2259	3 acgUUACGUUGAUGUUACGUg 5	|||| || |||||||||	5 ttaAATGGAAGTACAATGCAg 3
hsa-miR-30d-3p	NR_022006	KIAA0087	168	-23	2	21	1363	1384	3 cgUCGUUUGUAGACUGACUUUc 5	||||:||||:| ||||:||	5 ctAGCAGACATTTAACTGGAAt 3
hsa-miR-338-3p	NR_022006	KIAA0087	160	-20.85	2	20	463	482	3 guuGUUUUAGUGACUACGACCu 5	||||:||| |||||||	5 gacCAAAGTCA--AATGCTGGt 3
hsa-miR-6087	NR_022006	KIAA0087	160	-29.08	2	17	3051	3068	3 cgAGCGGGGGGGCGGAGu 5	| |:|| ||||||||	5 tgTGGTCCACCCGCCTCg 3
hsa-miR-34c-3p	NR_021489	KRTAP5-AS1	156	-15.92	2	19	428	448	3 ggacCGGCACACCAAUCACUAa 5	||:| || ||||||||	5 agaaGCTG-GTTCTTAGTGATc 3
hsa-miR-130b-5p	NR_021489	KRTAP5-AS1	158	-20.56	2	16	331	354	3 caucacGUUGUC---CCUUUCUCa 5	|||||| ||||||||	5 tggagaCAACAGGAAGGAAAGAGa 3
hsa-miR-326	NR_021489	KRTAP5-AS1	174	-37.75	2	19	627	646	3 gaCCUCCUUCCCGGGUCUCc 5	| ||| |||||||||||	5 ctGAAGGCAGGGCCCAGAGg 3
hsa-miR-146b-3p	NR_021489	KRTAP5-AS1	156	-23.04	2	20	835	857	3 gguCUUGAC--UCAGGUGUCCCGu 5	|:|||| || | |||||||	5 gttGGACTGGCAG-CAACAGGGCt 3
hsa-miR-1247-3p	NR_021489	KRTAP5-AS1	163	-32.3	2	22	1790	1812	3 cgaGGUCAGAGCUGCAAGGGCCCc 5	|||||||| :| ||:|||||	5 atgCCAGTCTCAGC-TTTCCGGGt 3
hsa-miR-3065-3p	NR_021489	KRTAP5-AS1	155	-25.2	2	22	1626	1650	3 gaGGUUGUUAU-AGG-ACCACGACu 5	|| :||| : ||| |||||||	5 ttCCTGCAAAGCTCCAGGGTGCTGg 3
hsa-miR-30c-2-3p	NR_027123	KTN1-AS1	165	-31.87	2	18	1009	1030	3 ucucaUUUGUCGGAAGAGGGUc 5	:|||||||||||:|||	5 aaatgGAACAGCCTTCTTCCAg 3
hsa-miR-34c-5p	NR_027123	KTN1-AS1	167	-22.42	2	21	903	927	3 cguUAGUCGAUUGAU--GUGACGGa 5	|||| :|||| | |||||||	5 aatATCACTTAACCAAGCACTGCCt 3
hsa-miR-503-5p	NR_027123	KTN1-AS1	157	-19.8	2	22	1	21	3 gaCGUCUUGACAAGGGCGACGAu 5	||: | || |:|||||||	5 --GCGCTCCGGTACTCGCTGCTc 3
hsa-miR-141-3p	NR_027374	LHFPL3-AS2	155	-17.36	2	17	1370	1393	3 gguagaAAUGGU--CUGUCACAAu 5	| :||| |||||||||	5 gttgtaTGGCCAAGGACAGTGTTt 3
hsa-miR-326	NR_027374	LHFPL3-AS2	156	-25.04	2	17	853	872	3 gaccUCCUUCCCGGGUCUCc 5	| |||||||:|||||	5 tctaATGAAGGGCTCAGAGc 3
hsa-miR-497-5p	NR_027374	LHFPL3-AS2	159	-16.21	2	20	25	45	3 ugUUUGGUGUCACACGACGAc 5	|::|| |: | |||||||	5 tgAGGCCCCGTTTTGCTGCTc 3
hsa-miR-497-5p	NR_024129	LINC00092	162	-25.89	2	20	590	611	3 ugUUUGGUGUCAC-ACGACGAc 5	|: ||||: || |||||||	5 acAGCCCACGTTGCTGCTGCTc 3
hsa-miR-629-3p	NR_024129	LINC00092	155	-19.66	2	21	154	176	3 cgACCCGAA-UGCAACCCUCUUg 5	| | ||| :|| |||||||	5 ccTCGTCTTCGCGCGGGGAGAAa 3
hsa-miR-30c-2-3p	NR_027345	LINC00173	157	-27.13	2	16	949	969	3 ucucauuUGUCGGAAGAGGGUc 5	:||||| |||||||	5 tacctccGCAGCC-TCTCCCAg 3
hsa-miR-183-5p	NR_027345	LINC00173	158	-19.94	2	15	758	779	3 ucacuuaaGAUGGUCACGGUAu 5	||: |||||||||	5 gtgtacaaCTGACAGTGCCATc 3
hsa-miR-4709-3p	NR_027345	LINC00173	160	-27.49	2	22	1094	1117	3 cgAUGUCUC-GUGGAGGAGAAGUu 5	|:|||:| | | :|||||||	5 gcTGCAGGGACTCAATCTCTTCAt 3
hsa-miR-182-5p	NR_001558	LINC00261	155	-15.81	2	21	3600	3624	3 ucacACUCAAGAUGGU-AACGGUUu 5	||| | ||::: |||||||	5 tcatTGATGTGTATTGCTTGCCAAg 3
hsa-miR-218-5p	NR_001558	LINC00261	157	-16.94	2	19	3292	3313	3 uguACCAAUCUA-GUUCGUGUu 5	||| |||| |||||||	5 cttTGGCCAGATAAAAGCACAg 3
hsa-miR-34c-5p	NR_001558	LINC00261	155	-18.28	2	21	3454	3477	3 cguUAGUCGAUUGA-UGUGACGGa 5	|| || | :| ||||||||	5 cgtATAAGACATTTGACACTGCCt 3
hsa-miR-629-3p	NR_001558	LINC00261	171	-26.06	2	20	2065	2086	3 cgaCCCGAAUGCAACCCUCUUg 5	| |||| ||||||||||	5 gagGAGCTTTGGTTGGGAGAAa 3
hsa-miR-1269a	NR_001558	LINC00261	158	-21.57	2	21	1138	1161	3 ggUCAUCG-UGCC-GAGUCAGGUc 5	|| :|| |:|| | |||||||	5 caAGAGGCAATGGTCCCAGTCCAa 3
hsa-miR-1269b	NR_001558	LINC00261	162	-21.56	2	21	1138	1161	3 ggUCAUCG-UACC-GAGUCAGGUc 5	|| :|| |||| | |||||||	5 caAGAGGCAATGGTCCCAGTCCAa 3
hsa-miR-195-5p	NR_024065	LINC00312	156	-20.3	2	20	1173	1199	3 cgGUUAU---AAAG--AC-ACGACGAu 5	||||| |||| || |||||||	5 gcCAATAAGCTTTCCATGATGCTGCTt 3
hsa-miR-4652-5p	NR_024065	LINC00312	165	-22.16	2	19	2559	2581	3 aucaAGA-UAAUUGGUCAGGGGa 5	||| || || ||||||||	5 caaaTCTCATGAAGCAGTCCCCt 3
hsa-miR-139-3p	NR_026960	LINC00319	158	-27.24	2	22	1552	1572	3 ugAGGUUGUCCCGGCGCAGAGGu 5	||||: || |: |||||||	5 gcTCCAGAAGTGT--CGTCTCCg 3
hsa-miR-141-3p	NR_026960	LINC00319	157	-19.44	2	14	2305	2326	3 gguagaaauGGUCUGUCACAAu 5	|::|||||||||	5 agtgaacccCTGGACAGTGTTg 3
hsa-miR-184	NR_026960	LINC00319	156	-26.16	2	21	2008	2029	3 ugGGAAUAGUCAAGAGGCAGGu 5	||| : ||||||||||	5 ccCCTGGGGCCTTCTCCGTCCc 3
hsa-miR-130b-5p	NR_026960	LINC00319	158	-18.77	2	17	658	677	3 caucaCGUUGUCCCUUUCUCa 5	|::||| ||||||||	5 gcacaGTGACA-GGAAAGAGc 3
hsa-miR-326	NR_026960	LINC00319	155	-28.74	2	18	2221	2243	3 gacCUC-CUUCCC--GGGUCUCc 5	||| ||||| |||||||	5 tgaGAGCAAAGGGTTCCCAGAGg 3
hsa-miR-497-5p	NR_026960	LINC00319	156	-18.79	2	19	1241	1260	3 uguUUGGUGUCACACGACGAc 5	:||| ||| |||||||	5 cctGACC-CAGCATGCTGCTc 3
hsa-miR-1976	NR_026960	LINC00319	158	-22.05	2	19	1311	1330	3 ugUCGUUCCUCCCGUCCUCc 5	||| ||| |||||||	5 ccAGCCCCGAGAGCAGGAGc 3
hsa-miR-1976	NR_026960	LINC00319	157	-27.83	2	19	490	510	3 ugUCGUUCC-UCCCGUCCUCc 5	|||| || ||||||||	5 aaAGCATGGCCAGGCAGGAGg 3
hsa-miR-4709-3p	NR_026960	LINC00319	166	-22.55	2	21	2183	2204	3 cgaUGUCUCGUGGAGGAGAAGUu 5	|| |:|::|| ||||||||	5 tcgACCGGGTGCC-CCTCTTCAc 3
hsa-miR-31-3p	NR_026779	LINC00341	161	-20.95	2	20	1399	1419	3 uacCGUUAUACAACCGUAUCGu 5	|| :||||| |||||||	5 cacGC-GTATGTGAGCATAGCa 3
hsa-miR-184	NR_026779	LINC00341	156	-18.7	2	21	1895	1916	3 ugGGAAUAGUCAAGAGGCAGGu 5	::| ||: || |||||||	5 cgTTTCATTTGTCATCCGTCCc 3
hsa-miR-326	NR_026779	LINC00341	160	-21.1	2	17	292	311	3 gaccUCCUUCCCGGGUCUCc 5	|| |: |||||||||	5 cttcAGCAGAGGCCCAGAGt 3
hsa-miR-744-3p	NR_026779	LINC00341	159	-16.6	2	21	1107	1129	3 ucCAACUCCAAUC-ACCGUUGUc 5	| ||| | || ||||||||	5 ccGCTGAAGGGAGCTGGCAACAc 3
hsa-miR-1247-5p	NR_026779	LINC00341	156	-23.54	2	21	1133	1154	3 agGCCCCUGCUUGCCCUGCCCa 5	:| || | | ||||||||	5 gaTGAGGTCCCAGGGGACGGGa 3
hsa-miR-195-3p	NR_110327	LINC00470	157	-16.63	2	21	1576	1598	3 ccUCGUCGU--GUCGGUUAUAACc 5	|||| || ||| |||||||	5 tgAGCAACAGGCAG-AAATATTGc 3
hsa-miR-96-5p	NR_023925	LINC00470	163	-26.68	2	21	509	532	3 ucgUUUUUACACG-AUCACGGUUu 5	::|:|||||| |||||:|||	5 tcaGGAGATGTGCGTAGTGTCAAa 3
hsa-miR-195-3p	NR_023925	LINC00470	157	-16.63	2	21	1805	1827	3 ccUCGUCGU--GUCGGUUAUAACc 5	|||| || ||| |||||||	5 tgAGCAACAGGCAG-AAATATTGc 3
hsa-miR-96-5p	NR_023926	LINC00470	163	-26.68	2	21	463	486	3 ucgUUUUUACACG-AUCACGGUUu 5	::|:|||||| |||||:|||	5 tcaGGAGATGTGCGTAGTGTCAAa 3
hsa-miR-195-3p	NR_023926	LINC00470	157	-16.63	2	21	1759	1781	3 ccUCGUCGU--GUCGGUUAUAACc 5	|||| || ||| |||||||	5 tgAGCAACAGGCAG-AAATATTGc 3
hsa-miR-195-3p	NR_023927	LINC00470	157	-16.63	2	21	1464	1486	3 ccUCGUCGU--GUCGGUUAUAACc 5	|||| || ||| |||||||	5 tgAGCAACAGGCAG-AAATATTGc 3
hsa-miR-30a-3p	NR_121613	LINC00472	155	-18.88	2	21	6817	6840	3 cgACGU--UUGUAGGCUGACUUUc 5	|||| || | | |||||||	5 ctTGCAGTAAAACACTACTGAAAg 3
hsa-miR-30d-3p	NR_121613	LINC00472	159	-22.71	2	21	6820	6840	3 cgUCG-UUUGUAGACUGACUUUc 5	||: ||||| || |||||||	5 gcAGTAAAACA-CT-ACTGAAAg 3
hsa-miR-224-5p	NR_121613	LINC00472	158	-22.93	2	20	565	586	3 uuGCC-UUGGUGAUCACUGAAc 5	||| |:|:| :|||||||	5 cgCGGTCATCGCGGGTGACTTt 3
hsa-miR-141-3p	NR_121613	LINC00472	164	-25.41	2	21	2384	2405	3 ggUAGAAAUGGUCUGUCACAAu 5	||||| |:::||:||||||	5 tcATCTTCATTGGATAGTGTTa 3
hsa-miR-301a-5p	NR_121613	LINC00472	158	-16.29	2	20	1288	1310	3 ucaUCACGU-UAUUUCAGUCUCg 5	| || | ||| :|||||||	5 aacAATGGAGATACGGTCAGAGa 3
hsa-miR-338-3p	NR_121613	LINC00472	157	-20.7	2	20	8560	8580	3 guuGUUUUAGUGACUACGACCu 5	||||| | ||||||||	5 tttCAAAA-GAAGGATGCTGGa 3
hsa-miR-497-5p	NR_121613	LINC00472	167	-22.81	2	20	5252	5272	3 ugUUUGGUGUCACACGACGAc 5	|:||: :||||||||||	5 tgAGACTTGGGTGTGCTGCTt 3
hsa-miR-548b-3p	NR_121613	LINC00472	166	-20.36	2	20	7844	7866	3 uguUUUCGUUGACU-CCAAGAAc 5	|::|:||:||: |||||||	5 ttcAGGGTAATTGGTGGTTCTTt 3
hsa-miR-548b-3p	NR_121613	LINC00472	160	-22.54	2	13	2040	2061	3 uguuuucguuGACUCCAAGAAc 5	|||||||||||	5 tttgcttattCTGAGGTTCTTg 3
hsa-miR-6510-3p	NR_121613	LINC00472	158	-19.28	2	20	456	477	3 gaCGUCCUCUGUC-UCAGCCAc 5	|| || || :| |||||||	5 tgGCCGGCGAAGGAAGTCGGTc 3
hsa-miR-30a-3p	NR_121614	LINC00472	155	-18.88	2	21	6766	6789	3 cgACGU--UUGUAGGCUGACUUUc 5	|||| || | | |||||||	5 ctTGCAGTAAAACACTACTGAAAg 3
hsa-miR-30d-3p	NR_121614	LINC00472	159	-22.71	2	21	6769	6789	3 cgUCG-UUUGUAGACUGACUUUc 5	||: ||||| || |||||||	5 gcAGTAAAACA-CT-ACTGAAAg 3
hsa-miR-224-5p	NR_121614	LINC00472	158	-22.93	2	20	565	586	3 uuGCC-UUGGUGAUCACUGAAc 5	||| |:|:| :|||||||	5 cgCGGTCATCGCGGGTGACTTt 3
hsa-miR-141-3p	NR_121614	LINC00472	164	-25.41	2	21	2333	2354	3 ggUAGAAAUGGUCUGUCACAAu 5	||||| |:::||:||||||	5 tcATCTTCATTGGATAGTGTTa 3
hsa-miR-301a-5p	NR_121614	LINC00472	158	-16.29	2	20	1237	1259	3 ucaUCACGU-UAUUUCAGUCUCg 5	| || | ||| :|||||||	5 aacAATGGAGATACGGTCAGAGa 3
hsa-miR-338-3p	NR_121614	LINC00472	157	-20.7	2	20	8509	8529	3 guuGUUUUAGUGACUACGACCu 5	||||| | ||||||||	5 tttCAAAA-GAAGGATGCTGGa 3
hsa-miR-497-5p	NR_121614	LINC00472	167	-22.81	2	20	5201	5221	3 ugUUUGGUGUCACACGACGAc 5	|:||: :||||||||||	5 tgAGACTTGGGTGTGCTGCTt 3
hsa-miR-548b-3p	NR_121614	LINC00472	166	-20.36	2	20	7793	7815	3 uguUUUCGUUGACU-CCAAGAAc 5	|::|:||:||: |||||||	5 ttcAGGGTAATTGGTGGTTCTTt 3
hsa-miR-548b-3p	NR_121614	LINC00472	160	-22.54	2	13	1989	2010	3 uguuuucguuGACUCCAAGAAc 5	|||||||||||	5 tttgcttattCTGAGGTTCTTg 3
hsa-miR-6510-3p	NR_121614	LINC00472	158	-19.28	2	20	456	477	3 gaCGUCCUCUGUC-UCAGCCAc 5	|| || || :| |||||||	5 tgGCCGGCGAAGGAAGTCGGTc 3
hsa-miR-30a-3p	NR_121612	LINC00472	155	-18.88	2	21	6883	6906	3 cgACGU--UUGUAGGCUGACUUUc 5	|||| || | | |||||||	5 ctTGCAGTAAAACACTACTGAAAg 3
hsa-miR-30d-3p	NR_121612	LINC00472	159	-22.71	2	21	6886	6906	3 cgUCG-UUUGUAGACUGACUUUc 5	||: ||||| || |||||||	5 gcAGTAAAACA-CT-ACTGAAAg 3
hsa-miR-224-5p	NR_121612	LINC00472	158	-22.93	2	20	565	586	3 uuGCC-UUGGUGAUCACUGAAc 5	||| |:|:| :|||||||	5 cgCGGTCATCGCGGGTGACTTt 3
hsa-miR-141-3p	NR_121612	LINC00472	164	-25.41	2	21	2450	2471	3 ggUAGAAAUGGUCUGUCACAAu 5	||||| |:::||:||||||	5 tcATCTTCATTGGATAGTGTTa 3
hsa-miR-301a-5p	NR_121612	LINC00472	158	-16.29	2	20	1354	1376	3 ucaUCACGU-UAUUUCAGUCUCg 5	| || | ||| :|||||||	5 aacAATGGAGATACGGTCAGAGa 3
hsa-miR-338-3p	NR_121612	LINC00472	157	-20.7	2	20	8626	8646	3 guuGUUUUAGUGACUACGACCu 5	||||| | ||||||||	5 tttCAAAA-GAAGGATGCTGGa 3
hsa-miR-497-5p	NR_121612	LINC00472	167	-22.81	2	20	5318	5338	3 ugUUUGGUGUCACACGACGAc 5	|:||: :||||||||||	5 tgAGACTTGGGTGTGCTGCTt 3
hsa-miR-548b-3p	NR_121612	LINC00472	166	-20.36	2	20	7910	7932	3 uguUUUCGUUGACU-CCAAGAAc 5	|::|:||:||: |||||||	5 ttcAGGGTAATTGGTGGTTCTTt 3
hsa-miR-548b-3p	NR_121612	LINC00472	160	-22.54	2	13	2106	2127	3 uguuuucguuGACUCCAAGAAc 5	|||||||||||	5 tttgcttattCTGAGGTTCTTg 3
hsa-miR-4709-3p	NR_121612	LINC00472	176	-26.68	2	21	692	714	3 cgaUGUCUCGUGGAGGAGAAGUu 5	|| |:|||::|:|||||||	5 tccACTGGGCATTTTCTCTTCAt 3
hsa-miR-6510-3p	NR_121612	LINC00472	158	-19.28	2	20	456	477	3 gaCGUCCUCUGUC-UCAGCCAc 5	|| || || :| |||||||	5 tgGCCGGCGAAGGAAGTCGGTc 3
hsa-miR-30a-3p	NR_026807	LINC00472	155	-18.88	2	21	6832	6855	3 cgACGU--UUGUAGGCUGACUUUc 5	|||| || | | |||||||	5 ctTGCAGTAAAACACTACTGAAAg 3
hsa-miR-30d-3p	NR_026807	LINC00472	159	-22.71	2	21	6835	6855	3 cgUCG-UUUGUAGACUGACUUUc 5	||: ||||| || |||||||	5 gcAGTAAAACA-CT-ACTGAAAg 3
hsa-miR-224-5p	NR_026807	LINC00472	158	-22.93	2	20	565	586	3 uuGCC-UUGGUGAUCACUGAAc 5	||| |:|:| :|||||||	5 cgCGGTCATCGCGGGTGACTTt 3
hsa-miR-141-3p	NR_026807	LINC00472	164	-25.41	2	21	2399	2420	3 ggUAGAAAUGGUCUGUCACAAu 5	||||| |:::||:||||||	5 tcATCTTCATTGGATAGTGTTa 3
hsa-miR-301a-5p	NR_026807	LINC00472	158	-16.29	2	20	1303	1325	3 ucaUCACGU-UAUUUCAGUCUCg 5	| || | ||| :|||||||	5 aacAATGGAGATACGGTCAGAGa 3
hsa-miR-338-3p	NR_026807	LINC00472	157	-20.7	2	20	8575	8595	3 guuGUUUUAGUGACUACGACCu 5	||||| | ||||||||	5 tttCAAAA-GAAGGATGCTGGa 3
hsa-miR-497-5p	NR_026807	LINC00472	167	-22.81	2	20	5267	5287	3 ugUUUGGUGUCACACGACGAc 5	|:||: :||||||||||	5 tgAGACTTGGGTGTGCTGCTt 3
hsa-miR-548b-3p	NR_026807	LINC00472	166	-20.36	2	20	7859	7881	3 uguUUUCGUUGACU-CCAAGAAc 5	|::|:||:||: |||||||	5 ttcAGGGTAATTGGTGGTTCTTt 3
hsa-miR-548b-3p	NR_026807	LINC00472	160	-22.54	2	13	2055	2076	3 uguuuucguuGACUCCAAGAAc 5	|||||||||||	5 tttgcttattCTGAGGTTCTTg 3
hsa-miR-4709-3p	NR_026807	LINC00472	176	-26.68	2	21	692	714	3 cgaUGUCUCGUGGAGGAGAAGUu 5	|| |:|||::|:|||||||	5 tccACTGGGCATTTTCTCTTCAt 3
hsa-miR-6510-3p	NR_026807	LINC00472	158	-19.28	2	20	456	477	3 gaCGUCCUCUGUC-UCAGCCAc 5	|| || || :| |||||||	5 tgGCCGGCGAAGGAAGTCGGTc 3
hsa-miR-196a-5p	NR_038080	LINC00482	161	-24.17	2	21	1370	1391	3 ggGU-UGUUGUACUUUGAUGGAu 5	|| |||||| ||||||:|||	5 ttCACACAACA-GAAACTGCCTc 3
hsa-miR-133a-3p	NR_038080	LINC00482	156	-26.98	2	21	1065	1086	3 guCGACCAACUUCCCCUGGUUu 5	|| || ||:| |||:||||	5 ggGCAGGCTGGAAGGGGCCAAg 3
hsa-miR-326	NR_038080	LINC00482	182	-36.43	2	19	814	833	3 gaCCUCCUUCCCGGGUCUCc 5	|| ||||||||||||||	5 agGGCGGAAGGGCCCAGAGa 3
hsa-miR-133b	NR_038080	LINC00482	156	-26.18	2	21	1065	1086	3 auCGACCAACUUCCCCUGGUUu 5	|| || ||:| |||:||||	5 ggGCAGGCTGGAAGGGGCCAAg 3
hsa-miR-196b-5p	NR_038080	LINC00482	161	-24.17	2	21	1370	1391	3 ggGU-UGUUGUCCUUUGAUGGAu 5	|| |||||| ||||||:|||	5 ttCACACAACA-GAAACTGCCTc 3
hsa-miR-486-5p	NR_038080	LINC00482	155	-21.29	2	17	492	514	3 gagcccCGUC-GAGUCAUGUCCu 5	|||| | ::|||||||	5 ccacacGCAGCCATGGTACAGGg 3
hsa-miR-146b-3p	NR_038080	LINC00482	162	-28.27	2	15	300	321	3 ggucuugaCUCAGGUGUCCCGu 5	| |||||||||||	5 aaaccaagGTGTCCACAGGGCc 3
hsa-miR-767-5p	NR_038080	LINC00482	161	-23.43	2	21	708	728	3 guaCGAGUCUGUUGGUACCACGu 5	||| :||||: |||||||	5 tagGCTGGGACAG--ATGGTGCc 3
hsa-miR-4732-3p	NR_038080	LINC00482	158	-22.63	2	20	595	617	3 guCUUGUCCUGUC--CAGUCCCg 5	|:| :| |||| |||||||	5 gtGGAGGGCACAGCCGTCAGGGa 3
hsa-miR-224-5p	NR_026796	LINC00520	161	-20.44	2	18	1657	1677	3 uugcCUUGGUGAUCACUGAAc 5	|:||: || |||||||	5 ccttGGACTTCTTGTGACTTg 3
hsa-miR-224-5p	NR_026797	LINC00520	161	-20.44	2	18	1595	1615	3 uugcCUUGGUGAUCACUGAAc 5	|:||: || |||||||	5 ccttGGACTTCTTGTGACTTg 3
hsa-miR-146b-3p	NR_024355	LINC00634	155	-34.88	2	21	209	231	3 ggUCUUGACU-CAGGUGUCCCGu 5	:||||||: ||::||||||	5 ccGGAACTGGCATCTGCAGGGCg 3
hsa-miR-767-5p	NR_024355	LINC00634	156	-21.45	2	17	400	422	3 guacgagUCUGUUGGUACCACGu 5	||||: : |||||||	5 ctccgcaAGACGCTAATGGTGCg 3
hsa-miR-1976	NR_024355	LINC00634	168	-31.52	2	17	1134	1153	3 ugucGUUCCUCCCGUCCUCc 5	||:| ||||||||||	5 gcccCAGGCAGGGCAGGAGg 3
hsa-miR-139-3p	NR_015406	LINC00654	159	-26.4	2	21	28	51	3 ugaGGUUG-UCCCGGCGCAGAGGu 5	|::|| | | || |||||||	5 aaaCTGACAAAGCCCACGTCTCCg 3
hsa-miR-205-3p	NR_015406	LINC00654	156	-17.08	2	19	5731	5753	3 cuuGAA-GUGA-GGUGACUUUAg 5	||| || | || |||||||	5 tccCTTACAGTGCCTCTGAAATc 3
hsa-miR-149-5p	NR_015406	LINC00654	162	-19.75	2	21	4778	4802	3 cccUC-ACUUCU-GUGCCUCGGUCu 5	|| || ||| ||: |||||||	5 gacAGTTGCAGACCATAGAGCCAGc 3
hsa-miR-301a-5p	NR_015406	LINC00654	162	-18.15	2	20	1666	1688	3 ucaUC-ACGUUAUUUCAGUCUCg 5	|| || :| :|||||||||	5 ttcAGATGGGAAGAAGTCAGAGg 3
hsa-miR-301a-5p	NR_015406	LINC00654	155	-20.26	3	20	3431	3452	3 ucaUCACGUUAUUUCAGUCUcg 5	|||| | |:||||||||	5 gagAGTGGATTGAAGTCAGAct 3
hsa-miR-326	NR_015406	LINC00654	158	-29.93	2	19	972	991	3 gaCCUCCUUCCCGGGUCUCc 5	|||||| |||||||	5 agGGAGGACCTTCCCAGAGg 3
hsa-miR-490-3p	NR_015406	LINC00654	155	-24.25	2	17	5406	5428	3 gucguaCCUCAGGA-GGUCCAAc 5	| |||::| |||||||	5 agtggaGAAGTTTTACCAGGTTg 3
hsa-miR-30d-3p	NR_024394	LINC00689	162	-18.13	2	21	1953	1973	3 cgUCGUUUGUAGACUGACUUUc 5	||| :::: ||||||||||	5 tgAGCTGGTG-CTGACTGAAAa 3
hsa-miR-205-3p	NR_024394	LINC00689	162	-18.59	2	20	1134	1155	3 cuUGAAG-UGAGGUGACUUUAg 5	:|||| :||:: |||||||	5 caGCTTCTGCTTTCCTGAAATt 3
hsa-miR-338-3p	NR_024394	LINC00689	156	-22.48	2	14	3638	3660	3 guuguuuuaGUGAC-UACGACCu 5	||||| |||||||	5 tcaggtctcCACTGCATGCTGGt 3
hsa-miR-146b-3p	NR_024394	LINC00689	167	-29.92	2	21	2923	2945	3 ggUC-UUGACUCAGGUGUCCCGu 5	|| |:|||:| ::|||||||	5 tgAGTAGCTGGGATTACAGGGCg 3
hsa-miR-455-3p	NR_024394	LINC00689	156	-28.31	2	17	133	153	3 cacauAUACGGGUACCUGACg 5	||||||| |||:|||	5 atggcTATGCCCCTGGGCTGc 3
hsa-miR-140-3p	NR_024475	LINC00704	158	-21.47	2	20	18	39	3 ggCACCAAGA-UGGGACACCAu 5	||| ||| |: |||||||	5 ctGTGCATCTCATGCTGTGGTt 3
hsa-miR-708-5p	NR_024475	LINC00704	158	-24.99	3	19	1089	1111	3 gggucGAUCUAACAUUCGAGGaa 5	||||| |||:||||||	5 cattaCTAGACTGTGAGCTCCct 3
hsa-miR-138-5p	NR_024480	LINC00887	156	-23.87	2	22	1266	1289	3 gcCGGACUAAGUGU-UGUGGUCGa 5	||: |: :||| :|||||||	5 taGCTGGGACTACACGCACCAGCc 3
hsa-miR-708-5p	NR_024480	LINC00887	155	-19.51	3	22	1830	1851	3 ggGUCGAUCUAACAUUCGAGGaa 5	|| ||||| | ||||||||	5 tgCA-CTAGAATATAAGCTCCgc 3
hsa-miR-1247-3p	NR_015417	LINC00908	156	-23.92	2	23	1066	1088	3 cgAGGUCAGAGCUGCAAGGGCCCc 5	| || ||| || |||||||	5 ccTGCAACCTCCAC-CTCCCGGGt 3
hsa-miR-490-3p	NR_027132	LINC00924	158	-23.43	2	21	2632	2656	3 guCGU--ACCUCA-GGAGGUCCAAc 5	||| |||: | ::||||||||	5 agGCATTTGGGTTGTTTCCAGGTTt 3
hsa-miR-490-3p	NR_027133	LINC00924	158	-23.43	2	21	2545	2569	3 guCGU--ACCUCA-GGAGGUCCAAc 5	||| |||: | ::||||||||	5 agGCATTTGGGTTGTTTCCAGGTTt 3
hsa-miR-139-3p	NR_021493	LINC00930	162	-22.47	2	22	1570	1593	3 ugAGGUUGUCCCGG--CGCAGAGGu 5	|::|| || ||| ||||||||	5 ttTTTAA-AGAGCCTGGCGTCTCCc 3
hsa-miR-301a-5p	NR_021493	LINC00930	165	-18.67	2	20	48	68	3 ucaUCACGUUAUUUCAGUCUCg 5	| ||| || |||||||||	5 gccATTGC-ATCAAGTCAGAGa 3
hsa-miR-30a-3p	NR_024283	LINC00961	156	-17.18	2	18	1386	1409	3 cgacgUUUGUAGGC--UGACUUUc 5	||| ||| | |||||||	5 gacagAAAAATCAGGAACTGAAAg 3
hsa-miR-30c-2-3p	NR_024283	LINC00961	162	-17.03	2	21	1493	1513	3 ucUCAUUUGUCGGAAGAGGGUc 5	|| |||| | ||||||||	5 acAGAAAAC-CCATTCTCCCAt 3
hsa-miR-30d-3p	NR_024283	LINC00961	157	-17.99	2	21	1387	1409	3 cgUCGUUUGUAGAC--UGACUUUc 5	|| ||| ||| | |||||||	5 acAG-AAAAATCAGGAACTGAAAg 3
hsa-miR-4709-3p	NR_024283	LINC00961	158	-21.3	2	20	533	556	3 cgauGUCUCGUGGAG-GAGAAGUu 5	|||: :|:|| |||||||	5 tcgcCAGGAAGCTTCTCTCTTCAc 3
hsa-miR-99a-3p	NR_015440	LINC00982	156	-20.76	2	21	1983	2004	3 guCUGGGUAUCUUCGCUCGAAc 5	|::|:|| ||||||||	5 agGGTCTATCCCTGCGAGCTTt 3
hsa-miR-130b-5p	NR_015440	LINC00982	158	-18.62	2	19	2154	2174	3 cauCACGUUGUCCCUUUCUCa 5	|| | | |||||||||	5 ggcGTCCTCCTGGGAAAGAGc 3
hsa-miR-1976	NR_015440	LINC00982	161	-28	2	19	172	192	3 ugUCGUUCC-UCCCGUCCUCc 5	||| :|| |||||||||	5 ggAGCCGGGTTGGGCAGGAGc 3
hsa-miR-3065-3p	NR_015440	LINC00982	158	-23.06	2	15	3087	3109	3 gagguuguuAUAGGACCACGACu 5	|: ||||||||||	5 accttgtccTGCCCTGGTGCTGc 3
hsa-miR-6892-5p	NR_015440	LINC00982	155	-24.48	3	20	1463	1483	3 agGAUGAGAGGCCAGGGAAug 5	:| ||||| ||||||||	5 ctTTCCTCTCAGGTCCCTTtg 3
hsa-miR-1976	NR_024371	LINC00982	161	-28	2	19	172	192	3 ugUCGUUCC-UCCCGUCCUCc 5	||| :|| |||||||||	5 ggAGCCGGGTTGGGCAGGAGc 3
hsa-miR-1976	NR_015450	LINC01096	155	-29.44	2	18	200	221	3 uguCG-UUCCUC-CCGUCCUCc 5	|| :||||| |||||||	5 actGCGGAGGAGAAGCAGGAGg 3
hsa-miR-1976	NR_015450	LINC01096	155	-23.38	2	17	965	986	3 ugucGUUCC--UCCCGUCCUCc 5	||||| : ||||||||	5 tgccCAAGGCTGTGGCAGGAGt 3
hsa-miR-96-5p	NR_026832	LINC01105	164	-20.77	2	22	4854	4877	3 ucGUUUUUACACGA-UCACGGUUu 5	::|: || |||| :|||||||	5 tcTGAGCATCTGCTGGGTGCCAAa 3
hsa-miR-182-5p	NR_026832	LINC01105	157	-18.43	2	19	6090	6114	3 ucacacUCAAGAUGG-UAACGGUUu 5	|| || :|| :|||||||	5 aaaggaAGGTCAGCCTGTTGCCAAg 3
hsa-miR-183-5p	NR_026832	LINC01105	158	-21.96	2	20	488	510	3 ucaCUUAAGAUGGU-CACGGUAu 5	|||| |||:|| |||:|||	5 cccGAATCCTATCACGTGTCATg 3
hsa-miR-195-3p	NR_026832	LINC01105	160	-16.1	2	19	11507	11530	3 ccucGU-CGUGUCGG-UUAUAACc 5	|| || ||||: |||||||	5 accaCATGCCCAGCTAAATATTGa 3
hsa-miR-34c-5p	NR_026832	LINC01105	158	-19.82	2	21	2474	2498	3 cguUA-GUC-GAUUGAUGUGACGGa 5	|| ||| | |::| |||||||	5 atcATACAGACGAGTTTCACTGCCc 3
hsa-miR-34c-5p	NR_026832	LINC01105	157	-20.93	2	22	9313	9334	3 cgUUAGU-CGAUUGAUGUGACGGa 5	|| || |||:: ||||||||	5 ggAAGCATGCTGG--ACACTGCCa 3
hsa-miR-130b-3p	NR_026832	LINC01105	160	-15.6	2	17	5211	5232	3 uacgggAAAGUAGUAACGUGAc 5	|| |: |||||||||	5 ccaagaTTGCGCCATTGCACTc 3
hsa-miR-338-3p	NR_026832	LINC01105	165	-19.13	2	21	7260	7279	3 guUGUUUUAGUGACUACGACCu 5	|||||| :|| |||||||	5 tcACAAAA--GCTAATGCTGGg 3
hsa-miR-511-5p	NR_026832	LINC01105	157	-15.83	2	20	11610	11629	3 acUGACGUCUCGUUUUCUGUg 5	|| || || ||||||||	5 tcACAGCCCAG-AAAAGACAc 3
hsa-miR-146b-3p	NR_026832	LINC01105	155	-22.33	2	21	10187	10209	3 ggUCUUGACUCA-GGUGUCCCGu 5	| :|: | || :||||||||	5 acATGATGGTGTGTCACAGGGCt 3
hsa-miR-548b-3p	NR_026832	LINC01105	159	-16.67	2	21	5460	5482	3 ugUUUUCGUUGAC-UCCAAGAAc 5	|| | ||| | ||||||||	5 caAACACCAAGAGCAGGTTCTTt 3
hsa-miR-767-5p	NR_026832	LINC01105	159	-24.88	2	22	10298	10322	3 guACGAGU-CUGUUG-GUACCACGu 5	||:| | ||::|| |||||||	5 caTGTTGATGATGACAGATGGTGCa 3
hsa-miR-708-5p	NR_026832	LINC01105	159	-22.54	2	22	8880	8901	3 ggGUCGAUCUAACAUUCGAGGAa 5	||| |||| | |||||||	5 tcCAGATAGA-AGATAGCTCCTg 3
hsa-miR-30c-2-3p	NR_027433	LINC01124	156	-20.71	2	15	1012	1032	3 ucucauuuGUCGGAAGAGGGUc 5	|| ||||||||||	5 tccgggccCA-CCTTCTCCCAc 3
hsa-miR-30c-2-3p	NR_026985	LINC01140	155	-30.97	2	21	818	841	3 ucUCAUUUGUC--GGAAGAGGGUc 5	:| ||:||| ||||||:|||	5 agGGCAAGCAGACCCTTCTTCCAg 3
hsa-miR-149-5p	NR_026985	LINC01140	156	-24.06	2	13	2592	2614	3 cccucacuucuGUGCCUCGGUCu 5	||:||||||||	5 tcttcactctcCATGGAGCCAGa 3
hsa-miR-30c-2-3p	NR_026986	LINC01140	155	-30.97	2	21	618	641	3 ucUCAUUUGUC--GGAAGAGGGUc 5	:| ||:||| ||||||:|||	5 agGGCAAGCAGACCCTTCTTCCAg 3
hsa-miR-149-5p	NR_026986	LINC01140	156	-24.06	2	13	2392	2414	3 cccucacuucuGUGCCUCGGUCu 5	||:||||||||	5 tcttcactctcCATGGAGCCAGa 3
hsa-miR-30c-2-3p	NR_026987	LINC01140	155	-30.97	2	21	611	634	3 ucUCAUUUGUC--GGAAGAGGGUc 5	:| ||:||| ||||||:|||	5 agGGCAAGCAGACCCTTCTTCCAg 3
hsa-miR-149-5p	NR_026987	LINC01140	156	-24.06	2	13	2385	2407	3 cccucacuucuGUGCCUCGGUCu 5	||:||||||||	5 tcttcactctcCATGGAGCCAGa 3
hsa-miR-30c-2-3p	NR_026988	LINC01140	155	-30.97	2	21	514	537	3 ucUCAUUUGUC--GGAAGAGGGUc 5	:| ||:||| ||||||:|||	5 agGGCAAGCAGACCCTTCTTCCAg 3
hsa-miR-149-5p	NR_026988	LINC01140	156	-24.06	2	13	2288	2310	3 cccucacuucuGUGCCUCGGUCu 5	||:||||||||	5 tcttcactctcCATGGAGCCAGa 3
hsa-miR-205-3p	NR_026989	LINC01140	163	-17.09	2	20	566	586	3 cuUGAAGUGAGGUGACUUUAg 5	:|| :|:| :||||||||	5 tcGCTCTATTGTACTGAAATa 3
hsa-miR-205-3p	NR_026989	LINC01140	161	-19.15	2	20	1093	1112	3 cuUGAAGUGAGGUGACUUUAg 5	::|||||| : |||||||	5 aaGTTTCACTGT-CTGAAATt 3
hsa-miR-30a-3p	NR_026773	LINC01558	161	-25.05	2	20	138	158	3 cgaCGUUUGUAGGCUGACUUUc 5	|:: ||: ||||||||||	5 accGTGCACG-CCGACTGAAAg 3
hsa-miR-708-5p	NR_036555	LINC01559	172	-27.08	2	22	493	517	3 ggGUCGAUCUAACAU--UCGAGGAa 5	| |||:||||| | |||||||	5 ttCTGCTGGATTGCACGAGCTCCTc 3
hsa-miR-139-5p	NR_036527	LOC100499484-C9ORF174	157	-21.59	2	14	6057	6079	3 ugaccucuguGCACGUGACAUCu 5	|| |||||||||	5 tgctctgtgcCGGGCACTGTAGc 3
hsa-miR-181c-5p	NR_036527	LOC100499484-C9ORF174	156	-17.3	2	14	3205	3227	3 ugaguggcuGUCCA-ACUUACAa 5	||||| |||||||	5 catgaaatcCAGGTATGAATGTt 3
hsa-miR-145-3p	NR_036527	LOC100499484-C9ORF174	159	-22.88	2	21	6177	6199	3 ucUUGUCA-UAAAGGUCCUUAGg 5	:| :|| | | |||||||||	5 ggGAGGGTGAGTACCAGGAATCa 3
hsa-miR-149-5p	NR_036527	LOC100499484-C9ORF174	159	-23.55	2	22	4454	4475	3 ccCUCACUUCUGUGCCUCGGUCu 5	|| ||| | || |||||||	5 tgGAAGGAA-AAACTGAGCCAGa 3
hsa-miR-130b-5p	NR_036527	LOC100499484-C9ORF174	156	-17.49	2	18	729	750	3 caucACGUUGUCC-CUUUCUCa 5	| | :|||| |||||||	5 gtcaTCCTGCAGGTGAAAGAGc 3
hsa-miR-490-3p	NR_036527	LOC100499484-C9ORF174	158	-20.67	2	20	5548	5570	3 gucGUACCU-CAGGAGGUCCAAc 5	||| || | : ||||||||	5 cacCATTGACGATGTCCAGGTTg 3
hsa-miR-497-5p	NR_036527	LOC100499484-C9ORF174	160	-24.02	2	17	1124	1144	3 uguuuGGUGUCACACGACGAc 5	|:||| ||||||||	5 ttcttCTACAACGTGCTGCTg 3
hsa-miR-503-5p	NR_036527	LOC100499484-C9ORF174	155	-26.29	2	17	327	350	3 gacgucuUGACAAGG-GCGACGAu 5	|||| || |||||||	5 gtgttttACTGGCCCTCGCTGCTg 3
hsa-miR-4709-3p	NR_036527	LOC100499484-C9ORF174	167	-26.6	2	21	2959	2982	3 cgaUGUCUCGUG-GAGGAGAAGUu 5	:|||||: | | ||||||||	5 gtgGCAGAGTTCACACCTCTTCAa 3
hsa-miR-139-5p	NR_036528	LOC100499484-C9ORF174	157	-21.59	2	14	6639	6661	3 ugaccucuguGCACGUGACAUCu 5	|| |||||||||	5 tgctctgtgcCGGGCACTGTAGc 3
hsa-miR-181c-5p	NR_036528	LOC100499484-C9ORF174	156	-17.3	2	14	3205	3227	3 ugaguggcuGUCCA-ACUUACAa 5	||||| |||||||	5 catgaaatcCAGGTATGAATGTt 3
hsa-miR-145-3p	NR_036528	LOC100499484-C9ORF174	159	-22.88	2	21	6759	6781	3 ucUUGUCA-UAAAGGUCCUUAGg 5	:| :|| | | |||||||||	5 ggGAGGGTGAGTACCAGGAATCa 3
hsa-miR-149-5p	NR_036528	LOC100499484-C9ORF174	159	-23.55	2	22	4958	4979	3 ccCUCACUUCUGUGCCUCGGUCu 5	|| ||| | || |||||||	5 tgGAAGGAA-AAACTGAGCCAGa 3
hsa-miR-130b-5p	NR_036528	LOC100499484-C9ORF174	156	-17.49	2	18	729	750	3 caucACGUUGUCC-CUUUCUCa 5	| | :|||| |||||||	5 gtcaTCCTGCAGGTGAAAGAGc 3
hsa-miR-490-3p	NR_036528	LOC100499484-C9ORF174	158	-20.67	2	20	6130	6152	3 gucGUACCU-CAGGAGGUCCAAc 5	||| || | : ||||||||	5 cacCATTGACGATGTCCAGGTTg 3
hsa-miR-511-5p	NR_036528	LOC100499484-C9ORF174	161	-17.11	2	19	4190	4212	3 acuGACGUCU--CGUUUUCUGUg 5	| ||||| | ||||||||	5 gccCAGCAGATTGAAAAAGACAt 3
hsa-miR-497-5p	NR_036528	LOC100499484-C9ORF174	160	-24.02	2	17	1124	1144	3 uguuuGGUGUCACACGACGAc 5	|:||| ||||||||	5 ttcttCTACAACGTGCTGCTg 3
hsa-miR-503-5p	NR_036528	LOC100499484-C9ORF174	155	-26.29	2	17	327	350	3 gacgucuUGACAAGG-GCGACGAu 5	|||| || |||||||	5 gtgttttACTGGCCCTCGCTGCTg 3
hsa-miR-4709-3p	NR_036528	LOC100499484-C9ORF174	167	-26.6	2	21	2959	2982	3 cgaUGUCUCGUG-GAGGAGAAGUu 5	:|||||: | | ||||||||	5 gtgGCAGAGTTCACACCTCTTCAa 3
hsa-miR-139-5p	NR_036529	LOC100499484-C9ORF174	157	-21.59	2	14	5506	5528	3 ugaccucuguGCACGUGACAUCu 5	|| |||||||||	5 tgctctgtgcCGGGCACTGTAGc 3
hsa-miR-181c-5p	NR_036529	LOC100499484-C9ORF174	156	-17.3	2	14	2765	2787	3 ugaguggcuGUCCA-ACUUACAa 5	||||| |||||||	5 catgaaatcCAGGTATGAATGTt 3
hsa-miR-145-3p	NR_036529	LOC100499484-C9ORF174	159	-22.88	2	21	5626	5648	3 ucUUGUCA-UAAAGGUCCUUAGg 5	:| :|| | | |||||||||	5 ggGAGGGTGAGTACCAGGAATCa 3
hsa-miR-149-5p	NR_036529	LOC100499484-C9ORF174	159	-23.55	2	22	4014	4035	3 ccCUCACUUCUGUGCCUCGGUCu 5	|| ||| | || |||||||	5 tgGAAGGAA-AAACTGAGCCAGa 3
hsa-miR-130b-5p	NR_036529	LOC100499484-C9ORF174	156	-17.49	2	18	729	750	3 caucACGUUGUCC-CUUUCUCa 5	| | :|||| |||||||	5 gtcaTCCTGCAGGTGAAAGAGc 3
hsa-miR-490-3p	NR_036529	LOC100499484-C9ORF174	158	-20.67	2	20	4997	5019	3 gucGUACCU-CAGGAGGUCCAAc 5	||| || | : ||||||||	5 cacCATTGACGATGTCCAGGTTg 3
hsa-miR-503-5p	NR_036529	LOC100499484-C9ORF174	155	-26.29	2	17	327	350	3 gacgucuUGACAAGG-GCGACGAu 5	|||| || |||||||	5 gtgttttACTGGCCCTCGCTGCTg 3
hsa-miR-4709-3p	NR_036529	LOC100499484-C9ORF174	167	-26.6	2	21	2519	2542	3 cgaUGUCUCGUG-GAGGAGAAGUu 5	:|||||: | | ||||||||	5 gtgGCAGAGTTCACACCTCTTCAa 3
hsa-miR-34c-5p	NR_002929	LOC148709	158	-19.37	2	20	331	355	3 cguuAGUCGAU--UGAUGUGACGGa 5	|| ||| ||| |||||||	5 gggtTCTCCTATCACTCCACTGCCt 3
hsa-miR-326	NR_002929	LOC148709	161	-29.2	2	19	531	551	3 gaCCUCCUUC-CCGGGUCUCc 5	||: || | |||||||||	5 ctGGGTGATGAGGCCCAGAGc 3
hsa-miR-497-5p	NR_002929	LOC148709	155	-21.83	2	20	667	687	3 ugUUUGGUGUCACACGACGAc 5	::| ||| ||||||||	5 aaGGAGCACCCAGTGCTGCTg 3
hsa-miR-767-5p	NR_002929	LOC148709	161	-18.85	2	22	1173	1193	3 guACGAGUCUGUUGGUACCACGu 5	||:|: | ||| ||||||||	5 ccTGTTT-GCCAA-CATGGTGCt 3
hsa-miR-708-3p	NR_002929	LOC148709	157	-20.67	2	21	1818	1837	3 gaUCUUCGAGUGUCAGAUCAAc 5	|||: :||:| |||||||	5 acAGAGTTTCGC--TCTAGTTg 3
hsa-miR-3065-3p	NR_002929	LOC148709	155	-21.39	2	16	1558	1580	3 gagguuguUAUAGGACCACGACu 5	| | |:||||||||	5 cggattgtAGAACTTGGTGCTGa 3
hsa-miR-145-3p	NR_027086	LOC284578	163	-22.65	2	20	1092	1111	3 ucuUGUCAUAAAGGUCCUUAGg 5	||:| | |||||||||||	5 cttACGG-A-TTCCAGGAATCa 3
hsa-miR-767-5p	NR_027086	LOC284578	165	-28.19	2	21	1152	1178	3 guaCGAG-UCU-GUU--GGUACCACGu 5	|||| ||| ||| :||||||||	5 aaaGCTCAAGATCAAAGTCATGGTGCa 3
hsa-miR-31-5p	NR_027111	LOC285629	160	-27	2	18	699	722	3 ucgaUACGGUC---GUAGAACGGa 5	||||| | |||||||||	5 tagcATGCCTGCCCCATCTTGCCt 3
hsa-miR-30c-2-3p	NR_027111	LOC285629	157	-24.88	2	21	327	348	3 ucUCAU-UUGUCGGAAGAGGGUc 5	|||: ::|| || |||||||	5 aaAGTGTGGCA-CCATCTCCCAg 3
hsa-miR-548b-3p	NR_027111	LOC285629	158	-17.37	2	20	1099	1121	3 uguUUUCGUUGACU-CCAAGAAc 5	:|:|| |||: |||||||	5 gatGAGGCCCCTGGTGGTTCTTc 3
hsa-miR-30a-3p	NR_027282	LOC399815	165	-21.61	2	21	880	899	3 cgACGUUUGUAGGCUGACUUUc 5	|| ||||:| ||||||||	5 tcTGGAAACGT--GACTGAAAa 3
hsa-miR-105-5p	NR_027282	LOC399815	155	-19.61	2	22	101	122	3 ugGUGUCCUCAGACUCGUAAACu 5	|| | | | | |:|||||||	5 tcCAGAAGCGGC-GGGCATTTGa 3
hsa-miR-30d-3p	NR_027282	LOC399815	160	-16.95	2	20	880	899	3 cguCGUUUGUAGACUGACUUUc 5	| ||||: |||||||||	5 tctGGAAACG--TGACTGAAAa 3
hsa-miR-105-5p	NR_027471	LOC440173	166	-19.37	2	21	1066	1087	3 uggUGUCCUCAGACUCGUAAACu 5	::| || |:||||||||||	5 atgGTATGA-TTTGAGCATTTGg 3
hsa-miR-744-3p	NR_027471	LOC440173	158	-17.91	2	21	919	944	3 ucCAA-CUCCAAUCA---CCGUUGUc 5	||| ||| |||| |||||||	5 gaGTTCGAGACTAGTCTGGGCAACAa 3
hsa-miR-184	NR_015364	LOC441204	155	-21.23	2	17	762	784	3 ugggaaUAGUCAAG-AGGCAGGu 5	||| || | |||||||	5 tcacgcATCTGTCCATCCGTCCa 3
hsa-miR-490-3p	NR_015364	LOC441204	157	-20.24	2	20	1181	1201	3 gucGUACCUCAGGAGGUCCAAc 5	|||| || | |||||||	5 tccCATGATGTGC-CCAGGTTt 3
hsa-miR-138-5p	NR_024374	LOC642846	155	-20.99	2	21	3198	3221	3 gccGGACUA-AGUGUUGUGGUCGa 5	||| | | |:||||||||	5 acaCCTTCTACCCCGACACCAGCa 3
hsa-miR-140-3p	NR_024374	LOC642846	163	-24.53	2	20	2245	2265	3 ggCACCAAGAUGGGACACCAu 5	|||| :| :||||||||	5 tgGTGGAGTTTTCCTGTGGTc 3
hsa-miR-141-3p	NR_024374	LOC642846	156	-20.69	2	19	2590	2610	3 gguaGAAAUGGUCUGUCACAAu 5	|| |: ||||||||||	5 tgccCTCTG-GAGACAGTGTTt 3
hsa-miR-146b-3p	NR_024374	LOC642846	156	-22.27	2	17	3001	3022	3 ggucuuGACUCAGGUGUCCCGu 5	| | | |||||||||	5 atgatcCCGTGGCCACAGGGCt 3
hsa-miR-455-3p	NR_024374	LOC642846	163	-26.03	2	19	2956	2977	3 cacAUAU--ACGGGUACCUGACg 5	|||| ||||| |||||||	5 ggtTATAGCTGCCC-TGGACTGc 3
hsa-miR-1976	NR_024374	LOC642846	158	-25.77	2	16	1149	1170	3 ugucgUUCCUC--CCGUCCUCc 5	:||||| ||||||||	5 ccaaaGAGGAGGAGGCAGGAGa 3
hsa-miR-1976	NR_024374	LOC642846	156	-28.98	2	13	3409	3428	3 ugucguucCUCCCGUCCUCc 5	|:|||||||||	5 gacaaaccGGGGGCAGGAGg 3
hsa-miR-3065-3p	NR_024374	LOC642846	155	-19.9	2	21	1318	1341	3 gagGUU-GUUAUAGGACCACGACu 5	||: ||| | ||||||||	5 ctgCAGCCAAGCTGGTGGTGCTGc 3
hsa-miR-6087	NR_024374	LOC642846	157	-28.76	2	14	747	764	3 cgagcGGGGGGGCGGAGu 5	|:||:|||||||	5 agaatCTCCTCCGCCTCa 3
hsa-miR-105-5p	NR_003615	LOC728554	159	-19.27	2	21	1283	1307	3 uggUGUCCUCAGAC--UCGUAAACu 5	| ||| |||| :|||||||	5 ccaAAAGGCCTCTGCTGGCATTTGc 3
hsa-miR-105-5p	NR_003615	LOC728554	159	-19.11	2	22	1670	1695	3 ugGUGUC--CUCAGAC-UCGUAAACu 5	||::| || |:|| :|||||||	5 tgCATGGTAGACTTTGTGGCATTTGa 3
hsa-miR-9-5p	NR_003615	LOC728554	164	-16.83	2	22	41	64	3 agUAUGUCGAUCUA-UUGGUUUCu 5	||||| || || |||||||	5 gaATACACATATATCTACCAAAGa 3
hsa-miR-205-3p	NR_024405	LOC730101	155	-15.63	2	20	3393	3413	3 cuUGAAGUGAGGUGACUUUAg 5	|| ||| | |||||||	5 gtACAGCACCACTCTGAAATt 3
hsa-miR-205-3p	NR_024403	LOC730101	155	-15.63	2	20	3623	3643	3 cuUGAAGUGAGGUGACUUUAg 5	|| ||| | |||||||	5 gtACAGCACCACTCTGAAATt 3
hsa-miR-31-3p	NR_026954	LOC90246	160	-16.13	2	19	2398	2418	3 uaccGUUAUACAACCGUAUCGu 5	||| || |||||||||	5 taaaCAAAAT-ATGGCATAGCt 3
hsa-miR-30c-2-3p	NR_026954	LOC90246	161	-25.67	2	21	2013	2034	3 ucUCAUU-UGUCGGAAGAGGGUc 5	:|||| || |:| |||||||	5 gaGGTAACACTGTC-TCTCCCAg 3
hsa-miR-130b-5p	NR_026954	LOC90246	155	-18.3	2	20	1821	1841	3 caUCACGUUGUCCCUUUCUCa 5	|| | | |||||||||	5 tgAGCACCTCCGGGAAAGAGc 3
hsa-miR-511-5p	NR_026954	LOC90246	158	-20.34	2	20	105	126	3 acUGACG-UCUCGUUUUCUGUg 5	||||: |||| |||||:||	5 atACTGTGAGAGAAAAAGGCAa 3
hsa-miR-30c-2-3p	NR_027003	LOC93429	161	-25.1	2	21	397	418	3 ucUCA-UUUGUCGGAAGAGGGUc 5	||| : ||||:| |||||||	5 tgAGTCGCACAGTC-TCTCCCAc 3
hsa-miR-184	NR_027003	LOC93429	164	-28.16	2	21	818	838	3 ugGGAAU-AGUCAAGAGGCAGGu 5	||||: |||| ||||||||	5 ggCCTTGCTCAG--CTCCGTCCt 3
hsa-miR-130b-5p	NR_027003	LOC93429	155	-18.2	2	20	294	314	3 caUCACGUUGUCCCUUUCUCa 5	| || ||||| |||:|||	5 ttAATGAAACAGAGAAGGAGt 3
hsa-miR-326	NR_027003	LOC93429	156	-27.46	2	19	308	331	3 gaCCUC--CUUCCC--GGGUCUCc 5	|||| |||| | |||||||	5 aaGGAGTTGAAGAGCCCCCAGAGg 3
hsa-miR-1976	NR_027003	LOC93429	164	-22.54	2	17	702	721	3 ugucGUUCCUCCCGUCCUCc 5	| ||||| |||||||	5 gactCTAGGAGAGCAGGAGa 3
hsa-miR-149-5p	NR_002724	MBL1P	157	-26.98	2	22	312	334	3 ccCUCACUUCUGUGCCUCGGUCu 5	|:| ||| | : |||||||	5 aaGGGGGAAAAGGGAGAGCCAGg 3
hsa-miR-34c-5p	NR_002724	MBL1P	160	-19.48	2	22	1117	1140	3 cgUUA-GUCGAUUGAUGUGACGGa 5	:|| ::|| || ||||||||	5 agGATGTGGCCAAAGACACTGCCt 3
hsa-miR-138-5p	NR_002211	MEIS3P1	156	-17.82	2	17	2241	2263	3 gccggacUAAGUGUUGUGGUCGa 5	| | ||| |||||||	5 acaagatAATGACATCACCAGCg 3
hsa-miR-34c-5p	NR_002211	MEIS3P1	158	-21.55	2	20	79	103	3 cguuAGUCGAU--UGAUGUGACGGa 5	||| | | || ||||||||	5 tcctTCAACGAGGACAACACTGCCt 3
hsa-miR-4732-3p	NR_002211	MEIS3P1	156	-24.47	2	19	1162	1181	3 gucUUGUCCUGUCCAGUCCCg 5	::| ||:|| |||||||	5 ggtGGCTGGGCA-GTCAGGGa 3
hsa-miR-126-5p	NR_027310	MGC27382	163	-17.96	2	17	741	763	3 gcgcaUGGUUUUC--AUUAUUAc 5	||||:||| |||||||	5 ggttgACCAGAAGATTAATAATg 3
hsa-miR-130b-5p	NR_027310	MGC27382	167	-16.96	2	20	1060	1080	3 caUCACGUUGUCCCUUUCUCa 5	|| |:| || ||||||||	5 aaAGAGTATCAAGGAAAGAGg 3
hsa-miR-548b-3p	NR_027310	MGC27382	158	-19.07	2	15	166	187	3 uguuuucgUUGACUCCAAGAAc 5	|| ||:|||||||	5 gcttgcaaAAGTGGGGTTCTTt 3
hsa-miR-30c-2-3p	NR_026877	MGC2889	158	-23.24	2	18	397	416	3 ucucaUUUGUCGGAAGAGGGUc 5	|:|||| ||||||||	5 gcccaAGACAG--TTCTCCCAg 3
hsa-miR-511-5p	NR_026877	MGC2889	155	-15.51	2	20	1272	1293	3 acUGACGUCUCG-U-UUUCUGUg 5	|| | ||||| | |||||||	5 caACAG-AGAGCTATAAAGACAg 3
hsa-miR-146b-3p	NR_026877	MGC2889	158	-28.12	2	19	980	1001	3 ggucUUGACUCAGGUGUCCCGu 5	| |||:| :|||||||	5 gccaATCTGGGAATACAGGGCt 3
hsa-miR-30a-3p	NR_028504	MIR22HG	177	-27.58	2	18	1163	1184	3 cgacgUUUGUAGGCUGACUUUc 5	:||||||:||||||||	5 taaaaGAACATCTGACTGAAAg 3
hsa-miR-30d-3p	NR_028504	MIR22HG	181	-28.23	2	18	1163	1184	3 cgucgUUUGUAGACUGACUUUc 5	:|||||||||||||||	5 taaaaGAACATCTGACTGAAAg 3
hsa-miR-30a-3p	NR_028503	MIR22HG	177	-27.58	2	18	1576	1597	3 cgacgUUUGUAGGCUGACUUUc 5	:||||||:||||||||	5 taaaaGAACATCTGACTGAAAg 3
hsa-miR-30d-3p	NR_028503	MIR22HG	181	-28.23	2	18	1576	1597	3 cgucgUUUGUAGACUGACUUUc 5	:|||||||||||||||	5 taaaaGAACATCTGACTGAAAg 3
hsa-miR-30a-3p	NR_028505	MIR22HG	177	-27.58	2	18	1080	1101	3 cgacgUUUGUAGGCUGACUUUc 5	:||||||:||||||||	5 taaaaGAACATCTGACTGAAAg 3
hsa-miR-30d-3p	NR_028505	MIR22HG	181	-28.23	2	18	1080	1101	3 cgucgUUUGUAGACUGACUUUc 5	:|||||||||||||||	5 taaaaGAACATCTGACTGAAAg 3
hsa-miR-30a-3p	NR_028502	MIR22HG	177	-27.58	2	18	2383	2404	3 cgacgUUUGUAGGCUGACUUUc 5	:||||||:||||||||	5 taaaaGAACATCTGACTGAAAg 3
hsa-miR-30d-3p	NR_028502	MIR22HG	181	-28.23	2	18	2383	2404	3 cgucgUUUGUAGACUGACUUUc 5	:|||||||||||||||	5 taaaaGAACATCTGACTGAAAg 3
hsa-miR-1247-3p	NR_028502	MIR22HG	157	-26.76	2	22	672	695	3 cgaGGUCAGAGCUGCAAGGGCCCc 5	|||| ||| | ||||:|||	5 ggcCCAGACTCTAGATTCCTGGGc 3
hsa-miR-30c-2-3p	NR_027054	MIR31HG	155	-19.57	2	12	535	556	3 ucucauuugucGGAAGAGGGUc 5	||||||||||	5 ccccagcttctCCTTCTCCCAt 3
hsa-miR-183-5p	NR_133002	MIR9-3HG	164	-20.8	2	18	1741	1764	3 ucacuUAAGAU--GGUCACGGUAu 5	|| ||| ||||||||||	5 acaacATGCTAGTCCAGTGCCATt 3
hsa-miR-138-5p	NR_133002	MIR9-3HG	155	-23.71	2	21	540	560	3 gccGGACUAAGUGUU-GUGGUCGa 5	|||| ||||: |||||||	5 cacCCTG---CACAGCCACCAGCa 3
hsa-miR-144-3p	NR_133002	MIR9-3HG	169	-22.16	2	19	2309	2329	3 ucAUGU-AGUAGAUAUGACAu 5	|:|| || ||||||||||	5 agTGCACTCTTCTATACTGTt 3
hsa-miR-149-5p	NR_133002	MIR9-3HG	166	-26.23	2	21	2655	2676	3 cccUCACUUCUGUGCCUCGGUCu 5	:||||||: :| |||||||	5 gtaGGTGAAGG-GCAGAGCCAGg 3
hsa-miR-190a-5p	NR_133002	MIR9-3HG	163	-19.59	2	21	2505	2523	3 ugGAUUAUAUAGUUUGUAUAGu 5	|||||| ||| |||||||	5 gcCTAATA-ATC--ACATATCa 3
hsa-miR-130b-5p	NR_133002	MIR9-3HG	165	-25.25	2	20	3165	3184	3 caUCACGUUGUCCCUUUCUCa 5	|| | ::|||||||||||	5 gcAG-GGGGCAGGGAAAGAGg 3
hsa-miR-511-5p	NR_133002	MIR9-3HG	159	-19.56	2	19	2936	2954	3 acuGACGUCUCGUUUUCUGUg 5	||| |||| |||||||	5 tgtCTGGAGAG--AAAGACAt 3
hsa-miR-455-3p	NR_133002	MIR9-3HG	157	-23	2	19	3260	3281	3 cacAUAUACGGGU-ACCUGACg 5	|:|: | ||| |||||||	5 ggcTGTGGGGCCAGTGGACTGg 3
hsa-miR-183-5p	NR_015411	MIR9-3HG	164	-20.8	2	18	1860	1883	3 ucacuUAAGAU--GGUCACGGUAu 5	|| ||| ||||||||||	5 acaacATGCTAGTCCAGTGCCATt 3
hsa-miR-138-5p	NR_015411	MIR9-3HG	155	-23.71	2	21	659	679	3 gccGGACUAAGUGUU-GUGGUCGa 5	|||| ||||: |||||||	5 cacCCTG---CACAGCCACCAGCa 3
hsa-miR-144-3p	NR_015411	MIR9-3HG	169	-22.16	2	19	2428	2448	3 ucAUGU-AGUAGAUAUGACAu 5	|:|| || ||||||||||	5 agTGCACTCTTCTATACTGTt 3
hsa-miR-149-5p	NR_015411	MIR9-3HG	166	-26.23	2	21	2774	2795	3 cccUCACUUCUGUGCCUCGGUCu 5	:||||||: :| |||||||	5 gtaGGTGAAGG-GCAGAGCCAGg 3
hsa-miR-190a-5p	NR_015411	MIR9-3HG	163	-19.59	2	21	2624	2642	3 ugGAUUAUAUAGUUUGUAUAGu 5	|||||| ||| |||||||	5 gcCTAATA-ATC--ACATATCa 3
hsa-miR-130b-5p	NR_015411	MIR9-3HG	165	-25.25	2	20	3284	3303	3 caUCACGUUGUCCCUUUCUCa 5	|| | ::|||||||||||	5 gcAG-GGGGCAGGGAAAGAGg 3
hsa-miR-511-5p	NR_015411	MIR9-3HG	159	-19.56	2	19	3055	3073	3 acuGACGUCUCGUUUUCUGUg 5	||| |||| |||||||	5 tgtCTGGAGAG--AAAGACAt 3
hsa-miR-455-3p	NR_015411	MIR9-3HG	157	-23	2	19	3379	3400	3 cacAUAUACGGGU-ACCUGACg 5	|:|: | ||| |||||||	5 ggcTGTGGGGCCAGTGGACTGg 3
hsa-miR-183-5p	NR_133003	MIR9-3HG	164	-20.8	2	18	1775	1798	3 ucacuUAAGAU--GGUCACGGUAu 5	|| ||| ||||||||||	5 acaacATGCTAGTCCAGTGCCATt 3
hsa-miR-138-5p	NR_133003	MIR9-3HG	155	-23.71	2	21	574	594	3 gccGGACUAAGUGUU-GUGGUCGa 5	|||| ||||: |||||||	5 cacCCTG---CACAGCCACCAGCa 3
hsa-miR-144-3p	NR_133003	MIR9-3HG	169	-22.16	2	19	2343	2363	3 ucAUGU-AGUAGAUAUGACAu 5	|:|| || ||||||||||	5 agTGCACTCTTCTATACTGTt 3
hsa-miR-149-5p	NR_133003	MIR9-3HG	166	-26.23	2	21	2689	2710	3 cccUCACUUCUGUGCCUCGGUCu 5	:||||||: :| |||||||	5 gtaGGTGAAGG-GCAGAGCCAGg 3
hsa-miR-190a-5p	NR_133003	MIR9-3HG	163	-19.59	2	21	2539	2557	3 ugGAUUAUAUAGUUUGUAUAGu 5	|||||| ||| |||||||	5 gcCTAATA-ATC--ACATATCa 3
hsa-miR-130b-5p	NR_133003	MIR9-3HG	165	-25.25	2	20	3199	3218	3 caUCACGUUGUCCCUUUCUCa 5	|| | ::|||||||||||	5 gcAG-GGGGCAGGGAAAGAGg 3
hsa-miR-326	NR_133003	MIR9-3HG	163	-25.67	2	18	256	274	3 gacCUCCUUCCCGGGUCUCc 5	|||||| | |||||||	5 ggaGAGGAA-GCCCCAGAGa 3
hsa-miR-511-5p	NR_133003	MIR9-3HG	159	-19.56	2	19	2970	2988	3 acuGACGUCUCGUUUUCUGUg 5	||| |||| |||||||	5 tgtCTGGAGAG--AAAGACAt 3
hsa-miR-455-3p	NR_133003	MIR9-3HG	157	-23	2	19	3294	3315	3 cacAUAUACGGGU-ACCUGACg 5	|:|: | ||| |||||||	5 ggcTGTGGGGCCAGTGGACTGg 3
hsa-miR-105-5p	NR_133001	MIR9-3HG	157	-17.34	2	19	261	285	3 uggugUCC--UCAGACUCGUAAACu 5	||| || :| ||||||||	5 aggggAGGCCAGATTCAGCATTTGg 3
hsa-miR-183-5p	NR_133001	MIR9-3HG	164	-20.8	2	18	2440	2463	3 ucacuUAAGAU--GGUCACGGUAu 5	|| ||| ||||||||||	5 acaacATGCTAGTCCAGTGCCATt 3
hsa-miR-138-5p	NR_133001	MIR9-3HG	155	-23.71	2	21	1239	1259	3 gccGGACUAAGUGUU-GUGGUCGa 5	|||| ||||: |||||||	5 cacCCTG---CACAGCCACCAGCa 3
hsa-miR-144-3p	NR_133001	MIR9-3HG	169	-22.16	2	19	3008	3028	3 ucAUGU-AGUAGAUAUGACAu 5	|:|| || ||||||||||	5 agTGCACTCTTCTATACTGTt 3
hsa-miR-149-5p	NR_133001	MIR9-3HG	166	-26.23	2	21	3354	3375	3 cccUCACUUCUGUGCCUCGGUCu 5	:||||||: :| |||||||	5 gtaGGTGAAGG-GCAGAGCCAGg 3
hsa-miR-149-5p	NR_133001	MIR9-3HG	159	-27.54	3	22	213	234	3 ccCUCACUUCUGUGCCUCGGUcu 5	||| ||| ||:||||||||	5 ctGAGGGAA-ACGCGGAGCCAta 3
hsa-miR-149-5p	NR_133001	MIR9-3HG	155	-23.09	2	22	237	258	3 ccCUCACUUCUGUGCCUCGGUCu 5	| | || | |: ||||||||	5 caGCGGGACGTCG-GGAGCCAGc 3
hsa-miR-190a-5p	NR_133001	MIR9-3HG	163	-19.59	2	21	3204	3222	3 ugGAUUAUAUAGUUUGUAUAGu 5	|||||| ||| |||||||	5 gcCTAATA-ATC--ACATATCa 3
hsa-miR-130b-5p	NR_133001	MIR9-3HG	165	-25.25	2	20	3864	3883	3 caUCACGUUGUCCCUUUCUCa 5	|| | ::|||||||||||	5 gcAG-GGGGCAGGGAAAGAGg 3
hsa-miR-511-5p	NR_133001	MIR9-3HG	159	-19.56	2	19	3635	3653	3 acuGACGUCUCGUUUUCUGUg 5	||| |||| |||||||	5 tgtCTGGAGAG--AAAGACAt 3
hsa-miR-455-3p	NR_133001	MIR9-3HG	157	-23	2	19	3959	3980	3 cacAUAUACGGGU-ACCUGACg 5	|:|: | ||| |||||||	5 ggcTGTGGGGCCAGTGGACTGg 3
hsa-miR-195-3p	NR_024391	MIR924HG	155	-15.66	2	21	236	258	3 ccUCGUCGUGUC-GGUUAUAACc 5	||: ||| || |||||||	5 ccAGTTGCAAAGAAGAATATTGg 3
hsa-miR-338-5p	NR_024391	MIR924HG	156	-16.24	2	21	2051	2072	3 guGAGUCGUGGUCCUAUAACAa 5	||| |:|| |||||||	5 aaCTCTTAATCACTATATTGTt 3
hsa-miR-196b-5p	NR_136541	MIR99AHG	159	-28.9	2	21	940	962	3 ggGUUGUUGUCCU-UUGAUGGAu 5	||| ||::||| ||||:|||	5 ccCAAGAATGGGATAACTGCCTg 3
hsa-miR-182-5p	NR_136552	MIR99AHG	155	-21.06	2	21	3861	3885	3 ucacACUCAAGA-UGGUAACGGUUu 5	||||||:| |::|||:|||	5 cagtTGAGTTTTCTCTGTTGTCAAt 3
hsa-miR-205-3p	NR_136552	MIR99AHG	158	-16.08	2	20	4231	4252	3 cuUGAAGUGAG-GUGACUUUAg 5	::||| ||| : |||||||	5 ttGTTTCTCTCATTCTGAAATa 3
hsa-miR-138-5p	NR_136552	MIR99AHG	159	-21.84	2	21	3792	3816	3 gccGGACUAAGUG--UUGUGGUCGa 5	| |||| ::: |||||||||	5 caaCATGATCTGTGGAACACCAGCc 3
hsa-miR-34c-5p	NR_136552	MIR99AHG	156	-22.84	2	22	2682	2703	3 cgUUAGUCGA-UUGAUGUGACGGa 5	||| |||| :|| |||||||	5 acAAT-AGCTCTGCT-CACTGCCa 3
hsa-miR-511-5p	NR_136552	MIR99AHG	156	-19.31	2	18	2600	2624	3 acugACGUCUCG----UUUUCUGUg 5	||:||||: ||||||||	5 ttgaTGTAGAGTTGGGAAAAGACAg 3
hsa-miR-182-5p	NR_136551	MIR99AHG	155	-21.06	2	21	3746	3770	3 ucacACUCAAGA-UGGUAACGGUUu 5	||||||:| |::|||:|||	5 cagtTGAGTTTTCTCTGTTGTCAAt 3
hsa-miR-205-3p	NR_136551	MIR99AHG	158	-16.08	2	20	4116	4137	3 cuUGAAGUGAG-GUGACUUUAg 5	::||| ||| : |||||||	5 ttGTTTCTCTCATTCTGAAATa 3
hsa-miR-138-5p	NR_136551	MIR99AHG	159	-21.84	2	21	3677	3701	3 gccGGACUAAGUG--UUGUGGUCGa 5	| |||| ::: |||||||||	5 caaCATGATCTGTGGAACACCAGCc 3
hsa-miR-34c-5p	NR_136551	MIR99AHG	156	-22.84	2	22	2567	2588	3 cgUUAGUCGA-UUGAUGUGACGGa 5	||| |||| :|| |||||||	5 acAAT-AGCTCTGCT-CACTGCCa 3
hsa-miR-511-5p	NR_136551	MIR99AHG	156	-19.31	2	18	2485	2509	3 acugACGUCUCG----UUUUCUGUg 5	||:||||: ||||||||	5 ttgaTGTAGAGTTGGGAAAAGACAg 3
hsa-miR-182-5p	NR_027791	MIR99AHG	155	-21.06	2	21	3711	3735	3 ucacACUCAAGA-UGGUAACGGUUu 5	||||||:| |::|||:|||	5 cagtTGAGTTTTCTCTGTTGTCAAt 3
hsa-miR-205-3p	NR_027791	MIR99AHG	158	-16.08	2	20	4081	4102	3 cuUGAAGUGAG-GUGACUUUAg 5	::||| ||| : |||||||	5 ttGTTTCTCTCATTCTGAAATa 3
hsa-miR-138-5p	NR_027791	MIR99AHG	159	-21.84	2	21	3642	3666	3 gccGGACUAAGUG--UUGUGGUCGa 5	| |||| ::: |||||||||	5 caaCATGATCTGTGGAACACCAGCc 3
hsa-miR-34c-5p	NR_027791	MIR99AHG	156	-22.84	2	22	2532	2553	3 cgUUAGUCGA-UUGAUGUGACGGa 5	||| |||| :|| |||||||	5 acAAT-AGCTCTGCT-CACTGCCa 3
hsa-miR-511-5p	NR_027791	MIR99AHG	156	-19.31	2	18	2450	2474	3 acugACGUCUCG----UUUUCUGUg 5	||:||||: ||||||||	5 ttgaTGTAGAGTTGGGAAAAGACAg 3
hsa-miR-182-5p	NR_136549	MIR99AHG	155	-21.06	2	21	3594	3618	3 ucacACUCAAGA-UGGUAACGGUUu 5	||||||:| |::|||:|||	5 cagtTGAGTTTTCTCTGTTGTCAAt 3
hsa-miR-205-3p	NR_136549	MIR99AHG	158	-16.08	2	20	3964	3985	3 cuUGAAGUGAG-GUGACUUUAg 5	::||| ||| : |||||||	5 ttGTTTCTCTCATTCTGAAATa 3
hsa-miR-138-5p	NR_136549	MIR99AHG	159	-21.84	2	21	3525	3549	3 gccGGACUAAGUG--UUGUGGUCGa 5	| |||| ::: |||||||||	5 caaCATGATCTGTGGAACACCAGCc 3
hsa-miR-34c-5p	NR_136549	MIR99AHG	156	-22.84	2	22	2415	2436	3 cgUUAGUCGA-UUGAUGUGACGGa 5	||| |||| :|| |||||||	5 acAAT-AGCTCTGCT-CACTGCCa 3
hsa-miR-511-5p	NR_136549	MIR99AHG	156	-19.31	2	18	2333	2357	3 acugACGUCUCG----UUUUCUGUg 5	||:||||: ||||||||	5 ttgaTGTAGAGTTGGGAAAAGACAg 3
hsa-miR-182-5p	NR_136548	MIR99AHG	155	-21.06	2	21	3667	3691	3 ucacACUCAAGA-UGGUAACGGUUu 5	||||||:| |::|||:|||	5 cagtTGAGTTTTCTCTGTTGTCAAt 3
hsa-miR-205-3p	NR_136548	MIR99AHG	158	-16.08	2	20	4037	4058	3 cuUGAAGUGAG-GUGACUUUAg 5	::||| ||| : |||||||	5 ttGTTTCTCTCATTCTGAAATa 3
hsa-miR-138-5p	NR_136548	MIR99AHG	159	-21.84	2	21	3598	3622	3 gccGGACUAAGUG--UUGUGGUCGa 5	| |||| ::: |||||||||	5 caaCATGATCTGTGGAACACCAGCc 3
hsa-miR-34c-5p	NR_136548	MIR99AHG	156	-22.84	2	22	2488	2509	3 cgUUAGUCGA-UUGAUGUGACGGa 5	||| |||| :|| |||||||	5 acAAT-AGCTCTGCT-CACTGCCa 3
hsa-miR-511-5p	NR_136548	MIR99AHG	156	-19.31	2	18	2406	2430	3 acugACGUCUCG----UUUUCUGUg 5	||:||||: ||||||||	5 ttgaTGTAGAGTTGGGAAAAGACAg 3
hsa-miR-30c-2-3p	NR_136546	MIR99AHG	174	-25	2	21	339	359	3 ucUCAUUUGUCGGAAGAGGGUc 5	||||:||| || |||||||	5 ccAGTAGACAACC-TCTCCCAc 3
hsa-miR-182-5p	NR_136546	MIR99AHG	155	-21.06	2	21	3802	3826	3 ucacACUCAAGA-UGGUAACGGUUu 5	||||||:| |::|||:|||	5 cagtTGAGTTTTCTCTGTTGTCAAt 3
hsa-miR-205-3p	NR_136546	MIR99AHG	158	-16.08	2	20	4172	4193	3 cuUGAAGUGAG-GUGACUUUAg 5	::||| ||| : |||||||	5 ttGTTTCTCTCATTCTGAAATa 3
hsa-miR-138-5p	NR_136546	MIR99AHG	159	-21.84	2	21	3733	3757	3 gccGGACUAAGUG--UUGUGGUCGa 5	| |||| ::: |||||||||	5 caaCATGATCTGTGGAACACCAGCc 3
hsa-miR-34c-5p	NR_136546	MIR99AHG	156	-22.84	2	22	2623	2644	3 cgUUAGUCGA-UUGAUGUGACGGa 5	||| |||| :|| |||||||	5 acAAT-AGCTCTGCT-CACTGCCa 3
hsa-miR-511-5p	NR_136546	MIR99AHG	156	-19.31	2	18	2541	2565	3 acugACGUCUCG----UUUUCUGUg 5	||:||||: ||||||||	5 ttgaTGTAGAGTTGGGAAAAGACAg 3
hsa-miR-182-5p	NR_136547	MIR99AHG	155	-21.06	2	21	3413	3437	3 ucacACUCAAGA-UGGUAACGGUUu 5	||||||:| |::|||:|||	5 cagtTGAGTTTTCTCTGTTGTCAAt 3
hsa-miR-205-3p	NR_136547	MIR99AHG	158	-16.08	2	20	3783	3804	3 cuUGAAGUGAG-GUGACUUUAg 5	::||| ||| : |||||||	5 ttGTTTCTCTCATTCTGAAATa 3
hsa-miR-138-5p	NR_136547	MIR99AHG	159	-21.84	2	21	3344	3368	3 gccGGACUAAGUG--UUGUGGUCGa 5	| |||| ::: |||||||||	5 caaCATGATCTGTGGAACACCAGCc 3
hsa-miR-34c-5p	NR_136547	MIR99AHG	156	-22.84	2	22	2234	2255	3 cgUUAGUCGA-UUGAUGUGACGGa 5	||| |||| :|| |||||||	5 acAAT-AGCTCTGCT-CACTGCCa 3
hsa-miR-511-5p	NR_136547	MIR99AHG	156	-19.31	2	18	2152	2176	3 acugACGUCUCG----UUUUCUGUg 5	||:||||: ||||||||	5 ttgaTGTAGAGTTGGGAAAAGACAg 3
hsa-miR-30c-2-3p	NR_136544	MIR99AHG	174	-25	2	21	339	359	3 ucUCAUUUGUCGGAAGAGGGUc 5	||||:||| || |||||||	5 ccAGTAGACAACC-TCTCCCAc 3
hsa-miR-182-5p	NR_136544	MIR99AHG	155	-21.06	2	21	3863	3887	3 ucacACUCAAGA-UGGUAACGGUUu 5	||||||:| |::|||:|||	5 cagtTGAGTTTTCTCTGTTGTCAAt 3
hsa-miR-205-3p	NR_136544	MIR99AHG	158	-16.08	2	20	4233	4254	3 cuUGAAGUGAG-GUGACUUUAg 5	::||| ||| : |||||||	5 ttGTTTCTCTCATTCTGAAATa 3
hsa-miR-138-5p	NR_136544	MIR99AHG	159	-21.84	2	21	3794	3818	3 gccGGACUAAGUG--UUGUGGUCGa 5	| |||| ::: |||||||||	5 caaCATGATCTGTGGAACACCAGCc 3
hsa-miR-34c-5p	NR_136544	MIR99AHG	156	-22.84	2	22	2684	2705	3 cgUUAGUCGA-UUGAUGUGACGGa 5	||| |||| :|| |||||||	5 acAAT-AGCTCTGCT-CACTGCCa 3
hsa-miR-511-5p	NR_136544	MIR99AHG	156	-19.31	2	18	2602	2626	3 acugACGUCUCG----UUUUCUGUg 5	||:||||: ||||||||	5 ttgaTGTAGAGTTGGGAAAAGACAg 3
hsa-miR-182-5p	NR_136542	MIR99AHG	155	-21.06	2	21	3972	3996	3 ucacACUCAAGA-UGGUAACGGUUu 5	||||||:| |::|||:|||	5 cagtTGAGTTTTCTCTGTTGTCAAt 3
hsa-miR-205-3p	NR_136542	MIR99AHG	158	-16.08	2	20	4342	4363	3 cuUGAAGUGAG-GUGACUUUAg 5	::||| ||| : |||||||	5 ttGTTTCTCTCATTCTGAAATa 3
hsa-miR-138-5p	NR_136542	MIR99AHG	159	-21.84	2	21	3903	3927	3 gccGGACUAAGUG--UUGUGGUCGa 5	| |||| ::: |||||||||	5 caaCATGATCTGTGGAACACCAGCc 3
hsa-miR-34c-5p	NR_136542	MIR99AHG	156	-22.84	2	22	2793	2814	3 cgUUAGUCGA-UUGAUGUGACGGa 5	||| |||| :|| |||||||	5 acAAT-AGCTCTGCT-CACTGCCa 3
hsa-miR-511-5p	NR_136542	MIR99AHG	156	-19.31	2	18	2711	2735	3 acugACGUCUCG----UUUUCUGUg 5	||:||||: ||||||||	5 ttgaTGTAGAGTTGGGAAAAGACAg 3
hsa-miR-30c-2-3p	NR_136545	MIR99AHG	174	-25	2	21	339	359	3 ucUCAUUUGUCGGAAGAGGGUc 5	||||:||| || |||||||	5 ccAGTAGACAACC-TCTCCCAc 3
hsa-miR-182-5p	NR_136545	MIR99AHG	155	-21.06	2	21	3978	4002	3 ucacACUCAAGA-UGGUAACGGUUu 5	||||||:| |::|||:|||	5 cagtTGAGTTTTCTCTGTTGTCAAt 3
hsa-miR-205-3p	NR_136545	MIR99AHG	158	-16.08	2	20	4348	4369	3 cuUGAAGUGAG-GUGACUUUAg 5	::||| ||| : |||||||	5 ttGTTTCTCTCATTCTGAAATa 3
hsa-miR-138-5p	NR_136545	MIR99AHG	159	-21.84	2	21	3909	3933	3 gccGGACUAAGUG--UUGUGGUCGa 5	| |||| ::: |||||||||	5 caaCATGATCTGTGGAACACCAGCc 3
hsa-miR-34c-5p	NR_136545	MIR99AHG	156	-22.84	2	22	2799	2820	3 cgUUAGUCGA-UUGAUGUGACGGa 5	||| |||| :|| |||||||	5 acAAT-AGCTCTGCT-CACTGCCa 3
hsa-miR-511-5p	NR_136545	MIR99AHG	156	-19.31	2	18	2717	2741	3 acugACGUCUCG----UUUUCUGUg 5	||:||||: ||||||||	5 ttgaTGTAGAGTTGGGAAAAGACAg 3
hsa-miR-182-5p	NR_027790	MIR99AHG	155	-21.06	2	21	3908	3932	3 ucacACUCAAGA-UGGUAACGGUUu 5	||||||:| |::|||:|||	5 cagtTGAGTTTTCTCTGTTGTCAAt 3
hsa-miR-205-3p	NR_027790	MIR99AHG	158	-16.08	2	20	4278	4299	3 cuUGAAGUGAG-GUGACUUUAg 5	::||| ||| : |||||||	5 ttGTTTCTCTCATTCTGAAATa 3
hsa-miR-138-5p	NR_027790	MIR99AHG	159	-21.84	2	21	3839	3863	3 gccGGACUAAGUG--UUGUGGUCGa 5	| |||| ::: |||||||||	5 caaCATGATCTGTGGAACACCAGCc 3
hsa-miR-34c-5p	NR_027790	MIR99AHG	156	-22.84	2	22	2729	2750	3 cgUUAGUCGA-UUGAUGUGACGGa 5	||| |||| :|| |||||||	5 acAAT-AGCTCTGCT-CACTGCCa 3
hsa-miR-511-5p	NR_027790	MIR99AHG	156	-19.31	2	18	2647	2671	3 acugACGUCUCG----UUUUCUGUg 5	||:||||: ||||||||	5 ttgaTGTAGAGTTGGGAAAAGACAg 3
hsa-miR-182-5p	NR_111004	MIR99AHG	155	-21.06	2	21	3777	3801	3 ucacACUCAAGA-UGGUAACGGUUu 5	||||||:| |::|||:|||	5 cagtTGAGTTTTCTCTGTTGTCAAt 3
hsa-miR-205-3p	NR_111004	MIR99AHG	158	-16.08	2	20	4147	4168	3 cuUGAAGUGAG-GUGACUUUAg 5	::||| ||| : |||||||	5 ttGTTTCTCTCATTCTGAAATa 3
hsa-miR-138-5p	NR_111004	MIR99AHG	159	-21.84	2	21	3708	3732	3 gccGGACUAAGUG--UUGUGGUCGa 5	| |||| ::: |||||||||	5 caaCATGATCTGTGGAACACCAGCc 3
hsa-miR-34c-5p	NR_111004	MIR99AHG	156	-22.84	2	22	2598	2619	3 cgUUAGUCGA-UUGAUGUGACGGa 5	||| |||| :|| |||||||	5 acAAT-AGCTCTGCT-CACTGCCa 3
hsa-miR-511-5p	NR_111004	MIR99AHG	156	-19.31	2	18	2516	2540	3 acugACGUCUCG----UUUUCUGUg 5	||:||||: ||||||||	5 ttgaTGTAGAGTTGGGAAAAGACAg 3
hsa-miR-182-5p	NR_111005	MIR99AHG	155	-21.06	2	21	3838	3862	3 ucacACUCAAGA-UGGUAACGGUUu 5	||||||:| |::|||:|||	5 cagtTGAGTTTTCTCTGTTGTCAAt 3
hsa-miR-205-3p	NR_111005	MIR99AHG	158	-16.08	2	20	4208	4229	3 cuUGAAGUGAG-GUGACUUUAg 5	::||| ||| : |||||||	5 ttGTTTCTCTCATTCTGAAATa 3
hsa-miR-138-5p	NR_111005	MIR99AHG	159	-21.84	2	21	3769	3793	3 gccGGACUAAGUG--UUGUGGUCGa 5	| |||| ::: |||||||||	5 caaCATGATCTGTGGAACACCAGCc 3
hsa-miR-34c-5p	NR_111005	MIR99AHG	156	-22.84	2	22	2659	2680	3 cgUUAGUCGA-UUGAUGUGACGGa 5	||| |||| :|| |||||||	5 acAAT-AGCTCTGCT-CACTGCCa 3
hsa-miR-511-5p	NR_111005	MIR99AHG	156	-19.31	2	18	2577	2601	3 acugACGUCUCG----UUUUCUGUg 5	||:||||: ||||||||	5 ttgaTGTAGAGTTGGGAAAAGACAg 3
hsa-miR-182-5p	NR_136550	MIR99AHG	155	-21.06	2	21	3602	3626	3 ucacACUCAAGA-UGGUAACGGUUu 5	||||||:| |::|||:|||	5 cagtTGAGTTTTCTCTGTTGTCAAt 3
hsa-miR-205-3p	NR_136550	MIR99AHG	158	-16.08	2	20	3972	3993	3 cuUGAAGUGAG-GUGACUUUAg 5	::||| ||| : |||||||	5 ttGTTTCTCTCATTCTGAAATa 3
hsa-miR-218-5p	NR_136550	MIR99AHG	160	-17.82	2	17	212	232	3 uguacCAAUCUAGUUCGUGUu 5	| |:|| ||||||||	5 gatacGATGGAGCAAGCACAg 3
hsa-miR-138-5p	NR_136550	MIR99AHG	159	-21.84	2	21	3533	3557	3 gccGGACUAAGUG--UUGUGGUCGa 5	| |||| ::: |||||||||	5 caaCATGATCTGTGGAACACCAGCc 3
hsa-miR-34c-5p	NR_136550	MIR99AHG	156	-22.84	2	22	2423	2444	3 cgUUAGUCGA-UUGAUGUGACGGa 5	||| |||| :|| |||||||	5 acAAT-AGCTCTGCT-CACTGCCa 3
hsa-miR-511-5p	NR_136550	MIR99AHG	156	-19.31	2	18	2341	2365	3 acugACGUCUCG----UUUUCUGUg 5	||:||||: ||||||||	5 ttgaTGTAGAGTTGGGAAAAGACAg 3
hsa-miR-182-5p	NR_136543	MIR99AHG	155	-21.06	2	21	3650	3674	3 ucacACUCAAGA-UGGUAACGGUUu 5	||||||:| |::|||:|||	5 cagtTGAGTTTTCTCTGTTGTCAAt 3
hsa-miR-205-3p	NR_136543	MIR99AHG	158	-16.08	2	20	4020	4041	3 cuUGAAGUGAG-GUGACUUUAg 5	::||| ||| : |||||||	5 ttGTTTCTCTCATTCTGAAATa 3
hsa-miR-138-5p	NR_136543	MIR99AHG	159	-21.84	2	21	3581	3605	3 gccGGACUAAGUG--UUGUGGUCGa 5	| |||| ::: |||||||||	5 caaCATGATCTGTGGAACACCAGCc 3
hsa-miR-34c-5p	NR_136543	MIR99AHG	156	-22.84	2	22	2471	2492	3 cgUUAGUCGA-UUGAUGUGACGGa 5	||| |||| :|| |||||||	5 acAAT-AGCTCTGCT-CACTGCCa 3
hsa-miR-511-5p	NR_136543	MIR99AHG	156	-19.31	2	18	2389	2413	3 acugACGUCUCG----UUUUCUGUg 5	||:||||: ||||||||	5 ttgaTGTAGAGTTGGGAAAAGACAg 3
hsa-miR-30c-2-3p	NR_024322	MSL3P1	162	-25.6	2	21	652	672	3 ucUCAUUUGUCGGAAGAGGGUc 5	|| |:| |||: |||||||	5 ccAGGAGA-AGCTCTCTCCCAg 3
hsa-miR-139-5p	NR_024322	MSL3P1	156	-17.51	2	22	1446	1470	3 ugACCUC--UGUGCACGUGACAUCu 5	| ||| | | ||:|||||||	5 gtTTGAGTTCCCCATGTACTGTAGt 3
hsa-miR-34c-5p	NR_024322	MSL3P1	161	-28.39	2	22	1237	1259	3 cgUUAGUCGAUUGAUGUGACGGa 5	|:|||||| || |:|||||	5 agAGTCAGCTTACGTCGCTGCCt 3
hsa-miR-629-3p	NR_024322	MSL3P1	156	-23.71	2	19	979	999	3 cgacCCGAAUGCAACCCUCUUg 5	||||| :| |||||||	5 tgctGGCTT-TGAAGGGAGAAg 3
hsa-miR-96-5p	NR_001447	MT1L	158	-18.45	2	17	210	231	3 ucguuuuUACACGAUCACGGUUu 5	||| ||| |||||||	5 ctgccccATGGGCT-GTGCCAAg 3
hsa-miR-105-5p	NR_001447	MT1L	169	-20.42	2	22	350	372	3 ugGUGUCCUCAGACUCGUAAACu 5	||:| | |||||||||||	5 ttCATACAACCCTGAGCATTTGc 3
hsa-miR-497-5p	NR_002798	NAPSB	155	-20.08	2	18	1	17	3 uguuUGGUGUCACACGACGAc 5	||||| | |||||||	5 ---cACCACTG-CTGCTGCTa 3
hsa-miR-182-5p	NR_003186	NCF1B	156	-17.45	2	13	238	261	3 ucacacucaagaUGGUAACGGUUu 5	:||||||||||	5 cagacgtaccgcGCCATTGCCAAc 3
hsa-miR-140-3p	NR_003186	NCF1B	159	-25.1	2	20	495	513	3 ggCACCAAGAUGGGACACCAu 5	|| || | ||||||||||	5 taGT-GTGC-ACCCTGTGGTg 3
hsa-miR-133a-3p	NR_003187	NCF1C	160	-24.95	2	21	1365	1386	3 guCGACCAACUUCCCCUGGUUu 5	|:|| |||:|| |||||:|	5 atGTTGCTTGGAGTGGACCGAg 3
hsa-miR-133b	NR_003187	NCF1C	160	-24.95	2	21	1365	1386	3 auCGACCAACUUCCCCUGGUUu 5	|:|| |||:|| |||||:|	5 atGTTGCTTGGAGTGGACCGAg 3
hsa-miR-31-3p	NR_002185	OR7E91P	156	-17.09	2	21	475	496	3 uaCCGUUAUACAACCGUAUCGu 5	|| ||: | | |||||||	5 gtGGACATGCGGTCGCATAGCg 3
hsa-miR-31-5p	NR_028509	PART1	162	-20.24	2	20	2352	2373	3 ucGAUACGGUCG-UAGAACGGa 5	|| |||||: :|||||||	5 gcCTCAGCCAGTGGTCTTGCCa 3
hsa-miR-101-5p	NR_028509	PART1	162	-17.63	2	21	5614	5634	3 ucGUAGUCGUGACACUAUUGAc 5	|| || |||| |||||||	5 atCAGCACCACT-AGATAACTa 3
hsa-miR-30d-3p	NR_028509	PART1	155	-26.22	2	21	477	501	3 cgUCGUUUGUAGA---CUGACUUUc 5	|||||||: || ||||||:|	5 gcAGCAAACGCCTGAGGACTGAGAa 3
hsa-miR-205-3p	NR_028509	PART1	166	-21.01	2	20	1003	1026	3 cuUGAAGUGA---GGUGACUUUAg 5	|||| ||| :|||||||||	5 tgACTTGACTAAGTCACTGAAATt 3
hsa-miR-34c-5p	NR_028509	PART1	159	-24.64	2	18	3451	3472	3 cguuagUCGAUUGAUGUGACGGa 5	||||: | ||||||||	5 caacagAGCTGTC-ACACTGCCt 3
hsa-miR-490-3p	NR_028509	PART1	156	-17.54	2	20	2024	2043	3 gucGUACCUCAGGAGGUCCAAc 5	| | ||||| |||||||	5 tttCTTAGAGTC--CCAGGTTt 3
hsa-miR-744-3p	NR_028509	PART1	157	-16.03	2	19	3979	4002	3 uccaACUCCAAUC--ACCGUUGUc 5	|||| ||:| |||||||	5 gcccTGAGCTTGGCCAGGCAACAt 3
hsa-miR-1976	NR_028509	PART1	157	-24.66	2	19	3821	3841	3 ugUCGUUCCUC-CCGUCCUCc 5	:|||:| | ||||||||	5 ttGGCAGGCTGAGGCAGGAGa 3
hsa-miR-4709-3p	NR_028509	PART1	163	-22.17	2	21	3461	3484	3 cgaUGUCUC-GUGGAGGAGAAGUu 5	||| | | |:|||||||||	5 gtcACACTGCCTCTTCCTCTTCAt 3
hsa-miR-101-5p	NR_024617	PART1	157	-17.11	2	20	1870	1890	3 ucgUAGUCGUGACACUAUUGAc 5	|| || ||| |||||||	5 cagATGAG-ACTACGATAACTg 3
hsa-miR-130b-5p	NR_024617	PART1	155	-17.44	2	18	1284	1306	3 caucACGU-UGUC-CCUUUCUCa 5	|| | |:|| ||||||||	5 cacaTGAAGATAGTGGAAAGAGc 3
hsa-miR-130b-3p	NR_024617	PART1	165	-20.16	2	14	2398	2419	3 uacgggaaaGUAGUAACGUGAc 5	||||||||||||	5 ccaagatcgCATCATTGCACTc 3
hsa-miR-1247-5p	NR_024617	PART1	157	-24.32	2	14	926	947	3 aggccccugCUUGCCCUGCCCa 5	|||| |||||||	5 cagcctccaGAACTGGACGGGt 3
hsa-miR-1976	NR_024617	PART1	157	-28.61	2	19	2221	2241	3 ugUCGUUCCUC-CCGUCCUCc 5	:| |:| || ||||||||	5 ttGGGAGGCAGAGGCAGGAGg 3
hsa-miR-30d-3p	NR_028508	PART1	155	-16.53	2	21	1654	1677	3 cgUCGUUUGUA--GACUGACUUUc 5	||||| :|| :|||:|||||	5 agAGCAACTATGGTTGATTGAAAa 3
hsa-miR-497-5p	NR_028508	PART1	163	-24.39	2	20	480	500	3 ugUUUGGUGUCACACGACGAc 5	|||| | | ||||||||	5 gcAAACGCCTGAGTGCTGCTg 3
hsa-miR-210-3p	NR_026544	PCED1B-AS1	164	-27.19	2	17	1858	1879	3 agucggCGACAGUGUGCGUGUc 5	| || ||||||||||	5 agcataGATGCCACACGCACAg 3
hsa-miR-497-5p	NR_026544	PCED1B-AS1	159	-20.4	2	20	154	174	3 ugUUUGGUGUCACACGACGAc 5	|||: |||| |||:||||	5 ggAAATGACAGAGTGTTGCTc 3
hsa-miR-4709-3p	NR_026544	PCED1B-AS1	161	-21.88	2	18	892	914	3 cgauguCUCGUGGAGGAGAAGUu 5	|| : |:|||||||||	5 atctgtGACTCCTTCCTCTTCAt 3
hsa-miR-146b-3p	NR_121191	PGM5-AS1	158	-21.5	2	15	121	142	3 ggucuugaCUCAGGUGUCCCGu 5	|| ||:|||||||	5 ctgccttgGAATCTACAGGGCc 3
hsa-miR-146b-3p	NR_121192	PGM5-AS1	158	-21.5	2	15	121	142	3 ggucuugaCUCAGGUGUCCCGu 5	|| ||:|||||||	5 ctgccttgGAATCTACAGGGCc 3
hsa-miR-146b-3p	NR_015423	PGM5-AS1	158	-21.5	2	15	121	142	3 ggucuugaCUCAGGUGUCCCGu 5	|| ||:|||||||	5 ctgccttgGAATCTACAGGGCc 3
hsa-miR-182-5p	NR_002836	PGM5P2	169	-18.88	2	22	574	597	3 ucaCACUCAAGAUGGUAACGGUUu 5	|||| |:|| ::|||||||	5 ggaGTGAAGTTTAATGTTGCCAAt 3
hsa-miR-9-5p	NR_002836	PGM5P2	155	-19.86	2	22	1833	1854	3 agUAUGUCGAUCUAUUGGUUUCu 5	||: |||| || ||||||:|	5 tgATGGAGCT-GAAAACCAAGGc 3
hsa-miR-184	NR_002836	PGM5P2	162	-25.36	2	17	1492	1512	3 ugggaaUAGUCAAGAGGCAGGu 5	:||| ||||||||||	5 ttcaaaGTCA-TTCTCCGTCCa 3
hsa-miR-34c-5p	NR_002836	PGM5P2	157	-20.14	2	21	531	551	3 cguUAGUCGAUUGAUGUGACGGa 5	| |||| |:| |||||||	5 tctAACAGCCAGC--CACTGCCc 3
hsa-miR-3065-3p	NR_002836	PGM5P2	159	-24.37	2	20	183	205	3 gaggUUGUUAUAGGACCACGACu 5	|:| |||| |||||||	5 ggggAGCCCCATCCCGGTGCTGa 3
hsa-miR-375	NR_027151	PRR26	157	-27.93	2	20	677	697	3 aguGCGCUCGGCUUGCUUGUUu 5	||:|| |:|||:||||||	5 actCGTGA-CTGAATGAACAAg 3
hsa-miR-767-5p	NR_027151	PRR26	168	-27.79	2	21	230	250	3 guaCGAGUCUGUUGGUACCACGu 5	|| |||| :||||||||||	5 aggGC-CAGA-GACCATGGTGCc 3
hsa-miR-96-5p	NR_027152	PRR26	158	-18	2	22	1800	1822	3 ucGUUUU-UACACGAUCACGGUUu 5	||:|: || | |||||||||	5 gcCAGAGCATCCG-TAGTGCCAAg 3
hsa-miR-767-5p	NR_027152	PRR26	168	-27.79	2	21	213	233	3 guaCGAGUCUGUUGGUACCACGu 5	|| |||| :||||||||||	5 aggGC-CAGA-GACCATGGTGCc 3
hsa-miR-1976	NR_027152	PRR26	161	-18.88	2	18	1229	1248	3 uguCGUUCCUCCCGUCCUCc 5	|||| || |||||||	5 tacGCAAAGACAGCAGGAGc 3
hsa-miR-30c-2-3p	NR_021487	PSMG3-AS1	157	-26.56	2	15	2282	2305	3 ucucauuuGUCG--GAAGAGGGUc 5	|||| |||||||||	5 gagaggttCAGCAACTTCTCCCAc 3
hsa-miR-149-5p	NR_021487	PSMG3-AS1	156	-24.52	2	21	607	629	3 cccUCACUUCUGUGCCUCGGUCu 5	:| ||: ||: |||||||	5 ccaGGAGAGAACGGAGAGCCAGt 3
hsa-miR-34c-3p	NR_021487	PSMG3-AS1	160	-15.99	2	19	3706	3726	3 ggacCGGCACACCAAUCACUAa 5	||| | ||| |||||||	5 cacaGCCTTTTGG-TAGTGATg 3
hsa-miR-130b-5p	NR_021487	PSMG3-AS1	160	-19.83	2	20	2538	2556	3 caUCACGUUGUCCCUUUCUCa 5	| |||| :|||||||||	5 gaATTGCA--GGGGAAAGAGg 3
hsa-miR-451a	NR_021487	PSMG3-AS1	164	-22.13	2	19	502	522	3 uugaGUCAUUACCAUUGCCAAa 5	||||:| |||||||||	5 acacCAGTGA-AGTAACGGTTt 3
hsa-miR-503-5p	NR_021487	PSMG3-AS1	160	-30.98	2	22	1320	1344	3 gaCGUCUUGACA--AGGGCGACGAu 5	|| |::|||| |||:||||||	5 ggGCTGGGCTGTTCTCCTGCTGCTc 3
hsa-miR-708-5p	NR_021487	PSMG3-AS1	155	-27.93	2	22	3532	3560	3 ggGUCGA-UCUAACA-----UUCGAGGAa 5	||||| :|| ||| :|||||||	5 ttCAGCTGGGACTGTCCACAGAGCTCCTc 3
hsa-miR-1247-3p	NR_021487	PSMG3-AS1	163	-29.78	2	20	42	65	3 cgaggUCAGAGCUGCAAGGGCCCc 5	|| ||:|: | |||||||	5 cccggAGACTTGGGGCTCCCGGGc 3
hsa-miR-30c-2-3p	NR_027328	PSMG3-AS1	157	-26.56	2	15	4123	4146	3 ucucauuuGUCG--GAAGAGGGUc 5	|||| |||||||||	5 gagaggttCAGCAACTTCTCCCAc 3
hsa-miR-139-3p	NR_027328	PSMG3-AS1	155	-32.56	2	22	3812	3833	3 ugAGGUUGUCCCGGCGCAGAGGu 5	||| |:||||| :||||||	5 cgTCC-CCGGGGCCATGTCTCCt 3
hsa-miR-205-5p	NR_027328	PSMG3-AS1	158	-19.75	2	20	2263	2285	3 gucUGAGGCCACCU-UACUUCCu 5	|| | | |||: |||||||	5 taaACGCAGCTGGGCATGAAGGg 3
hsa-miR-145-3p	NR_027328	PSMG3-AS1	159	-23.61	2	21	3837	3859	3 ucUUGUCAU-AAAGGUCCUUAGg 5	|||| |: ||||:||||:||	5 caAACACTGTTTTCTAGGAGTCc 3
hsa-miR-9-5p	NR_027328	PSMG3-AS1	155	-17.17	2	22	3527	3548	3 agUAUGUCGAUCUAUUGGUUUCu 5	| :| | ||| ||||||||	5 ccAGGCTGGTAG-CAACCAAAGc 3
hsa-miR-149-5p	NR_027328	PSMG3-AS1	156	-24.52	2	21	353	375	3 cccUCACUUCUGUGCCUCGGUCu 5	:| ||: ||: |||||||	5 ccaGGAGAGAACGGAGAGCCAGt 3
hsa-miR-34c-3p	NR_027328	PSMG3-AS1	160	-15.99	2	19	5547	5567	3 ggacCGGCACACCAAUCACUAa 5	||| | ||| |||||||	5 cacaGCCTTTTGG-TAGTGATg 3
hsa-miR-130b-5p	NR_027328	PSMG3-AS1	160	-19.83	2	20	4379	4397	3 caUCACGUUGUCCCUUUCUCa 5	| |||| :|||||||||	5 gaATTGCA--GGGGAAAGAGg 3
hsa-miR-326	NR_027328	PSMG3-AS1	157	-31	2	18	3632	3651	3 gacCUCCUUCCCGGGUCUCc 5	|| ||:||||||||:|	5 agaGACGAGGGGCCCAGGGa 3
hsa-miR-451a	NR_027328	PSMG3-AS1	164	-22.13	2	19	248	268	3 uugaGUCAUUACCAUUGCCAAa 5	||||:| |||||||||	5 acacCAGTGA-AGTAACGGTTt 3
hsa-miR-503-5p	NR_027328	PSMG3-AS1	160	-30.98	2	22	958	982	3 gaCGUCUUGACA--AGGGCGACGAu 5	|| |::|||| |||:||||||	5 ggGCTGGGCTGTTCTCCTGCTGCTc 3
hsa-miR-629-3p	NR_027328	PSMG3-AS1	160	-24.95	2	21	2184	2205	3 cgACCCGAAUGCAACCCUCUUg 5	|||| | | ||||||||	5 ccTGGGGTCTGGGTGGGAGAAg 3
hsa-miR-708-5p	NR_027328	PSMG3-AS1	155	-27.93	2	22	5373	5401	3 ggGUCGA-UCUAACA-----UUCGAGGAa 5	||||| :|| ||| :|||||||	5 ttCAGCTGGGACTGTCCACAGAGCTCCTc 3
hsa-miR-1247-3p	NR_027328	PSMG3-AS1	163	-29.78	2	20	42	65	3 cgaggUCAGAGCUGCAAGGGCCCc 5	|| ||:|: | |||||||	5 cccggAGACTTGGGGCTCCCGGGc 3
hsa-miR-30c-2-3p	NR_027329	PSMG3-AS1	157	-26.56	2	15	4231	4254	3 ucucauuuGUCG--GAAGAGGGUc 5	|||| |||||||||	5 gagaggttCAGCAACTTCTCCCAc 3
hsa-miR-139-3p	NR_027329	PSMG3-AS1	155	-32.56	2	22	3920	3941	3 ugAGGUUGUCCCGGCGCAGAGGu 5	||| |:||||| :||||||	5 cgTCC-CCGGGGCCATGTCTCCt 3
hsa-miR-205-5p	NR_027329	PSMG3-AS1	158	-19.75	2	20	2371	2393	3 gucUGAGGCCACCU-UACUUCCu 5	|| | | |||: |||||||	5 taaACGCAGCTGGGCATGAAGGg 3
hsa-miR-145-3p	NR_027329	PSMG3-AS1	159	-23.61	2	21	3945	3967	3 ucUUGUCAU-AAAGGUCCUUAGg 5	|||| |: ||||:||||:||	5 caAACACTGTTTTCTAGGAGTCc 3
hsa-miR-9-5p	NR_027329	PSMG3-AS1	155	-17.17	2	22	3635	3656	3 agUAUGUCGAUCUAUUGGUUUCu 5	| :| | ||| ||||||||	5 ccAGGCTGGTAG-CAACCAAAGc 3
hsa-miR-149-5p	NR_027329	PSMG3-AS1	156	-24.52	2	21	353	375	3 cccUCACUUCUGUGCCUCGGUCu 5	:| ||: ||: |||||||	5 ccaGGAGAGAACGGAGAGCCAGt 3
hsa-miR-34c-3p	NR_027329	PSMG3-AS1	160	-15.99	2	19	5655	5675	3 ggacCGGCACACCAAUCACUAa 5	||| | ||| |||||||	5 cacaGCCTTTTGG-TAGTGATg 3
hsa-miR-130b-5p	NR_027329	PSMG3-AS1	160	-19.83	2	20	4487	4505	3 caUCACGUUGUCCCUUUCUCa 5	| |||| :|||||||||	5 gaATTGCA--GGGGAAAGAGg 3
hsa-miR-326	NR_027329	PSMG3-AS1	157	-31	2	18	3740	3759	3 gacCUCCUUCCCGGGUCUCc 5	|| ||:||||||||:|	5 agaGACGAGGGGCCCAGGGa 3
hsa-miR-451a	NR_027329	PSMG3-AS1	164	-22.13	2	19	248	268	3 uugaGUCAUUACCAUUGCCAAa 5	||||:| |||||||||	5 acacCAGTGA-AGTAACGGTTt 3
hsa-miR-503-5p	NR_027329	PSMG3-AS1	160	-30.98	2	22	1066	1090	3 gaCGUCUUGACA--AGGGCGACGAu 5	|| |::|||| |||:||||||	5 ggGCTGGGCTGTTCTCCTGCTGCTc 3
hsa-miR-629-3p	NR_027329	PSMG3-AS1	160	-24.95	2	21	2292	2313	3 cgACCCGAAUGCAACCCUCUUg 5	|||| | | ||||||||	5 ccTGGGGTCTGGGTGGGAGAAg 3
hsa-miR-708-5p	NR_027329	PSMG3-AS1	155	-27.93	2	22	5481	5509	3 ggGUCGA-UCUAACA-----UUCGAGGAa 5	||||| :|| ||| :|||||||	5 ttCAGCTGGGACTGTCCACAGAGCTCCTc 3
hsa-miR-1247-3p	NR_027329	PSMG3-AS1	163	-29.78	2	20	42	65	3 cgaggUCAGAGCUGCAAGGGCCCc 5	|| ||:|: | |||||||	5 cccggAGACTTGGGGCTCCCGGGc 3
hsa-miR-140-3p	NR_003367	PVT1	158	-19.44	2	20	777	798	3 ggCACCAAGA-UGGGACACCAu 5	| | ||| ||:|||||||	5 gaGAGAGTCTCACTCTGTGGTc 3
hsa-miR-149-5p	NR_003367	PVT1	156	-22.09	2	22	1196	1219	3 ccCUCACUUC-UGUGCCUCGGUCu 5	|| ||:|| |: |||||||	5 gaGATTGGAGAATTAAGAGCCAGt 3
hsa-miR-31-5p	NR_022011	PWARSN	170	-23.17	2	20	831	852	3 ucGA-UACGGUCGUAGAACGGa 5	|| |||||| | |||||||	5 gcCTCATGCCATCCTCTTGCCt 3
hsa-miR-105-5p	NR_022011	PWARSN	168	-22.14	2	22	282	305	3 ugGUGUCCUCAGACU-CGUAAACu 5	|||:| || | || |||||||	5 atCACGGAAGGCAGAGGCATTTGg 3
hsa-miR-1269b	NR_022011	PWARSN	157	-20.99	2	18	620	641	3 ggucaUCGUACCGAGUCAGGUc 5	||:|| | |||||||	5 gagacAGTATCTCACAGTCCAg 3
hsa-miR-139-3p	NR_003064	PYY2	156	-22.7	2	22	764	787	3 ugAGGUUGUCCCGGC-GCAGAGGu 5	|||| || || |||||||	5 ggTCCATCACTTACGACGTCTCCc 3
hsa-miR-708-5p	NR_003064	PYY2	157	-22.75	2	22	47	69	3 ggGUCGAUCUAACAUUCGAGGAa 5	|||||: |:|||||||	5 ggCAGCTGCCCCCTGAGCTCCTa 3
hsa-miR-144-5p	NR_024045	RAET1K	162	-18.21	2	20	1011	1033	3 gaaUGU-CAUAUACUACUAUAGg 5	||| ||: | |:|||||||	5 gtgACAGGTGGAAGGTGATATCa 3
hsa-miR-149-5p	NR_024045	RAET1K	164	-25.17	2	22	525	548	3 ccCUCAC-UUCUGUGCCUCGGUCu 5	||| | ||| | ||||||||	5 gaGAGAGCAAGTCCAGGAGCCAGg 3
hsa-miR-4709-3p	NR_024045	RAET1K	164	-24.52	2	17	672	694	3 cgaugucUCGUGGAGGAGAAGUu 5	:||| :|||||||||	5 ggatcttGGCAGTTCCTCTTCAa 3
hsa-miR-4732-3p	NR_024045	RAET1K	155	-28.73	2	20	46	66	3 guCUUGUCCUGUCCAGUCCCg 5	|: ::| |:||||||||	5 ccGGCTGGTCCGGGTCAGGGc 3
hsa-miR-149-5p	NR_024462	RAMP2-AS1	168	-32.74	2	22	413	436	3 ccCUCACUUCUGUG-CCUCGGUCu 5	|:| |:||| :| ||||||||	5 caGGGAGGAGAAGCGGGAGCCAGc 3
hsa-miR-629-3p	NR_024462	RAMP2-AS1	157	-22.06	2	19	475	497	3 cgacCCGAAUG-CAACCCUCUUg 5	|| || ||||||||||	5 ttcaGGACCACGGTTGGGAGAAa 3
hsa-miR-6087	NR_024462	RAMP2-AS1	157	-31.46	2	14	198	215	3 cgagcGGGGGGGCGGAGu 5	:|||:|||||||	5 gcggcTCCCTCCGCCTCg 3
hsa-miR-149-5p	NR_024461	RAMP2-AS1	168	-32.74	2	22	413	436	3 ccCUCACUUCUGUG-CCUCGGUCu 5	|:| |:||| :| ||||||||	5 caGGGAGGAGAAGCGGGAGCCAGc 3
hsa-miR-149-5p	NR_024461	RAMP2-AS1	164	-27.94	2	22	1189	1212	3 ccCUC-ACUUCUGUGCCUCGGUCu 5	||| | || || ||||||||	5 agGAGCTATAGCCAGGGAGCCAGc 3
hsa-miR-629-3p	NR_024461	RAMP2-AS1	157	-22.06	2	19	596	618	3 cgacCCGAAUG-CAACCCUCUUg 5	|| || ||||||||||	5 ttcaGGACCACGGTTGGGAGAAa 3
hsa-miR-6087	NR_024461	RAMP2-AS1	157	-31.46	2	14	198	215	3 cgagcGGGGGGGCGGAGu 5	:|||:|||||||	5 gcggcTCCCTCCGCCTCg 3
hsa-miR-511-5p	NR_003680	RPL13AP17	161	-16.52	2	20	617	640	3 acUGACGUC--UCGU-UUUCUGUg 5	:||| || |||| |||||||	5 ctGCTGAAGACAGCAGAAAGACAg 3
hsa-miR-4709-3p	NR_003680	RPL13AP17	158	-21.93	2	22	395	417	3 cgAUGUCUC-GUGGAGGAGAAGUu 5	| ::||| || | ||||||||	5 ctTCTGGAGCCAAC-CCTCTTCAa 3
hsa-miR-183-5p	NR_026825	RPSAP52	161	-19.01	2	19	609	631	3 ucacUUAAGAUG-GUCACGGUAu 5	:||||| | | |||||||	5 cacaGATTCTCCTCTGTGCCATt 3
hsa-miR-497-5p	NR_026825	RPSAP52	159	-19.68	2	20	420	440	3 ugUUUGGUGUCACACGACGAc 5	| :|:: ||| |||||||	5 ctATGCTGAAGTTTGCTGCTg 3
hsa-miR-497-5p	NR_026825	RPSAP52	155	-20.31	2	20	795	815	3 ugUUUGGUGUCACACGACGAc 5	:|| :||| |||||||	5 aaGAAGAGCAGGCTGCTGCTg 3
hsa-miR-195-5p	NR_002825	SIGLEC16	160	-23.22	2	13	862	882	3 cgguuauaaAGACACGACGAu 5	|||||||||||	5 tgcggctccTCTGTGCTGCTg 3
hsa-miR-497-5p	NR_002825	SIGLEC16	158	-24.41	2	20	90	111	3 ugUUUGGUGUCAC-ACGACGAc 5	|:| | ||| | |||||||	5 ccAGAGCCCAGAGATGCTGCTg 3
hsa-miR-1247-3p	NR_002825	SIGLEC16	156	-31.66	2	22	53	78	3 cgaGGUC--AGAGCUGCAAGGGCCCc 5	|||| | ||:| |||||||	5 ggcCCAGAAGCCAGATGGTCCCGGGa 3
hsa-miR-503-5p	NR_047530	SIGLEC17P	172	-27.82	2	21	67	89	3 gacGUCUUGACAAGGGCGACGAu 5	||||: || | ||||||||	5 cctCAGAGATGCTGCCGCTGCTg 3
hsa-miR-4709-3p	NR_047530	SIGLEC17P	155	-19.18	2	20	861	883	3 cgauGUCUCGUGGAGGAGAAGUu 5	|||: | :: :|||||||	5 tcctCAGGTCCTTGTCTCTTCAc 3
hsa-miR-503-5p	NR_047531	SIGLEC17P	172	-27.82	2	21	67	89	3 gacGUCUUGACAAGGGCGACGAu 5	||||: || | ||||||||	5 cctCAGAGATGCTGCCGCTGCTg 3
hsa-miR-503-5p	NR_047529	SIGLEC17P	172	-27.82	2	21	67	89	3 gacGUCUUGACAAGGGCGACGAu 5	||||: || | ||||||||	5 cctCAGAGATGCTGCCGCTGCTg 3
hsa-miR-31-5p	NR_003083	SLC6A10P	161	-26.06	2	19	2012	2035	3 ucgAUACGGU---CGUAGAACGGa 5	|:|| || ||||||||||	5 cagTGTGGCAGCCGCATCTTGCCt 3
hsa-miR-96-5p	NR_003083	SLC6A10P	164	-22.05	2	21	1322	1344	3 ucgUUUUUACACGAUCACGGUUu 5	||:| ||||| |||||||:	5 atgAAGACTGTGCCAGTGCCAGc 3
hsa-miR-138-5p	NR_003083	SLC6A10P	165	-23.62	2	22	3442	3464	3 gcCGGACUAAGUGUUGUGGUCGa 5	||: : ||||| |||||||	5 caGCTCAGCTCACATCACCAGCt 3
hsa-miR-326	NR_003083	SLC6A10P	160	-20.98	2	17	2266	2285	3 gaccUCCUUCCCGGGUCUCc 5	| ||:| ||||||||	5 acaaACGAGGCGCCCAGAGa 3
hsa-miR-326	NR_003083	SLC6A10P	156	-30.52	2	19	1966	1988	3 gaCCUCC--UUCC-CGGGUCUCc 5	||:|| |||| |||||||	5 ctGGGGGACAAGGTCCCCAGAGc 3
hsa-miR-3065-3p	NR_003083	SLC6A10P	173	-23.07	2	22	1197	1219	3 gaGGUUGUUAUAGGACCACGACu 5	|| || | ||| ||||||||	5 caCCTACTACATCATGGTGCTGg 3
hsa-miR-4652-5p	NR_003083	SLC6A10P	155	-25.52	2	20	1368	1389	3 aucAAGAUAAUUGGUCAGGGGa 5	| ||: :|||||||||	5 gctTGCTGACCGCCAGTCCCCt 3
hsa-miR-4732-3p	NR_003083	SLC6A10P	157	-23.96	2	19	2907	2928	3 gucUUGUCCUGUC-CAGUCCCg 5	|| : |:||| |||||||	5 tccAAGGTGGCAGAGTCAGGGt 3
hsa-miR-205-3p	NR_003098	SNHG1	156	-22.6	2	18	369	391	3 cuugAAGUGAGGU--GACUUUAg 5	||||||||| |||||:|	5 tgtgTTCACTCCAGGCTGAAGTt 3
hsa-miR-4709-3p	NR_003098	SNHG1	167	-23.99	2	22	1010	1031	3 cgAUGUCUCGUGGAGGAGAAGUu 5	| |||:|| |:| |||||||	5 caTTCAGGGC-CTTGCTCTTCAc 3
hsa-miR-140-3p	NR_036536	SNHG4	163	-19.82	2	16	880	900	3 ggcaccAAGAUGGGACACCAu 5	||:||::|||||||	5 ttccatTTTTATTCTGTGGTc 3
hsa-miR-144-3p	NR_003334	SNORD116-20	155	-16	2	12	53	72	3 ucauguaguAGAUAUGACAu 5	||||||||||	5 agtgaaaacTCTATACTGTc 3
hsa-miR-205-3p	NR_075090	SOX2-OT	163	-19.39	2	16	1032	1052	3 cuugaaGUGAGGUGACUUUAg 5	||:||| |||||||	5 ttaaaaCATTCCTCTGAAATt 3
hsa-miR-205-5p	NR_075091	SOX2-OT	162	-31.02	2	21	601	627	3 guCUGAG-GCCAC----CUUACUUCCu 5	||:|| ||||| |:|||||||	5 tgGATTCACGGTGCCTTGGATGAAGGa 3
hsa-miR-205-3p	NR_075091	SOX2-OT	163	-19.39	2	16	1441	1461	3 cuugaaGUGAGGUGACUUUAg 5	||:||| |||||||	5 ttaaaaCATTCCTCTGAAATt 3
hsa-miR-708-5p	NR_075091	SOX2-OT	156	-18.17	2	21	629	651	3 gggUCGAUCUAACAUUCGAGGAa 5	|| : | || ||||||||	5 gagAGGGGAACTGCAAGCTCCTt 3
hsa-miR-1976	NR_075091	SOX2-OT	156	-25.63	2	18	546	566	3 uguCGUUC-CUCCCGUCCUCc 5	|:::| || ||||||||	5 gatGTGGGTGAAGGCAGGAGg 3
hsa-miR-4709-3p	NR_075091	SOX2-OT	155	-17.16	2	16	155	177	3 cgaugucuCGUGGAGGAGAAGUu 5	|:: :|||||||||	5 tcatggttGTGATTCCTCTTCAc 3
hsa-miR-205-5p	NR_075089	SOX2-OT	162	-31.02	2	21	586	612	3 guCUGAG-GCCAC----CUUACUUCCu 5	||:|| ||||| |:|||||||	5 tgGATTCACGGTGCCTTGGATGAAGGa 3
hsa-miR-205-3p	NR_075089	SOX2-OT	163	-19.39	2	16	1318	1338	3 cuugaaGUGAGGUGACUUUAg 5	||:||| |||||||	5 ttaaaaCATTCCTCTGAAATt 3
hsa-miR-708-5p	NR_075089	SOX2-OT	156	-18.17	2	21	614	636	3 gggUCGAUCUAACAUUCGAGGAa 5	|| : | || ||||||||	5 gagAGGGGAACTGCAAGCTCCTt 3
hsa-miR-1976	NR_075089	SOX2-OT	156	-25.63	2	18	531	551	3 uguCGUUC-CUCCCGUCCUCc 5	|:::| || ||||||||	5 gatGTGGGTGAAGGCAGGAGg 3
hsa-miR-205-5p	NR_075092	SOX2-OT	162	-31.02	2	21	601	627	3 guCUGAG-GCCAC----CUUACUUCCu 5	||:|| ||||| |:|||||||	5 tgGATTCACGGTGCCTTGGATGAAGGa 3
hsa-miR-205-3p	NR_075092	SOX2-OT	163	-19.39	2	16	1333	1353	3 cuugaaGUGAGGUGACUUUAg 5	||:||| |||||||	5 ttaaaaCATTCCTCTGAAATt 3
hsa-miR-708-5p	NR_075092	SOX2-OT	156	-18.17	2	21	629	651	3 gggUCGAUCUAACAUUCGAGGAa 5	|| : | || ||||||||	5 gagAGGGGAACTGCAAGCTCCTt 3
hsa-miR-1976	NR_075092	SOX2-OT	156	-25.63	2	18	546	566	3 uguCGUUC-CUCCCGUCCUCc 5	|:::| || ||||||||	5 gatGTGGGTGAAGGCAGGAGg 3
hsa-miR-4709-3p	NR_075092	SOX2-OT	155	-17.16	2	16	155	177	3 cgaugucuCGUGGAGGAGAAGUu 5	|:: :|||||||||	5 tcatggttGTGATTCCTCTTCAc 3
hsa-miR-30a-3p	NR_075093	SOX2-OT	156	-17.72	2	21	100	121	3 cgACGUUUGUAGGCUGACUUUc 5	|||| ||||: |:|||||	5 gaTGCATTCATCTTATTGAAAa 3
hsa-miR-30d-3p	NR_075093	SOX2-OT	155	-16.24	2	20	100	121	3 cguCGUUUGUAGACUGACUUUc 5	||| ||||| |:|||||	5 gatGCATTCATCTTATTGAAAa 3
hsa-miR-205-3p	NR_075093	SOX2-OT	163	-19.39	2	16	1023	1043	3 cuugaaGUGAGGUGACUUUAg 5	||:||| |||||||	5 ttaaaaCATTCCTCTGAAATt 3
hsa-miR-4709-3p	NR_075093	SOX2-OT	155	-17.16	2	16	131	153	3 cgaugucuCGUGGAGGAGAAGUu 5	|:: :|||||||||	5 tcatggttGTGATTCCTCTTCAc 3
hsa-miR-205-5p	NR_004053	SOX2-OT	162	-31.02	2	21	586	612	3 guCUGAG-GCCAC----CUUACUUCCu 5	||:|| ||||| |:|||||||	5 tgGATTCACGGTGCCTTGGATGAAGGa 3
hsa-miR-205-3p	NR_004053	SOX2-OT	163	-19.39	2	16	1426	1446	3 cuugaaGUGAGGUGACUUUAg 5	||:||| |||||||	5 ttaaaaCATTCCTCTGAAATt 3
hsa-miR-708-5p	NR_004053	SOX2-OT	156	-18.17	2	21	614	636	3 gggUCGAUCUAACAUUCGAGGAa 5	|| : | || ||||||||	5 gagAGGGGAACTGCAAGCTCCTt 3
hsa-miR-1976	NR_004053	SOX2-OT	156	-25.63	2	18	531	551	3 uguCGUUC-CUCCCGUCCUCc 5	|:::| || ||||||||	5 gatGTGGGTGAAGGCAGGAGg 3
hsa-miR-140-3p	NR_002947	TCAM1P	158	-19.48	2	16	1884	1905	3 ggcaccAAGAUGG-GACACCAu 5	||||:|: |||||||	5 tgagacTTCTGCTACTGTGGTt 3
hsa-miR-141-3p	NR_002947	TCAM1P	155	-18.01	2	21	2874	2896	3 ggUAGAAAUGGUC-UGUCACAAu 5	||| | |:|| |||||||	5 gcATCCTATCTAGCCCAGTGTTc 3
hsa-miR-195-5p	NR_002947	TCAM1P	157	-19.69	2	14	1034	1054	3 cgguuauaAAGACACGACGAu 5	|||| |||||||	5 catacgggTTCTCTGCTGCTg 3
hsa-miR-130b-5p	NR_002947	TCAM1P	162	-22.78	2	20	291	312	3 caUCACGUUGUC-CCUUUCUCa 5	|| || ||| ||||||||	5 aaAGGGCCTCAGTGGAAAGAGt 3
hsa-miR-326	NR_002947	TCAM1P	157	-28.67	2	19	2740	2761	3 gaCCUCCU--UCCCGGGUCUCc 5	|||||: || |||||||	5 ctGGAGGGCCAGCTCCCAGAGc 3
hsa-miR-6087	NR_027157	TMPO-AS1	155	-25.46	2	16	343	360	3 cgaGCGGGGGGGCGGAGu 5	||| |: |||||||	5 gacCGCGCTGCCGCCTCc 3
hsa-miR-30c-2-3p	NR_002187	TPI1P2	156	-23.51	2	21	1900	1921	3 ucUCAUUUGUCGGAAGAGGGUc 5	:| : :| ||| |||||||	5 caGGGGTGCTGCCCTCTCCCAc 3
hsa-miR-144-5p	NR_002187	TPI1P2	156	-16.17	2	20	604	623	3 gaaUGUCAUAUACUACUAUAGg 5	||||||||| ||||||:	5 gtaACAGTATAT--TGATATTa 3
hsa-miR-3065-3p	NR_002187	TPI1P2	155	-23.68	2	22	1886	1911	3 gaGGUU-GUUAUAGG--ACCACGACu 5	|||| ||: | || |||||||	5 ggCCAAGCAGAAGCCAGGGGTGCTGc 3
hsa-miR-31-5p	NR_002223	TPRXL	158	-20.63	2	20	1579	1602	3 ucGAUACGGUCGU---AGAACGGa 5	:|||||| || |||||||	5 acTTATGCCTCCAATTTCTTGCCa 3
hsa-miR-31-5p	NR_002223	TPRXL	157	-17.1	2	18	167	187	3 ucgaUACGGUCGUAGAACGGa 5	| | ||| :|||||||	5 cagaAAGACAGAGTCTTGCCc 3
hsa-miR-145-3p	NR_002223	TPRXL	155	-22.82	2	20	1640	1661	3 ucuUGUCAUAAAGGUCCUUAGg 5	| | | ||| |||||||	5 cctAGACCAGTTCGAGGAATCc 3
hsa-miR-503-5p	NR_002223	TPRXL	156	-24.83	2	21	1948	1970	3 gacGUCUUGACAAGGGCGACGAu 5	::|:|:|| :|||||||	5 agcTGGGATTGGAGTCGCTGCTc 3
hsa-miR-99a-3p	NR_001591	TPTEP1	170	-24.25	2	21	598	622	3 guCUGG--GUAUCUUC-GCUCGAAc 5	|||| || ||||| |||||||	5 tgGACCATCACAGAAGCCGAGCTTc 3
hsa-miR-141-3p	NR_001591	TPTEP1	155	-20.16	2	21	1278	1301	3 ggUAGAAAUGGU--CUGUCACAAu 5	||:|||| :| |||:|||||	5 gtATTTTTAGTAGGGACGGTGTTt 3
hsa-miR-708-5p	NR_001591	TPTEP1	158	-23.93	2	21	1313	1334	3 gggUCGAUCUAACAUUCGAGGAa 5	:||| |:| |:|||||||	5 ccaGGCT-GGTCTTGAGCTCCTg 3
hsa-miR-9-5p	NR_026836	TRHDE-AS1	156	-16.87	2	21	2936	2958	3 aguAUGUCGAUCUAUUGGUUUCu 5	||:|| ||| ||:|||||	5 tctTATAGACAGAAAATCAAAGc 3
hsa-miR-1976	NR_026836	TRHDE-AS1	155	-27.87	2	19	970	987	3 ugUCGUUCCUCCCGUCCUCc 5	:|||| | ||||||||	5 gcGGCAA--ACGGCAGGAGg 3
hsa-miR-6087	NR_026836	TRHDE-AS1	158	-33.71	2	16	387	405	3 cgaGCGGGG-GGGCGGAGu 5	| |||| ||||||||	5 ggcCACCCCACCCGCCTCg 3
hsa-miR-34c-5p	NR_026837	TRHDE-AS1	163	-20.34	2	21	1873	1896	3 cguUAGUCGAUUGA-UGUGACGGa 5	||| ||:| | ||||||||	5 ctcATCCACTGAGTCACACTGCCc 3
hsa-miR-1976	NR_026837	TRHDE-AS1	155	-27.87	2	19	1572	1589	3 ugUCGUUCCUCCCGUCCUCc 5	:|||| | ||||||||	5 gcGGCAA--ACGGCAGGAGg 3
hsa-miR-6087	NR_026837	TRHDE-AS1	158	-33.71	2	16	387	405	3 cgaGCGGGG-GGGCGGAGu 5	| |||| ||||||||	5 ggcCACCCCACCCGCCTCg 3
hsa-miR-195-5p	NR_002720	TRPC2	155	-17.86	2	20	412	432	3 cgGUUAUAAAGACACGACGAu 5	|| :| :|||||||||	5 atCATGGTCATTGTGCTGCTc 3
hsa-miR-497-5p	NR_002720	TRPC2	157	-18.97	2	14	412	432	3 uguuugguGUCACACGACGAc 5	|| |||||||||	5 atcatggtCATTGTGCTGCTc 3
hsa-miR-138-5p	NR_003063	TUBA4B	162	-22.7	2	22	1035	1057	3 gcCGGACUA-AGUGUUGUGGUCGa 5	| :|||| ||| | |||||||	5 aaGGTTGATATCA-ATCACCAGCc 3
hsa-miR-99a-3p	NR_015379	UCA1	162	-19.63	2	21	449	473	3 guCUGG--GUAUCUUC-GCUCGAAc 5	|||| || ||| | |||||||	5 tgGACCATCACAGATGCCGAGCTTc 3
hsa-miR-96-5p	NR_027243	UMODL1-AS1	173	-22.97	2	22	175	197	3 ucGUUUUUACACGAUCACGGUUu 5	||:|| ||||:|||||||	5 atCAGAACACTGCTGGTGCCAAc 3
hsa-miR-149-5p	NR_027243	UMODL1-AS1	157	-19.78	2	14	836	858	3 cccucacuucUGUGCCUCGGUCu 5	|||| |||||||	5 caaaacacgcACACAGAGCCAGg 3
hsa-miR-138-5p	NR_024008	WWC2-AS2	165	-27.37	2	22	183	205	3 gcCGGACUAAGUGUUGUGGUCGa 5	||| | ||:| :|||||||	5 ctGCCGGCGTCGCCGCACCAGCt 3
hsa-miR-34c-5p	NR_024008	WWC2-AS2	157	-23.49	2	21	196	219	3 cguUAGUCGA--UUGAUGUGACGGa 5	| ||||| :|| :|||||||	5 cgcACCAGCTCGGAC-GCACTGCCc 3
hsa-miR-1269a	NR_024008	WWC2-AS2	155	-16.23	2	20	1816	1837	3 gguCAUCGUGCCGAGUCAGGUc 5	||: : || | |||||||	5 tctGTGTTCCGCCCCAGTCCAt 3
hsa-miR-6087	NR_024008	WWC2-AS2	167	-36.22	2	16	118	135	3 cgaGCGGGGGGGCGGAGu 5	||||| ||||||||	5 atgCGCCCGCCCGCCTCa 3
hsa-miR-183-5p	NR_002722	ZNF204P	158	-26.73	2	20	1035	1058	3 ucaCUUAAGA--UGGUCACGGUAu 5	|| |||| ||||||||:||	5 gtgGATTTCTAGACCAGTGCTATg 3
hsa-miR-9-5p	NR_002722	ZNF204P	155	-20.65	2	22	1468	1496	3 agUAUGUCG---AUCU---AUUGGUUUCu 5	:|||||| |:|| | |||||||	5 ctGTACAGCCTGTGGAATGTTACCAAAGa 3
hsa-miR-130b-5p	NR_002722	ZNF204P	157	-19.51	2	20	341	360	3 caUCACGUUGUCCCUUUCUCa 5	:||| || :| |||||||	5 atGGTGGAA-GGTGAAAGAGa 3
hsa-miR-9-5p	NR_024553	ZNF204P	155	-20.65	2	22	348	376	3 agUAUGUCG---AUCU---AUUGGUUUCu 5	:|||||| |:|| | |||||||	5 ctGTACAGCCTGTGGAATGTTACCAAAGa 3
hsa-miR-149-5p	NR_024553	ZNF204P	156	-20.75	2	19	116	137	3 cccucACUUCUGUGCCUCGGUCu 5	|| :|||| |||||||	5 tagtcTGCGGACA-AGAGCCAGc 3
hsa-miR-30c-2-3p	NR_026867	ZNF300P1	174	-31.6	2	20	1366	1388	3 ucuCA-UUUGUCGGAAGAGGGUc 5	|| |:| ||||||||||||	5 aatGTGAGAAAGCCTTCTCCCAg 3
hsa-miR-338-3p	NR_026867	ZNF300P1	158	-21.57	2	21	419	439	3 guUGUUUUAGUGACUACGACCu 5	|||::: :: |||||||||	5 gtACAGGGATG-TGATGCTGGa 3
