# Supplementary material for: Integrated genomic analyses of lung squamous cell carcinoma for identification of a possible competitive endogenous RNA network by means of TCGA datasets
Source: PeerJ. 2018 Jan 12;6:e4254. doi: 10.7717/peerj.4254 (PMC5768173; doi:10.7717/peerj.4254)
Supplement: Supplemental Information 8 [file peerj-06-4254-s008.xls]

## Sheet: 交集mRNA
Gene Symbol	Fold-change(T1VsN)	style(T1VsN)	p-value(T1VsN)	FDR(T1VsN)	Fold-change(T2VsN)	style(T2VsN)	p-value(T2VsN)	FDR(T2VsN)	Fold-change(T34VsN)	style(T34VsN)	p-value(T34VsN)	FDR(T34VsN)	GeneID	description
A2M	0.097	down	1e-07	2.2e-07	0.074	down	1e-07	2.31e-07	0.081	down	1e-07	2.33e-07	2	alpha-2-macroglobulin
A2ML1	174.05	up	1e-07	2.41e-07	154.74	up	1e-07	2.17e-07	121.12	up	1e-07	2.43e-07	144568	alpha-2-macroglobulin like 1
AARD	0.13	down	1e-07	2.2e-07	0.091	down	1e-07	2.31e-07	0.13	down	1e-07	2.33e-07	441376	alanine and arginine rich domain containing protein
AATK	0.11	down	1e-07	2.2e-07	0.1	down	1e-07	2.31e-07	0.1	down	1e-07	2.33e-07	9625	apoptosis-associated tyrosine kinase
ABCA10	0.29	down	1e-07	2.2e-07	0.29	down	1e-07	2.31e-07	0.21	down	1e-07	2.33e-07	10349	ATP binding cassette subfamily A member 10
ABCA12	134.38	up	1e-07	2.41e-07	118.9	up	1e-07	2.17e-07	91.87	up	1e-07	2.43e-07	26154	ATP binding cassette subfamily A member 12
ABCA13	7.71	up	1e-07	2.41e-07	7.48	up	1e-07	2.17e-07	6.29	up	1e-07	2.43e-07	154664	ATP binding cassette subfamily A member 13
ABCA3	0.04	down	1e-07	2.2e-07	0.032	down	1e-07	2.31e-07	0.038	down	1e-07	2.33e-07	21	ATP binding cassette subfamily A member 3
ABCA6	0.14	down	1e-07	2.2e-07	0.13	down	1e-07	2.31e-07	0.12	down	1e-07	2.33e-07	23460	ATP binding cassette subfamily A member 6
ABCA8	0.024	down	1e-07	2.2e-07	0.015	down	1e-07	2.31e-07	0.018	down	1e-07	2.33e-07	10351	ATP binding cassette subfamily A member 8
ABCA9	0.13	down	1e-07	2.2e-07	0.14	down	1e-07	2.31e-07	0.11	down	1e-07	2.33e-07	10350	ATP binding cassette subfamily A member 9
ABCB1	0.15	down	1e-07	2.2e-07	0.16	down	1e-07	2.31e-07	0.15	down	1e-07	2.33e-07	5243	ATP binding cassette subfamily B member 1
ABCB6	4.24	up	1e-07	2.41e-07	3.71	up	1e-07	2.17e-07	4.44	up	1e-07	2.43e-07	10058	ATP binding cassette subfamily B member 6 (Langereis blood group)
ABCC2	3.09	up	0.0001072	0.00337	3.2	up	6.42e-05	0.00198	4	up	0.0001483	0.00466	1244	ATP binding cassette subfamily C member 2
ABCC5	7.78	up	1e-07	2.41e-07	8.3	up	1e-07	2.17e-07	7.35	up	1e-07	2.43e-07	10057	ATP binding cassette subfamily C member 5
ABCC6	0.078	down	1e-07	2.2e-07	0.057	down	1e-07	2.31e-07	0.077	down	1e-07	2.33e-07	368	ATP binding cassette subfamily C member 6
ABCC9	0.22	down	1e-07	2.2e-07	0.19	down	1e-07	2.31e-07	0.23	down	1e-07	2.33e-07	10060	ATP binding cassette subfamily C member 9
ABCG2	0.17	down	1e-07	2.2e-07	0.16	down	1e-07	2.31e-07	0.21	down	1e-07	2.33e-07	9429	ATP binding cassette subfamily G member 2 (Junior blood group)
ABI3BP	0.064	down	1e-07	2.2e-07	0.057	down	1e-07	2.31e-07	0.048	down	1e-07	2.33e-07	25890	ABI family member 3 binding protein
ABLIM3	0.15	down	1e-07	2.2e-07	0.15	down	1e-07	2.31e-07	0.13	down	1e-07	2.33e-07	22885	actin binding LIM protein family member 3
ACACB	0.23	down	1e-07	2.2e-07	0.21	down	1e-07	2.31e-07	0.18	down	1e-07	2.33e-07	32	acetyl-CoA carboxylase beta
ACADL	0.056	down	1e-07	2.2e-07	0.041	down	1e-07	2.31e-07	0.052	down	1e-07	2.33e-07	33	acyl-CoA dehydrogenase, long chain
ACE	0.15	down	1e-07	2.2e-07	0.13	down	1e-07	2.31e-07	0.13	down	1e-07	2.33e-07	1636	angiotensin I converting enzyme
ACKR1	0.08	down	1e-07	2.2e-07	0.049	down	1e-07	2.31e-07	0.061	down	1e-07	2.33e-07	2532	atypical chemokine receptor 1 (Duffy blood group)
ACKR4	0.13	down	1e-07	2.2e-07	0.12	down	1e-07	2.31e-07	0.12	down	1e-07	2.33e-07	51554	atypical chemokine receptor 4
ACOX2	0.14	down	1e-07	2.2e-07	0.12	down	1e-07	2.31e-07	0.14	down	1e-07	2.33e-07	8309	acyl-CoA oxidase 2, branched chain
ACOXL	0.038	down	1e-07	2.2e-07	0.03	down	1e-07	2.31e-07	0.032	down	1e-07	2.33e-07	55289	acyl-CoA oxidase-like
ACP5	0.23	down	1e-07	2.2e-07	0.2	down	1e-07	2.31e-07	0.23	down	1e-07	2.33e-07	54	acid phosphatase 5, tartrate resistant
ACP7	25.51	up	1e-07	2.41e-07	29	up	1e-07	2.17e-07	18.06	up	1e-07	2.43e-07	390928	acid phosphatase 7, tartrate resistant (putative)
ACSL5	0.17	down	1e-07	2.2e-07	0.14	down	1e-07	2.31e-07	0.16	down	1e-07	2.33e-07	51703	acyl-CoA synthetase long-chain family member 5
ACSM1	0.21	down	1e-07	2.2e-07	0.24	down	1e-07	2.31e-07	0.21	down	1e-07	2.33e-07	116285	acyl-CoA synthetase medium-chain family member 1
ACSM3	0.2	down	1e-07	2.2e-07	0.15	down	1e-07	2.31e-07	0.17	down	1e-07	2.33e-07	6296	acyl-CoA synthetase medium-chain family member 3
ACSM5	0.14	down	1e-07	2.2e-07	0.11	down	1e-07	2.31e-07	0.18	down	1e-07	2.33e-07	54988	acyl-CoA synthetase medium-chain family member 5
ACSS3	0.13	down	1e-07	2.2e-07	0.1	down	1e-07	2.31e-07	0.12	down	1e-07	2.33e-07	79611	acyl-CoA synthetase short-chain family member 3
ACTG2	0.26	down	1e-07	2.2e-07	0.23	down	1e-07	2.31e-07	0.23	down	1e-07	2.33e-07	72	actin, gamma 2, smooth muscle, enteric
ACTL6A	4.65	up	1e-07	2.41e-07	4.79	up	1e-07	2.17e-07	4.94	up	1e-07	2.43e-07	86	actin like 6A
ACTL8	3.7	up	4e-07	8.38e-06	4.59	up	1e-07	2.17e-07	3.81	up	2.7e-06	5.75e-05	81569	actin like 8
ACTN2	0.048	down	1e-07	2.2e-07	0.051	down	1e-07	2.31e-07	0.044	down	1e-07	2.33e-07	88	actinin alpha 2
ACVR1C	6.69	up	1e-07	2.41e-07	8.02	up	1e-07	2.17e-07	7.58	up	1e-07	2.43e-07	130399	activin A receptor type 1C
ACVRL1	0.11	down	1e-07	2.2e-07	0.091	down	1e-07	2.31e-07	0.092	down	1e-07	2.33e-07	94	activin A receptor like type 1
ADA	3.74	up	1e-07	2.41e-07	3.61	up	1e-07	2.17e-07	3.5	up	1e-07	2.43e-07	100	adenosine deaminase
ADAM11	3.54	up	1e-07	2.41e-07	4.83	up	1e-07	2.17e-07	4.07	up	1e-07	2.43e-07	4185	ADAM metallopeptidase domain 11
ADAM12	9.39	up	1e-07	2.41e-07	10.38	up	1e-07	2.17e-07	8.71	up	1e-07	2.43e-07	8038	ADAM metallopeptidase domain 12
ADAM23	15.78	up	1e-07	2.41e-07	16.1	up	1e-07	2.17e-07	11.14	up	1e-07	2.43e-07	8745	ADAM metallopeptidase domain 23
ADAM29	0.27	down	1e-07	2.2e-07	0.28	down	1e-07	2.31e-07	0.31	down	1e-07	2.33e-07	11086	ADAM metallopeptidase domain 29
ADAM32	3.19	up	1e-07	2.41e-07	4.42	up	1e-07	2.17e-07	3.84	up	1e-07	2.43e-07	203102	ADAM metallopeptidase domain 32
ADAM33	0.27	down	1e-07	2.2e-07	0.29	down	1e-07	2.31e-07	0.21	down	1e-07	2.33e-07	80332	ADAM metallopeptidase domain 33
ADAMDEC1	6.78	up	1e-07	2.41e-07	6.07	up	1e-07	2.17e-07	7.8	up	1e-07	2.43e-07	27299	ADAM like decysin 1
ADAMTS1	0.25	down	1e-07	2.2e-07	0.23	down	1e-07	2.31e-07	0.22	down	1e-07	2.33e-07	9510	ADAM metallopeptidase with thrombospondin type 1 motif 1
ADAMTS14	4.43	up	1e-07	2.41e-07	5.24	up	1e-07	2.17e-07	4.17	up	1e-07	2.43e-07	140766	ADAM metallopeptidase with thrombospondin type 1 motif 14
ADAMTS15	0.29	down	3e-07	6.92e-06	0.31	down	7e-07	1.63e-05	0.23	down	4e-07	9.6e-06	170689	ADAM metallopeptidase with thrombospondin type 1 motif 15
ADAMTS18	4.13	up	3e-07	6.29e-06	3.13	up	6.1e-06	0.000136	4.11	up	6.9e-06	0.000156	170692	ADAM metallopeptidase with thrombospondin type 1 motif 18
ADAMTS20	10.09	up	1e-07	2.41e-07	15.9	up	1e-07	2.17e-07	13.93	up	1e-07	2.43e-07	80070	ADAM metallopeptidase with thrombospondin type 1 motif 20
ADAMTS8	0.017	down	1e-07	2.2e-07	0.01	down	1e-07	2.31e-07	0.013	down	1e-07	2.33e-07	11095	ADAM metallopeptidase with thrombospondin type 1 motif 8
ADAMTS9	0.31	down	1e-07	2.2e-07	0.29	down	1e-07	2.31e-07	0.25	down	1e-07	2.33e-07	56999	ADAM metallopeptidase with thrombospondin type 1 motif 9
ADAMTSL2	0.29	down	1e-07	2.2e-07	0.26	down	1e-07	2.31e-07	0.27	down	1e-07	2.33e-07	9719	ADAMTS like 2
ADAMTSL3	0.087	down	1e-07	2.2e-07	0.071	down	1e-07	2.31e-07	0.077	down	1e-07	2.33e-07	57188	ADAMTS like 3
ADAMTSL4	0.14	down	1e-07	2.2e-07	0.13	down	1e-07	2.31e-07	0.11	down	1e-07	2.33e-07	54507	ADAMTS like 4
ADARB1	0.2	down	1e-07	2.2e-07	0.21	down	1e-07	2.31e-07	0.17	down	1e-07	2.33e-07	104	adenosine deaminase, RNA specific B1
ADCK5	3.33	up	1e-07	2.41e-07	3.39	up	1e-07	2.17e-07	3.64	up	1e-07	2.43e-07	203054	aarF domain containing kinase 5
ADCY10	6.38	up	1e-07	2.41e-07	6	up	1e-07	2.17e-07	5.41	up	3e-07	6.15e-06	55811	adenylate cyclase 10 (soluble)
ADCY4	0.14	down	1e-07	2.2e-07	0.15	down	1e-07	2.31e-07	0.13	down	1e-07	2.33e-07	196883	adenylate cyclase 4
ADCY8	0.19	down	2.47e-05	0.00104	0.14	down	1e-07	2.18e-06	0.13	down	5e-07	1.22e-05	114	adenylate cyclase 8 (brain)
ADCY9	0.28	down	1e-07	2.2e-07	0.31	down	1e-07	2.31e-07	0.28	down	1e-07	2.33e-07	115	adenylate cyclase 9
ADCYAP1R1	0.29	down	1e-07	2.2e-07	0.32	down	1e-07	2.31e-07	0.31	down	1e-07	2.33e-07	117	ADCYAP receptor type I
ADGB	0.13	down	1e-07	2.2e-07	0.11	down	1e-07	2.31e-07	0.11	down	1e-07	2.33e-07	79747	androglobin
ADGRA1	0.24	down	1e-07	2.2e-07	0.22	down	1e-07	2.31e-07	0.2	down	1e-07	2.33e-07	84435	adhesion G protein-coupled receptor A1
ADGRB2	4.58	up	1e-07	2.41e-07	4.95	up	1e-07	2.17e-07	4.63	up	1e-07	2.43e-07	576	adhesion G protein-coupled receptor B2
ADGRB3	0.12	down	1e-07	2.2e-07	0.086	down	1e-07	2.31e-07	0.13	down	1e-07	2.33e-07	577	adhesion G protein-coupled receptor B3
ADGRD1	0.039	down	1e-07	2.2e-07	0.034	down	1e-07	2.31e-07	0.043	down	1e-07	2.33e-07	283383	adhesion G protein-coupled receptor D1
ADGRE1	0.078	down	1e-07	2.2e-07	0.086	down	1e-07	2.31e-07	0.079	down	1e-07	2.33e-07	2015	adhesion G protein-coupled receptor E1
ADGRE3	0.074	down	1e-07	2.2e-07	0.058	down	1e-07	2.31e-07	0.077	down	1e-07	2.33e-07	84658	adhesion G protein-coupled receptor E3
ADGRE5	0.16	down	1e-07	2.2e-07	0.17	down	1e-07	2.31e-07	0.14	down	1e-07	2.33e-07	976	adhesion G protein-coupled receptor E5
ADGRF4	37.2	up	1e-07	2.41e-07	42.91	up	1e-07	2.17e-07	39.46	up	1e-07	2.43e-07	221393	adhesion G protein-coupled receptor F4
ADGRF5	0.059	down	1e-07	2.2e-07	0.046	down	1e-07	2.31e-07	0.051	down	1e-07	2.33e-07	221395	adhesion G protein-coupled receptor F5
ADGRG2	0.29	down	1e-07	2.2e-07	0.3	down	1e-07	2.31e-07	0.26	down	1e-07	2.33e-07	10149	adhesion G protein-coupled receptor G2
ADGRG6	0.26	down	1e-07	2.2e-07	0.26	down	1e-07	2.31e-07	0.22	down	1e-07	2.33e-07	57211	adhesion G protein-coupled receptor G6
ADGRL2	0.28	down	1e-07	2.2e-07	0.27	down	1e-07	2.31e-07	0.23	down	1e-07	2.33e-07	23266	adhesion G protein-coupled receptor L2
ADGRL4	0.24	down	1e-07	2.2e-07	0.21	down	1e-07	2.31e-07	0.24	down	1e-07	2.33e-07	64123	adhesion G protein-coupled receptor L4
ADH1A	0.045	down	1e-07	2.2e-07	0.032	down	1e-07	2.31e-07	0.045	down	1e-07	2.33e-07	124	alcohol dehydrogenase 1A (class I), alpha polypeptide
ADH1B	0.013	down	1e-07	2.2e-07	0.0045	down	1e-07	2.31e-07	0.0089	down	1e-07	2.33e-07	125	alcohol dehydrogenase 1B (class I), beta polypeptide
ADH7	41.65	up	1e-07	2.41e-07	30.85	up	1e-07	2.17e-07	34.43	up	1e-07	2.43e-07	131	alcohol dehydrogenase 7 (class IV), mu or sigma polypeptide
ADIRF	0.14	down	1e-07	2.2e-07	0.12	down	1e-07	2.31e-07	0.12	down	1e-07	2.33e-07	10974	adipogenesis regulatory factor
ADM2	7.82	up	1e-07	2.41e-07	8.92	up	1e-07	2.17e-07	7.42	up	1e-07	2.43e-07	79924	adrenomedullin 2
ADPRH	0.27	down	1e-07	2.2e-07	0.24	down	1e-07	2.31e-07	0.24	down	1e-07	2.33e-07	141	ADP-ribosylarginine hydrolase
ADRA1A	0.061	down	1e-07	2.2e-07	0.06	down	1e-07	2.31e-07	0.053	down	1e-07	2.33e-07	148	adrenoceptor alpha 1A
ADRA1B	0.12	down	1e-07	2.2e-07	0.13	down	1e-07	2.31e-07	0.13	down	1e-07	2.33e-07	147	adrenoceptor alpha 1B
ADRA1D	0.27	down	1e-07	2.2e-07	0.22	down	1e-07	2.31e-07	0.24	down	4e-07	9.6e-06	146	adrenoceptor alpha 1D
ADRA2B	4.6	up	1e-07	2.41e-07	4.78	up	1e-07	2.17e-07	4.02	up	1e-07	2.43e-07	151	adrenoceptor alpha 2B
ADRB1	0.066	down	1e-07	2.2e-07	0.049	down	1e-07	2.31e-07	0.051	down	1e-07	2.33e-07	153	adrenoceptor beta 1
ADRB2	0.1	down	1e-07	2.2e-07	0.095	down	1e-07	2.31e-07	0.07	down	1e-07	2.33e-07	154	adrenoceptor beta 2
ADTRP	0.23	down	1e-07	2.2e-07	0.17	down	1e-07	2.31e-07	0.17	down	1e-07	2.33e-07	84830	androgen dependent TFPI regulating protein
AFAP1L1	0.23	down	1e-07	2.2e-07	0.24	down	1e-07	2.31e-07	0.21	down	1e-07	2.33e-07	134265	actin filament associated protein 1 like 1
AFF3	0.057	down	1e-07	2.2e-07	0.043	down	1e-07	2.31e-07	0.045	down	1e-07	2.33e-07	3899	AF4/FMR2 family member 3
AGAP11	0.28	down	1e-07	2.2e-07	0.26	down	1e-07	2.31e-07	0.24	down	1e-07	2.33e-07	119385	ArfGAP with GTPase domain, ankyrin repeat and PH domain 11
AGBL1	0.12	down	1e-07	2.2e-07	0.11	down	1e-07	2.31e-07	0.12	down	1e-07	2.33e-07	123624	ATP/GTP binding protein-like 1
AGER	0.0073	down	1e-07	2.2e-07	0.004	down	1e-07	2.31e-07	0.0051	down	1e-07	2.33e-07	177	advanced glycosylation end product-specific receptor
AGMAT	6.89	up	1e-07	2.41e-07	7.72	up	1e-07	2.17e-07	9.66	up	1e-07	2.43e-07	79814	agmatinase
AGR3	0.055	down	1e-07	2.2e-07	0.02	down	1e-07	2.31e-07	0.039	down	1e-07	2.33e-07	155465	anterior gradient 3, protein disulphide isomerase family member
AGRP	0.045	down	1e-07	2.2e-07	0.041	down	1e-07	2.31e-07	0.039	down	1e-07	2.33e-07	181	agouti related neuropeptide
AGTR1	0.063	down	1e-07	2.2e-07	0.056	down	1e-07	2.31e-07	0.067	down	1e-07	2.33e-07	185	angiotensin II receptor type 1
AGTR2	0.029	down	1e-07	2.2e-07	0.012	down	1e-07	2.31e-07	0.017	down	1e-07	2.33e-07	186	angiotensin II receptor type 2
AHCYL2	0.17	down	1e-07	2.2e-07	0.14	down	1e-07	2.31e-07	0.16	down	1e-07	2.33e-07	23382	adenosylhomocysteinase like 2
AHNAK2	5.05	up	1e-07	2.41e-07	5.2	up	1e-07	2.17e-07	3.6	up	5.7e-06	0.000127	113146	AHNAK nucleoprotein 2
AIF1	0.3	down	1e-07	2.2e-07	0.28	down	1e-07	2.31e-07	0.27	down	1e-07	2.33e-07	199	allograft inflammatory factor 1
AIM1L	5.21	up	1e-07	2.41e-07	5.64	up	1e-07	2.17e-07	5.11	up	1e-07	2.43e-07	55057	absent in melanoma 1-like
AIM2	4.02	up	1e-07	2.41e-07	4.93	up	1e-07	2.17e-07	4.16	up	1e-07	2.43e-07	9447	absent in melanoma 2
AK1	0.19	down	1e-07	2.2e-07	0.18	down	1e-07	2.31e-07	0.2	down	1e-07	2.33e-07	203	adenylate kinase 1
AK4	17.3	up	1e-07	2.41e-07	18.55	up	1e-07	2.17e-07	20.31	up	1e-07	2.43e-07	205	adenylate kinase 4
AK7	0.21	down	1e-07	2.2e-07	0.2	down	1e-07	2.31e-07	0.2	down	1e-07	2.33e-07	122481	adenylate kinase 7
AKAP12	0.16	down	1e-07	2.2e-07	0.17	down	1e-07	2.31e-07	0.16	down	1e-07	2.33e-07	9590	A-kinase anchoring protein 12
AKAP13	0.32	down	1e-07	2.2e-07	0.31	down	1e-07	2.31e-07	0.27	down	1e-07	2.33e-07	11214	A-kinase anchoring protein 13
AKAP14	0.17	down	1e-07	2.2e-07	0.14	down	1e-07	2.31e-07	0.13	down	1e-07	2.33e-07	158798	A-kinase anchoring protein 14
AKAP2	0.077	down	1e-07	2.2e-07	0.075	down	1e-07	2.31e-07	0.067	down	1e-07	2.33e-07	11217	A-kinase anchoring protein 2
AKR1B10	242.89	up	1e-07	2.41e-07	163.61	up	1e-07	2.17e-07	226	up	1e-07	2.43e-07	57016	aldo-keto reductase family 1, member B10 (aldose reductase)
AKR1B15	32.03	up	1e-07	2.41e-07	21.98	up	1e-07	2.17e-07	30.63	up	1e-07	2.43e-07	441282	aldo-keto reductase family 1, member B15
AKR1C1	6.38	up	1e-07	2.41e-07	5.28	up	2.3e-06	4.72e-05	6.33	up	1.7e-06	3.55e-05	1645	aldo-keto reductase family 1, member C1
AKR1C2	14.99	up	1e-07	2.41e-07	12.05	up	1e-07	2.17e-07	16.15	up	1e-07	2.43e-07	1646	aldo-keto reductase family 1, member C2
AKR7A3	3.59	up	1e-07	2.41e-07	4.09	up	1e-07	2.17e-07	5.93	up	1e-07	2.43e-07	22977	aldo-keto reductase family 7, member A3 (aflatoxin aldehyde reductase)
ALAS2	0.068	down	1e-07	2.2e-07	0.077	down	1e-07	2.31e-07	0.065	down	1e-07	2.33e-07	212	5'-aminolevulinate synthase 2
ALDH1A2	0.084	down	1e-07	2.2e-07	0.055	down	1e-07	2.31e-07	0.075	down	1e-07	2.33e-07	8854	aldehyde dehydrogenase 1 family member A2
ALDH2	0.22	down	1e-07	2.2e-07	0.2	down	1e-07	2.31e-07	0.19	down	1e-07	2.33e-07	217	aldehyde dehydrogenase 2 family (mitochondrial)
ALDH3B1	0.079	down	1e-07	2.2e-07	0.069	down	1e-07	2.31e-07	0.073	down	1e-07	2.33e-07	221	aldehyde dehydrogenase 3 family member B1
ALDH3B2	21.77	up	1e-07	2.41e-07	21.81	up	1e-07	2.17e-07	18.75	up	1e-07	2.43e-07	222	aldehyde dehydrogenase 3 family member B2
ALG1L	26.02	up	1e-07	2.41e-07	28.35	up	1e-07	2.17e-07	26.09	up	1e-07	2.43e-07	200810	ALG1, chitobiosyldiphosphodolichol beta-mannosyltransferase-like
ALG3	3.93	up	1e-07	2.41e-07	4.36	up	1e-07	2.17e-07	4.23	up	1e-07	2.43e-07	10195	ALG3, alpha-1,3- mannosyltransferase
ALOX12	4.8	up	1e-07	2.41e-07	6.46	up	1e-07	2.17e-07	3.99	up	1e-06	2.06e-05	239	arachidonate 12-lipoxygenase, 12S type
ALOX12B	9.6	up	1e-07	2.41e-07	10.74	up	1e-07	2.17e-07	7.47	up	1e-07	2.43e-07	242	arachidonate 12-lipoxygenase, 12R type
ALOX15	0.22	down	6.77e-05	0.00351	0.11	down	1e-07	2.18e-06	0.19	down	0.0002762	0.0167	246	arachidonate 15-lipoxygenase
ALOX15B	0.099	down	1e-07	2.2e-07	0.066	down	1e-07	2.31e-07	0.064	down	1e-07	2.33e-07	247	arachidonate 15-lipoxygenase, type B
ALOX5	0.12	down	1e-07	2.2e-07	0.11	down	1e-07	2.31e-07	0.092	down	1e-07	2.33e-07	240	arachidonate 5-lipoxygenase
ALOX5AP	0.11	down	1e-07	2.2e-07	0.1	down	1e-07	2.31e-07	0.099	down	1e-07	2.33e-07	241	arachidonate 5-lipoxygenase activating protein
ALOXE3	9.76	up	1e-07	2.41e-07	15.76	up	1e-07	2.17e-07	11.15	up	1e-07	2.43e-07	59344	arachidonate lipoxygenase 3
ALPK2	7.93	up	1e-07	2.41e-07	8.54	up	1e-07	2.17e-07	7.74	up	1e-07	2.43e-07	115701	alpha kinase 2
ALPK3	0.2	down	1e-07	2.2e-07	0.17	down	1e-07	2.31e-07	0.19	down	1e-07	2.33e-07	57538	alpha kinase 3
ALPL	0.13	down	1e-07	2.2e-07	0.078	down	1e-07	2.31e-07	0.092	down	1e-07	2.33e-07	249	alkaline phosphatase, liver/bone/kidney
ALPP	0.047	down	1e-07	2.2e-07	0.038	down	1e-07	2.31e-07	0.043	down	1e-07	2.33e-07	250	alkaline phosphatase, placental
ALPPL2	0.14	down	1e-07	2.2e-07	0.17	down	1e-07	2.31e-07	0.13	down	1e-07	2.33e-07	251	alkaline phosphatase, placental like 2
ALS2CR12	0.19	down	1e-07	2.2e-07	0.18	down	1e-07	2.31e-07	0.16	down	1e-07	2.33e-07	130540	amyotrophic lateral sclerosis 2 chromosome region candidate 12
ALX1	4.52	up	1e-07	2.15e-06	4.39	up	1e-07	2.17e-07	4.82	up	2e-07	4.13e-06	8092	ALX homeobox 1
AMBP	0.18	down	1e-07	2.2e-07	0.17	down	1e-07	2.31e-07	0.26	down	5.11e-05	0.00243	259	alpha-1-microglobulin/bikunin precursor
AMTN	17.73	up	1e-07	2.41e-07	15.98	up	1e-07	2.17e-07	14.18	up	1e-07	2.43e-07	401138	amelotin
AMY1A	0.11	down	1e-07	2.2e-07	0.036	down	1e-07	2.31e-07	0.068	down	1e-07	2.33e-07	276	amylase, alpha 1A (salivary)
AMY2A	0.32	down	1e-07	2.2e-07	0.23	down	1e-07	2.31e-07	0.24	down	1e-07	2.33e-07	279	amylase, alpha 2A (pancreatic)
ANG	0.26	down	1e-07	2.2e-07	0.25	down	1e-07	2.31e-07	0.27	down	1e-07	2.33e-07	283	angiogenin
ANGPT1	0.11	down	1e-07	2.2e-07	0.091	down	1e-07	2.31e-07	0.11	down	1e-07	2.33e-07	284	angiopoietin 1
ANGPT4	0.052	down	1e-07	2.2e-07	0.049	down	1e-07	2.31e-07	0.05	down	1e-07	2.33e-07	51378	angiopoietin 4
ANGPTL1	0.063	down	1e-07	2.2e-07	0.053	down	1e-07	2.31e-07	0.059	down	1e-07	2.33e-07	9068	angiopoietin like 1
ANGPTL5	0.13	down	1e-07	2.2e-07	0.14	down	1e-07	2.31e-07	0.15	down	1e-07	2.33e-07	253935	angiopoietin like 5
ANGPTL7	0.056	down	1e-07	2.2e-07	0.05	down	1e-07	2.31e-07	0.05	down	1e-07	2.33e-07	10218	angiopoietin like 7
ANK2	0.2	down	1e-07	2.2e-07	0.16	down	1e-07	2.31e-07	0.18	down	1e-07	2.33e-07	287	ankyrin 2, neuronal
ANKFN1	0.25	down	1e-07	2.2e-07	0.29	down	1e-07	2.31e-07	0.28	down	1e-07	2.27e-06	162282	ankyrin repeat and fibronectin type III domain containing 1
ANKRD1	0.0097	down	1e-07	2.2e-07	0.0063	down	1e-07	2.31e-07	0.01	down	1e-07	2.33e-07	27063	ankyrin repeat domain 1
ANKRD13B	4.43	up	1e-07	2.41e-07	6.28	up	1e-07	2.17e-07	4.83	up	1e-07	2.43e-07	124930	ankyrin repeat domain 13B
ANKRD22	5.33	up	1e-07	2.41e-07	5.77	up	1e-07	2.17e-07	5.47	up	1e-07	2.43e-07	118932	ankyrin repeat domain 22
ANKRD23	3.19	up	1e-07	2.41e-07	3.77	up	1e-07	2.17e-07	3.27	up	1e-07	2.43e-07	200539	ankyrin repeat domain 23
ANKRD29	0.15	down	1e-07	2.2e-07	0.13	down	1e-07	2.31e-07	0.11	down	1e-07	2.33e-07	147463	ankyrin repeat domain 29
ANKRD44	0.22	down	1e-07	2.2e-07	0.23	down	1e-07	2.31e-07	0.21	down	1e-07	2.33e-07	91526	ankyrin repeat domain 44
ANKRD66	0.12	down	1e-07	2.2e-07	0.095	down	1e-07	2.31e-07	0.091	down	1e-07	2.33e-07	100287718	ankyrin repeat domain 66
ANKS1B	0.23	down	1e-07	2.2e-07	0.24	down	1e-07	2.31e-07	0.25	down	1e-07	2.33e-07	56899	ankyrin repeat and sterile alpha motif domain containing 1B
ANLN	25.31	up	1e-07	2.41e-07	30.94	up	1e-07	2.17e-07	26.94	up	1e-07	2.43e-07	54443	anillin actin binding protein
ANO2	0.21	down	1e-07	2.2e-07	0.2	down	1e-07	2.31e-07	0.18	down	1e-07	2.33e-07	57101	anoctamin 2
ANO5	0.12	down	1e-07	2.2e-07	0.093	down	1e-07	2.31e-07	0.13	down	1e-07	2.33e-07	203859	anoctamin 5
ANOS1	0.13	down	1e-07	2.2e-07	0.098	down	1e-07	2.31e-07	0.09	down	1e-07	2.33e-07	3730	anosmin 1
ANPEP	0.23	down	1e-07	2.2e-07	0.23	down	1e-07	2.31e-07	0.22	down	1e-07	2.33e-07	290	alanyl aminopeptidase, membrane
ANXA10	4.45	up	4.4e-06	9.94e-05	4.62	up	1.53e-05	0.000381	3.83	up	0.0001805	0.00578	11199	annexin A10
ANXA3	0.17	down	1e-07	2.2e-07	0.12	down	1e-07	2.31e-07	0.14	down	1e-07	2.33e-07	306	annexin A3
AOC3	0.069	down	1e-07	2.2e-07	0.053	down	1e-07	2.31e-07	0.059	down	1e-07	2.33e-07	8639	amine oxidase, copper containing 3
AOX1	0.1	down	1e-07	2.2e-07	0.091	down	1e-07	2.31e-07	0.1	down	1e-07	2.33e-07	316	aldehyde oxidase 1
AP3B2	8	up	1e-07	2.41e-07	8.77	up	1e-07	2.17e-07	7.13	up	1e-07	2.43e-07	8120	adaptor related protein complex 3 beta 2 subunit
APBB1	0.24	down	1e-07	2.2e-07	0.22	down	1e-07	2.31e-07	0.23	down	1e-07	2.33e-07	322	amyloid beta precursor protein binding family B member 1
APBB1IP	0.28	down	1e-07	2.2e-07	0.25	down	1e-07	2.31e-07	0.25	down	1e-07	2.33e-07	54518	amyloid beta precursor protein binding family B member 1 interacting protein
APCDD1L	15.93	up	1e-07	2.41e-07	14.85	up	1e-07	2.17e-07	14.75	up	1e-07	2.43e-07	164284	adenomatosis polyposis coli down-regulated 1 like
APLN	0.19	down	1e-07	2.2e-07	0.14	down	1e-07	2.31e-07	0.18	down	1e-07	2.33e-07	8862	apelin
APOA1	0.18	down	1e-07	2.2e-07	0.16	down	1e-07	2.31e-07	0.19	down	1e-07	2.33e-07	335	apolipoprotein A1
APOBEC2	0.28	down	1e-07	2.2e-07	0.28	down	1e-07	2.31e-07	0.31	down	1e-07	2.33e-07	10930	apolipoprotein B mRNA editing enzyme catalytic subunit 2
APOBEC3B	11.34	up	1e-07	2.41e-07	12.13	up	1e-07	2.17e-07	10.73	up	1e-07	2.43e-07	9582	apolipoprotein B mRNA editing enzyme catalytic subunit 3B
APOBEC4	0.13	down	1e-07	2.2e-07	0.091	down	1e-07	2.31e-07	0.086	down	1e-07	2.33e-07	403314	apolipoprotein B mRNA editing enzyme catalytic polypeptide like 4
APOBR	0.2	down	1e-07	2.2e-07	0.21	down	1e-07	2.31e-07	0.17	down	1e-07	2.33e-07	55911	apolipoprotein B receptor
APOC1	0.23	down	1e-07	2.2e-07	0.18	down	1e-07	2.31e-07	0.25	down	1e-07	2.33e-07	341	apolipoprotein C1
APOC2	0.23	down	1e-07	2.2e-07	0.21	down	1e-07	2.31e-07	0.28	down	1e-07	2.33e-07	344	apolipoprotein C2
APOH	0.017	down	1e-07	2.2e-07	0.014	down	1e-07	2.31e-07	0.019	down	1e-07	2.33e-07	350	apolipoprotein H
APOL3	0.24	down	1e-07	2.2e-07	0.24	down	1e-07	2.31e-07	0.19	down	1e-07	2.33e-07	80833	apolipoprotein L3
APOLD1	0.23	down	1e-07	2.2e-07	0.21	down	1e-07	2.31e-07	0.21	down	1e-07	2.33e-07	81575	apolipoprotein L domain containing 1
AQP1	0.072	down	1e-07	2.2e-07	0.049	down	1e-07	2.31e-07	0.059	down	1e-07	2.33e-07	358	aquaporin 1 (Colton blood group)
AQP11	3.01	up	1e-07	2.41e-07	3.58	up	1e-07	2.17e-07	4.33	up	1e-07	2.43e-07	282679	aquaporin 11
AQP3	0.29	down	2e-07	4.51e-06	0.24	down	1e-07	2.18e-06	0.31	down	1.86e-05	0.000727	360	aquaporin 3 (Gill blood group)
AQP4	0.018	down	1e-07	2.2e-07	0.0045	down	1e-07	2.31e-07	0.0096	down	1e-07	2.33e-07	361	aquaporin 4
AQP5	0.16	down	1e-07	2.2e-06	0.072	down	1e-07	2.31e-07	0.15	down	1e-07	2.33e-07	362	aquaporin 5
AQP7	0.079	down	1e-07	2.2e-07	0.084	down	1e-07	2.31e-07	0.085	down	1e-07	2.33e-07	364	aquaporin 7
AQP9	0.17	down	1e-07	2.2e-07	0.13	down	1e-07	2.31e-07	0.16	down	1e-07	2.33e-07	366	aquaporin 9
AR	0.18	down	1e-07	2.2e-07	0.19	down	1e-07	2.31e-07	0.15	down	1e-07	2.33e-07	367	androgen receptor
ARC	0.084	down	1e-07	2.2e-07	0.084	down	1e-07	2.31e-07	0.079	down	1e-07	2.33e-07	23237	activity-regulated cytoskeleton-associated protein
AREG	0.26	down	1e-07	2.2e-07	0.24	down	1e-07	2.31e-07	0.21	down	1e-07	2.33e-07	374	amphiregulin
ARFGEF3	0.32	down	1e-07	2.2e-07	0.3	down	1e-07	2.31e-07	0.28	down	1e-07	2.33e-07	57221	ARFGEF family member 3
ARHGAP11A	9	up	1e-07	2.41e-07	11.3	up	1e-07	2.17e-07	9.69	up	1e-07	2.43e-07	9824	Rho GTPase activating protein 11A
ARHGAP11B	7.8	up	1e-07	2.41e-07	11.42	up	1e-07	2.17e-07	9.22	up	1e-07	2.43e-07	89839	Rho GTPase activating protein 11B
ARHGAP15	0.29	down	1e-07	2.2e-07	0.25	down	1e-07	2.31e-07	0.28	down	1e-07	2.33e-07	55843	Rho GTPase activating protein 15
ARHGAP18	0.24	down	1e-07	2.2e-07	0.2	down	1e-07	2.31e-07	0.23	down	1e-07	2.33e-07	93663	Rho GTPase activating protein 18
ARHGAP20	0.23	down	1e-07	2.2e-07	0.2	down	1e-07	2.31e-07	0.24	down	1e-07	2.33e-07	57569	Rho GTPase activating protein 20
ARHGAP29	0.16	down	1e-07	2.2e-07	0.14	down	1e-07	2.31e-07	0.14	down	1e-07	2.33e-07	9411	Rho GTPase activating protein 29
ARHGAP30	0.32	down	1e-07	2.2e-07	0.29	down	1e-07	2.31e-07	0.26	down	1e-07	2.33e-07	257106	Rho GTPase activating protein 30
ARHGAP31	0.14	down	1e-07	2.2e-07	0.13	down	1e-07	2.31e-07	0.11	down	1e-07	2.33e-07	57514	Rho GTPase activating protein 31
ARHGAP44	0.091	down	1e-07	2.2e-07	0.083	down	1e-07	2.31e-07	0.092	down	1e-07	2.33e-07	9912	Rho GTPase activating protein 44
ARHGAP6	0.087	down	1e-07	2.2e-07	0.063	down	1e-07	2.31e-07	0.068	down	1e-07	2.33e-07	395	Rho GTPase activating protein 6
ARHGEF10	0.25	down	1e-07	2.2e-07	0.26	down	1e-07	2.31e-07	0.24	down	1e-07	2.33e-07	9639	Rho guanine nucleotide exchange factor 10
ARHGEF15	0.098	down	1e-07	2.2e-07	0.083	down	1e-07	2.31e-07	0.086	down	1e-07	2.33e-07	22899	Rho guanine nucleotide exchange factor 15
ARHGEF17	0.33	down	1e-07	2.2e-07	0.33	down	1e-07	2.31e-07	0.31	down	1e-07	2.33e-07	9828	Rho guanine nucleotide exchange factor 17
ARHGEF19	4.82	up	1e-07	2.41e-07	4.91	up	1e-07	2.17e-07	4.45	up	1e-07	2.43e-07	128272	Rho guanine nucleotide exchange factor 19
ARHGEF26	0.25	down	1e-07	2.2e-07	0.22	down	1e-07	2.31e-07	0.2	down	1e-07	2.33e-07	26084	Rho guanine nucleotide exchange factor 26
ARHGEF38	0.18	down	1e-07	2.2e-07	0.13	down	1e-07	2.31e-07	0.19	down	1e-07	2.33e-07	54848	Rho guanine nucleotide exchange factor 38
ARHGEF39	7.32	up	1e-07	2.41e-07	9.3	up	1e-07	2.17e-07	10.13	up	1e-07	2.43e-07	84904	Rho guanine nucleotide exchange factor 39
ARHGEF6	0.21	down	1e-07	2.2e-07	0.18	down	1e-07	2.31e-07	0.18	down	1e-07	2.33e-07	9459	Rac/Cdc42 guanine nucleotide exchange factor 6
ARL9	4.7	up	1e-07	2.41e-07	5.67	up	1e-07	2.17e-07	5.36	up	1e-07	2.43e-07	132946	ADP ribosylation factor like GTPase 9
ARMC3	0.13	down	1e-07	2.2e-07	0.11	down	1e-07	2.31e-07	0.13	down	1e-07	2.33e-07	219681	armadillo repeat containing 3
ARMC4	0.15	down	1e-07	2.2e-07	0.15	down	1e-07	2.31e-07	0.097	down	1e-07	2.33e-07	55130	armadillo repeat containing 4
ARNTL2	11.62	up	1e-07	2.41e-07	13.55	up	1e-07	2.17e-07	11.82	up	1e-07	2.43e-07	56938	aryl hydrocarbon receptor nuclear translocator like 2
ARRB1	0.11	down	1e-07	2.2e-07	0.097	down	1e-07	2.31e-07	0.1	down	1e-07	2.33e-07	408	arrestin beta 1
ARSE	0.3	down	1e-07	2.2e-07	0.25	down	1e-07	2.31e-07	0.29	down	7e-07	1.75e-05	415	arylsulfatase E (chondrodysplasia punctata 1)
ART4	0.068	down	1e-07	2.2e-07	0.058	down	1e-07	2.31e-07	0.067	down	1e-07	2.33e-07	420	ADP-ribosyltransferase 4 (Dombrock blood group)
ARTN	29.51	up	1e-07	2.41e-07	30.42	up	1e-07	2.17e-07	31.9	up	1e-07	2.43e-07	9048	artemin
ASAH1	0.26	down	1e-07	2.2e-07	0.23	down	1e-07	2.31e-07	0.26	down	1e-07	2.33e-07	427	N-acylsphingosine amidohydrolase (acid ceramidase) 1
ASCL2	3.62	up	1e-07	2.41e-07	3.8	up	1e-07	2.17e-07	4.88	up	1e-07	2.43e-07	430	achaete-scute family bHLH transcription factor 2
ASF1B	10.17	up	1e-07	2.41e-07	12.43	up	1e-07	2.17e-07	12.31	up	1e-07	2.43e-07	55723	anti-silencing function 1B histone chaperone
ASIC1	4.97	up	1e-07	2.41e-07	5.95	up	1e-07	2.17e-07	5.91	up	1e-07	2.43e-07	41	acid sensing ion channel subunit 1
ASNS	4.2	up	1e-07	2.41e-07	4.41	up	1e-07	2.17e-07	4.7	up	1e-07	2.43e-07	440	asparagine synthetase (glutamine-hydrolyzing)
ASPA	0.067	down	1e-07	2.2e-07	0.059	down	1e-07	2.31e-07	0.058	down	1e-07	2.33e-07	443	aspartoacylase
ASPM	24.71	up	1e-07	2.41e-07	32.11	up	1e-07	2.17e-07	27.73	up	1e-07	2.43e-07	259266	abnormal spindle microtubule assembly
ATAD2	4.47	up	1e-07	2.41e-07	5.27	up	1e-07	2.17e-07	5.3	up	1e-07	2.43e-07	29028	ATPase family, AAA domain containing 2
ATAD5	6.37	up	1e-07	2.41e-07	8.46	up	1e-07	2.17e-07	7.09	up	1e-07	2.43e-07	79915	ATPase family, AAA domain containing 5
ATF3	0.3	down	1e-07	2.2e-07	0.26	down	1e-07	2.31e-07	0.29	down	1e-07	2.33e-07	467	activating transcription factor 3
ATG9B	3.95	up	1e-07	2.41e-07	4.25	up	1e-07	2.17e-07	5.11	up	1e-07	2.43e-07	285973	autophagy related 9B
ATOH7	3.26	up	1e-07	2.41e-07	3.22	up	1e-07	2.17e-07	3.61	up	1e-07	2.43e-07	220202	atonal bHLH transcription factor 7
ATOH8	0.047	down	1e-07	2.2e-07	0.028	down	1e-07	2.31e-07	0.041	down	1e-07	2.33e-07	84913	atonal bHLH transcription factor 8
ATP10A	0.13	down	1e-07	2.2e-07	0.13	down	1e-07	2.31e-07	0.12	down	1e-07	2.33e-07	57194	ATPase phospholipid transporting 10A (putative)
ATP10B	15.08	up	1e-07	2.41e-07	13.78	up	1e-07	2.17e-07	10.96	up	1e-07	2.43e-07	23120	ATPase phospholipid transporting 10B (putative)
ATP11A	0.18	down	1e-07	2.2e-07	0.19	down	1e-07	2.31e-07	0.19	down	1e-07	2.33e-07	23250	ATPase phospholipid transporting 11A
ATP13A4	0.077	down	1e-07	2.2e-07	0.04	down	1e-07	2.31e-07	0.049	down	1e-07	2.33e-07	84239	ATPase 13A4
ATP1A2	0.041	down	1e-07	2.2e-07	0.027	down	1e-07	2.31e-07	0.031	down	1e-07	2.33e-07	477	ATPase Na+/K+ transporting subunit alpha 2
ATP1B2	0.19	down	1e-07	2.2e-07	0.18	down	1e-07	2.31e-07	0.18	down	1e-07	2.33e-07	482	ATPase Na+/K+ transporting subunit beta 2
ATP2A1	4.62	up	1e-07	2.41e-07	6.44	up	1e-07	2.17e-07	5.79	up	1e-07	2.43e-07	487	ATPase sarcoplasmic/endoplasmic reticulum Ca2+ transporting 1
ATP2C2	0.32	down	1e-07	2.2e-07	0.21	down	1e-07	2.31e-07	0.26	down	1e-07	2.33e-07	9914	ATPase secretory pathway Ca2+ transporting 2
ATP4A	3.23	up	1.1e-06	2.33e-05	3.78	up	1.1e-06	2.17e-05	4.73	up	1.2e-06	2.48e-05	495	ATPase H+/K+ transporting alpha subunit
ATP6V1C2	3.9	up	1e-07	2.41e-07	4.47	up	1e-07	2.17e-07	4.19	up	1e-07	2.43e-07	245973	ATPase H+ transporting V1 subunit C2
ATP8A1	0.13	down	1e-07	2.2e-07	0.11	down	1e-07	2.31e-07	0.12	down	1e-07	2.33e-07	10396	ATPase phospholipid transporting 8A1
ATRNL1	6.02	up	1e-07	2.41e-07	5.7	up	3e-07	5.74e-06	4.65	up	6.1e-06	0.000137	26033	attractin like 1
AUNIP	13.38	up	1e-07	2.41e-07	18.14	up	1e-07	2.17e-07	18.02	up	1e-07	2.43e-07	79000	aurora kinase A and ninein interacting protein
AURKA	9.96	up	1e-07	2.41e-07	11.92	up	1e-07	2.17e-07	12.31	up	1e-07	2.43e-07	6790	aurora kinase A
AURKB	28.7	up	1e-07	2.41e-07	38.48	up	1e-07	2.17e-07	36.59	up	1e-07	2.43e-07	9212	aurora kinase B
AVPR2	0.1	down	1e-07	2.2e-07	0.11	down	1e-07	2.31e-07	0.12	down	1e-07	2.33e-07	554	arginine vasopressin receptor 2
AWAT2	0.2	down	1e-07	2.2e-07	0.18	down	1e-07	2.31e-07	0.19	down	1e-07	2.33e-07	158835	acyl-CoA wax alcohol acyltransferase 2
AXIN2	0.31	down	1e-07	2.2e-07	0.3	down	1e-07	2.31e-07	0.29	down	1e-07	2.33e-07	8313	axin 2
AXL	0.33	down	1e-07	2.2e-07	0.33	down	1e-07	2.31e-07	0.33	down	1e-07	2.33e-07	558	AXL receptor tyrosine kinase
AZGP1	0.14	down	1e-07	2.2e-07	0.055	down	1e-07	2.31e-07	0.095	down	1e-07	2.33e-07	563	alpha-2-glycoprotein 1, zinc-binding
AZU1	0.16	down	1e-07	2.2e-07	0.16	down	1e-07	2.31e-07	0.16	down	1e-07	2.33e-07	566	azurocidin 1
B3GALT2	0.14	down	1e-07	2.2e-07	0.15	down	1e-07	2.31e-07	0.16	down	1e-07	2.33e-07	8707	beta-1,3-galactosyltransferase 2
B3GALT5	3.19	up	6e-07	1.26e-05	3.57	up	4e-07	7.66e-06	3.54	up	2e-07	4.13e-06	10317	beta-1,3-galactosyltransferase 5
B3GNT3	5.84	up	1e-07	2.41e-07	5.35	up	1e-07	2.17e-07	7.09	up	1e-07	2.43e-07	10331	UDP-GlcNAc:betaGal beta-1,3-N-acetylglucosaminyltransferase 3
B3GNT4	11.1	up	1e-07	2.41e-07	17.29	up	1e-07	2.17e-07	14.91	up	1e-07	2.43e-07	79369	UDP-GlcNAc:betaGal beta-1,3-N-acetylglucosaminyltransferase 4
B3GNT7	0.16	down	1e-07	2.2e-07	0.13	down	1e-07	2.31e-07	0.15	down	1e-07	2.33e-07	93010	UDP-GlcNAc:betaGal beta-1,3-N-acetylglucosaminyltransferase 7
B4GALNT1	10.44	up	1e-07	2.41e-07	15.65	up	1e-07	2.17e-07	18.12	up	1e-07	2.43e-07	2583	beta-1,4-N-acetyl-galactosaminyltransferase 1
B4GALNT4	97.91	up	1e-07	2.41e-07	94.18	up	1e-07	2.17e-07	88.72	up	1e-07	2.43e-07	338707	beta-1,4-N-acetyl-galactosaminyltransferase 4
B4GALT4	3.57	up	1e-07	2.41e-07	3.62	up	1e-07	2.17e-07	3.46	up	1e-07	2.43e-07	8702	beta-1,4-galactosyltransferase 4
BAIAP2L2	11.37	up	1e-07	2.41e-07	13.53	up	1e-07	2.17e-07	11.54	up	1e-07	2.43e-07	80115	BAI1 associated protein 2 like 2
BANK1	0.21	down	1e-07	2.2e-07	0.16	down	1e-07	2.31e-07	0.2	down	1e-07	2.33e-07	55024	B-cell scaffold protein with ankyrin repeats 1
BARX1	47.83	up	1e-07	2.41e-07	53.85	up	1e-07	2.17e-07	56.27	up	1e-07	2.43e-07	56033	BARX homeobox 1
BARX2	10.12	up	1e-07	2.41e-07	10.36	up	1e-07	2.17e-07	10.21	up	1e-07	2.43e-07	8538	BARX homeobox 2
BBOX1	4.97	up	1e-07	2.41e-07	3.54	up	6e-07	1.16e-05	4.18	up	1.9e-06	3.98e-05	8424	gamma-butyrobetaine hydroxylase 1
BCL11A	9.74	up	1e-07	2.41e-07	9.69	up	1e-07	2.17e-07	8.68	up	1e-07	2.43e-07	53335	B-cell CLL/lymphoma 11A
BCL2A1	0.3	down	1e-07	2.2e-07	0.28	down	1e-07	2.31e-07	0.26	down	1e-07	2.33e-07	597	BCL2 related protein A1
BCL2L10	10.63	up	1e-07	2.41e-07	9.51	up	1e-07	2.17e-07	12.17	up	1e-07	2.43e-07	10017	BCL2 like 10
BCL6B	0.16	down	1e-07	2.2e-07	0.15	down	1e-07	2.31e-07	0.15	down	1e-07	2.33e-07	255877	B-cell CLL/lymphoma 6B
BDH1	4.36	up	1e-07	2.41e-07	4.5	up	1e-07	2.17e-07	4.34	up	1e-07	2.43e-07	622	3-hydroxybutyrate dehydrogenase, type 1
BDNF	0.28	down	1e-07	2.2e-07	0.31	down	2.2e-06	5.62e-05	0.26	down	3e-07	7.08e-06	627	brain-derived neurotrophic factor
BEND6	4.96	up	1e-07	2.41e-07	5.55	up	1e-07	2.17e-07	4.82	up	1e-07	2.43e-07	221336	BEN domain containing 6
BHMT2	0.25	down	1e-07	2.2e-07	0.23	down	1e-07	2.31e-07	0.3	down	4.5e-06	0.000139	23743	betaine--homocysteine S-methyltransferase 2
BICDL1	4.1	up	1e-07	2.41e-07	4.42	up	1e-07	2.17e-07	4.7	up	1e-07	2.43e-07	92558	BICD family like cargo adaptor 1
BIK	7.3	up	1e-07	2.41e-07	7.9	up	1e-07	2.17e-07	8.09	up	1e-07	2.43e-07	638	BCL2 interacting killer
BIN2	0.27	down	1e-07	2.2e-07	0.25	down	1e-07	2.31e-07	0.25	down	1e-07	2.33e-07	51411	bridging integrator 2
BIRC5	41.35	up	1e-07	2.41e-07	51.23	up	1e-07	2.17e-07	59.64	up	1e-07	2.43e-07	332	baculoviral IAP repeat containing 5
BLM	8.64	up	1e-07	2.41e-07	10.35	up	1e-07	2.17e-07	9.03	up	1e-07	2.43e-07	641	Bloom syndrome RecQ like helicase
BMP2	0.17	down	1e-07	2.2e-07	0.15	down	1e-07	2.31e-07	0.14	down	1e-07	2.33e-07	650	bone morphogenetic protein 2
BMP3	0.18	down	1e-07	2.2e-07	0.089	down	1e-07	2.31e-07	0.12	down	1e-07	2.33e-07	651	bone morphogenetic protein 3
BMP5	0.07	down	1e-07	2.2e-07	0.033	down	1e-07	2.31e-07	0.059	down	1e-07	2.33e-07	653	bone morphogenetic protein 5
BMP6	0.27	down	1e-07	2.2e-07	0.25	down	1e-07	2.31e-07	0.27	down	1e-07	2.33e-07	654	bone morphogenetic protein 6
BMP7	13.2	up	1e-07	2.41e-07	13.79	up	1e-07	2.17e-07	9.91	up	1e-07	2.43e-07	655	bone morphogenetic protein 7
BMP8A	4.01	up	1e-07	2.41e-07	4.35	up	1e-07	2.17e-07	4.14	up	1e-07	2.43e-07	353500	bone morphogenetic protein 8a
BMPER	0.11	down	1e-07	2.2e-07	0.11	down	1e-07	2.31e-07	0.078	down	1e-07	2.33e-07	168667	BMP binding endothelial regulator
BMX	0.13	down	1e-07	2.2e-07	0.12	down	1e-07	2.31e-07	0.08	down	1e-07	2.33e-07	660	BMX non-receptor tyrosine kinase
BNC1	47.59	up	1e-07	2.41e-07	40.81	up	1e-07	2.17e-07	31.21	up	1e-07	2.43e-07	646	basonuclin 1
BOP1	5.49	up	1e-07	2.41e-07	6.04	up	1e-07	2.17e-07	6.03	up	1e-07	2.43e-07	23246	block of proliferation 1
BORA	3.24	up	1e-07	2.41e-07	3.68	up	1e-07	2.17e-07	3.85	up	1e-07	2.43e-07	79866	bora, aurora kinase A activator
BRCA1	3.78	up	1e-07	2.41e-07	4.88	up	1e-07	2.17e-07	4.2	up	1e-07	2.43e-07	672	breast cancer 1
BRDT	3.65	up	0.0002321	0.00789	4.62	up	0.0002083	0.00763	4.86	up	0.0001666	0.0053	676	bromodomain testis associated
BRI3BP	3.83	up	1e-07	2.41e-07	4.58	up	1e-07	2.17e-07	4.83	up	1e-07	2.43e-07	140707	BRI3 binding protein
BRINP3	0.22	down	1e-07	2.2e-07	0.17	down	1e-07	2.31e-07	0.23	down	1e-07	2.33e-07	339479	BMP/retinoic acid inducible neural specific 3
BRIP1	12.29	up	1e-07	2.41e-07	16.76	up	1e-07	2.17e-07	15.15	up	1e-07	2.43e-07	83990	BRCA1 interacting protein C-terminal helicase 1
BRIX1	3.43	up	1e-07	2.41e-07	3.32	up	1e-07	2.17e-07	3.43	up	1e-07	2.43e-07	55299	BRX1, biogenesis of ribosomes
BRSK1	4.99	up	1e-07	2.41e-07	6.52	up	1e-07	2.17e-07	6.57	up	1e-07	2.43e-07	84446	BR serine/threonine kinase 1
BST1	0.25	down	1e-07	2.2e-07	0.23	down	1e-07	2.31e-07	0.26	down	1e-07	2.33e-07	683	bone marrow stromal cell antigen 1
BTBD11	15.79	up	1e-07	2.41e-07	17.02	up	1e-07	2.17e-07	14.6	up	1e-07	2.43e-07	121551	BTB domain containing 11
BTBD9	0.32	down	1e-07	2.2e-07	0.29	down	1e-07	2.31e-07	0.27	down	1e-07	2.33e-07	114781	BTB domain containing 9
BTK	0.2	down	1e-07	2.2e-07	0.16	down	1e-07	2.31e-07	0.17	down	1e-07	2.33e-07	695	Bruton tyrosine kinase
BTNL8	0.098	down	1e-07	2.2e-07	0.096	down	1e-07	2.31e-07	0.098	down	1e-07	2.33e-07	79908	butyrophilin like 8
BTNL9	0.051	down	1e-07	2.2e-07	0.049	down	1e-07	2.31e-07	0.041	down	1e-07	2.33e-07	153579	butyrophilin like 9
BUB1	13.34	up	1e-07	2.41e-07	16.75	up	1e-07	2.17e-07	16.94	up	1e-07	2.43e-07	699	BUB1 mitotic checkpoint serine/threonine kinase
BUB1B	32.9	up	1e-07	2.41e-07	41.82	up	1e-07	2.17e-07	36.24	up	1e-07	2.43e-07	701	BUB1 mitotic checkpoint serine/threonine kinase B
C10orf10	0.18	down	1e-07	2.2e-07	0.17	down	1e-07	2.31e-07	0.14	down	1e-07	2.33e-07	11067	chromosome 10 open reading frame 10
C10orf107	0.079	down	1e-07	2.2e-07	0.054	down	1e-07	2.31e-07	0.063	down	1e-07	2.33e-07	219621	chromosome 10 open reading frame 107
C10orf128	0.14	down	1e-07	2.2e-07	0.14	down	1e-07	2.31e-07	0.14	down	1e-07	2.33e-07	170371	chromosome 10 open reading frame 128
C10orf54	0.29	down	1e-07	2.2e-07	0.28	down	1e-07	2.31e-07	0.24	down	1e-07	2.33e-07	64115	chromosome 10 open reading frame 54
C10orf55	3.27	up	1e-07	2.41e-07	3.77	up	1e-07	2.17e-07	3.04	up	1e-07	2.43e-07	414236	chromosome 10 open reading frame 55
C10orf67	0.058	down	1e-07	2.2e-07	0.048	down	1e-07	2.31e-07	0.046	down	1e-07	2.33e-07	256815	chromosome 10 open reading frame 67
C10orf91	5.24	up	1e-07	2.41e-07	6.39	up	1e-07	2.17e-07	5.19	up	1e-07	2.43e-07	170393	chromosome 10 open reading frame 91
C10orf95	0.24	down	1e-07	2.2e-07	0.25	down	1e-07	2.31e-07	0.24	down	1e-07	2.33e-07	79946	chromosome 10 open reading frame 95
C10orf99	39.23	up	1e-07	2.41e-07	38	up	1e-07	2.17e-07	36.24	up	1e-07	2.43e-07	387695	chromosome 10 open reading frame 99
C11orf16	0.18	down	1e-07	2.2e-07	0.14	down	1e-07	2.31e-07	0.16	down	1e-07	2.33e-07	56673	chromosome 11 open reading frame 16
C11orf21	0.18	down	1e-07	2.2e-07	0.15	down	1e-07	2.31e-07	0.16	down	1e-07	2.33e-07	29125	chromosome 11 open reading frame 21
C11orf88	0.15	down	1e-07	2.2e-07	0.13	down	1e-07	2.31e-07	0.11	down	1e-07	2.33e-07	399949	chromosome 11 open reading frame 88
C11orf96	0.13	down	1e-07	2.2e-07	0.12	down	1e-07	2.31e-07	0.12	down	1e-07	2.33e-07	387763	chromosome 11 open reading frame 96
C12orf54	12.31	up	1e-07	2.41e-07	11.56	up	1e-07	2.17e-07	13.58	up	1e-07	2.43e-07	121273	chromosome 12 open reading frame 54
C12orf56	44.49	up	1e-07	2.41e-07	53.17	up	1e-07	2.17e-07	61.71	up	1e-07	2.43e-07	115749	chromosome 12 open reading frame 56
C14orf132	0.18	down	1e-07	2.2e-07	0.14	down	1e-07	2.31e-07	0.15	down	1e-07	2.33e-07	56967	chromosome 14 open reading frame 132
C15orf41	4.16	up	1e-07	2.41e-07	4.7	up	1e-07	2.17e-07	4.09	up	1e-07	2.43e-07	84529	chromosome 15 open reading frame 41
C15orf48	3.42	up	1e-07	2.41e-07	3.3	up	1e-07	2.17e-07	3.04	up	4e-07	8.18e-06	84419	chromosome 15 open reading frame 48
C15orf52	0.32	down	1e-07	2.2e-07	0.32	down	1e-07	2.31e-07	0.24	down	1e-07	2.33e-07	388115	chromosome 15 open reading frame 52
C16orf54	0.22	down	1e-07	2.2e-07	0.15	down	1e-07	2.31e-07	0.18	down	1e-07	2.33e-07	283897	chromosome 16 open reading frame 54
C16orf59	21.34	up	1e-07	2.41e-07	29.09	up	1e-07	2.17e-07	29.57	up	1e-07	2.43e-07	80178	chromosome 16 open reading frame 59
C16orf74	7.87	up	1e-07	2.41e-07	8.98	up	1e-07	2.17e-07	7.6	up	1e-07	2.43e-07	404550	chromosome 16 open reading frame 74
C16orf89	0.027	down	1e-07	2.2e-07	0.0096	down	1e-07	2.31e-07	0.018	down	1e-07	2.33e-07	146556	chromosome 16 open reading frame 89
C17orf53	11.45	up	1e-07	2.41e-07	16.92	up	1e-07	2.17e-07	14.19	up	1e-07	2.43e-07	78995	chromosome 17 open reading frame 53
C17orf96	3.62	up	1e-07	2.41e-07	5	up	1e-07	2.17e-07	4.14	up	1e-07	2.43e-07	100170841	chromosome 17 open reading frame 96
C17orf99	6.7	up	1e-07	2.41e-07	7.79	up	1e-07	2.17e-07	6.03	up	1e-07	2.43e-07	100141515	chromosome 17 open reading frame 99
C19orf35	0.26	down	1e-07	2.2e-07	0.26	down	1e-07	2.31e-07	0.26	down	1e-07	2.33e-07	374872	chromosome 19 open reading frame 35
C19orf38	0.28	down	1e-07	2.2e-07	0.25	down	1e-07	2.31e-07	0.27	down	1e-07	2.33e-07	255809	chromosome 19 open reading frame 38
C19orf48	4.01	up	1e-07	2.41e-07	4.65	up	1e-07	2.17e-07	4.83	up	1e-07	2.43e-07	84798	chromosome 19 open reading frame 48
C1orf106	3.86	up	1e-07	2.41e-07	3.79	up	1e-07	2.17e-07	3.63	up	1e-07	2.43e-07	55765	chromosome 1 open reading frame 106
C1orf112	5.39	up	1e-07	2.41e-07	5.8	up	1e-07	2.17e-07	6.75	up	1e-07	2.43e-07	55732	chromosome 1 open reading frame 112
C1orf115	0.32	down	1e-07	2.2e-07	0.32	down	1e-07	2.31e-07	0.31	down	1e-07	2.33e-07	79762	chromosome 1 open reading frame 115
C1orf116	0.11	down	1e-07	2.2e-07	0.1	down	1e-07	2.31e-07	0.098	down	1e-07	2.33e-07	79098	chromosome 1 open reading frame 116
C1orf141	0.31	down	1e-07	2.2e-07	0.26	down	1e-07	2.31e-07	0.29	down	1e-07	2.33e-07	400757	chromosome 1 open reading frame 141
C1orf158	0.12	down	1e-07	2.2e-07	0.091	down	1e-07	2.31e-07	0.094	down	1e-07	2.33e-07	93190	chromosome 1 open reading frame 158
C1orf162	0.14	down	1e-07	2.2e-07	0.12	down	1e-07	2.31e-07	0.13	down	1e-07	2.33e-07	128346	chromosome 1 open reading frame 162
C1orf168	0.092	down	1e-07	2.2e-07	0.078	down	1e-07	2.31e-07	0.084	down	1e-07	2.33e-07	199920	chromosome 1 open reading frame 168
C1orf186	0.18	down	1e-07	2.2e-07	0.14	down	1e-07	2.31e-07	0.14	down	1e-07	2.33e-07	440712	chromosome 1 open reading frame 186
C1orf189	0.29	down	1e-07	2.2e-07	0.27	down	1e-07	2.31e-07	0.28	down	1e-07	2.33e-07	388701	chromosome 1 open reading frame 189
C1orf194	0.087	down	1e-07	2.2e-07	0.06	down	1e-07	2.31e-07	0.069	down	1e-07	2.33e-07	127003	chromosome 1 open reading frame 194
C1orf228	0.3	down	1e-07	2.2e-07	0.26	down	1e-07	2.31e-07	0.27	down	1e-07	2.33e-07	339541	chromosome 1 open reading frame 228
C1orf61	3.66	up	1.6e-06	3.43e-05	3.51	up	1e-07	1.94e-06	4.82	up	3e-07	6.15e-06	10485	chromosome 1 open reading frame 61
C1orf74	5.74	up	1e-07	2.41e-07	5.75	up	1e-07	2.17e-07	6.12	up	1e-07	2.43e-07	148304	chromosome 1 open reading frame 74
C1orf87	0.054	down	1e-07	2.2e-07	0.038	down	1e-07	2.31e-07	0.037	down	1e-07	2.33e-07	127795	chromosome 1 open reading frame 87
C1QA	0.21	down	1e-07	2.2e-07	0.19	down	1e-07	2.31e-07	0.19	down	1e-07	2.33e-07	712	complement component 1, q subcomponent, A chain
C1QB	0.2	down	1e-07	2.2e-07	0.18	down	1e-07	2.31e-07	0.19	down	1e-07	2.33e-07	713	complement component 1, q subcomponent, B chain
C1QC	0.29	down	1e-07	2.2e-07	0.26	down	1e-07	2.31e-07	0.28	down	1e-07	2.33e-07	714	complement component 1, q subcomponent, C chain
C1QL1	11.96	up	1e-07	2.41e-07	13.02	up	1e-07	2.17e-07	11.51	up	1e-07	2.43e-07	10882	complement component 1, q subcomponent-like 1
C1QL4	4.49	up	1e-07	2.41e-07	5.94	up	1e-07	2.17e-07	5.53	up	1e-07	2.43e-07	338761	complement component 1, q subcomponent-like 4
C1QTNF2	0.17	down	1e-07	2.2e-07	0.18	down	1e-07	2.31e-07	0.16	down	1e-07	2.33e-07	114898	C1q and tumor necrosis factor related protein 2
C1QTNF6	4.68	up	1e-07	2.41e-07	5.28	up	1e-07	2.17e-07	4.63	up	1e-07	2.43e-07	114904	C1q and tumor necrosis factor related protein 6
C1QTNF7	0.05	down	1e-07	2.2e-07	0.035	down	1e-07	2.31e-07	0.039	down	1e-07	2.33e-07	114905	C1q and tumor necrosis factor related protein 7
C2	0.18	down	1e-07	2.2e-07	0.14	down	1e-07	2.31e-07	0.15	down	1e-07	2.33e-07	717	complement component 2
C20orf202	0.17	down	1e-07	2.2e-07	0.15	down	1e-07	2.31e-07	0.15	down	1e-07	2.33e-07	400831	chromosome 20 open reading frame 202
C20orf85	0.057	down	1e-07	2.2e-07	0.03	down	1e-07	2.31e-07	0.035	down	1e-07	2.33e-07	128602	chromosome 20 open reading frame 85
C22orf15	0.23	down	1e-07	2.2e-07	0.22	down	1e-07	2.31e-07	0.16	down	1e-07	2.33e-07	150248	chromosome 22 open reading frame 15
C2CD4A	7.55	up	1e-07	2.41e-07	7.03	up	1e-07	2.17e-07	7.79	up	1e-07	2.43e-07	145741	C2 calcium-dependent domain containing 4A
C2CD4B	0.24	down	1e-07	2.2e-07	0.18	down	1e-07	2.31e-07	0.2	down	1e-07	2.33e-07	388125	C2 calcium-dependent domain containing 4B
C2orf40	0.038	down	1e-07	2.2e-07	0.022	down	1e-07	2.31e-07	0.024	down	1e-07	2.33e-07	84417	chromosome 2 open reading frame 40
C2orf48	4.23	up	1e-07	2.41e-07	5.36	up	1e-07	2.17e-07	4.4	up	1e-07	2.43e-07	348738	chromosome 2 open reading frame 48
C2orf54	0.2	down	1e-07	2.2e-07	0.17	down	1e-07	2.31e-07	0.19	down	1e-07	2.33e-07	79919	chromosome 2 open reading frame 54
C2orf71	0.2	down	1e-07	2.2e-07	0.19	down	1e-07	2.31e-07	0.17	down	1e-07	2.33e-07	388939	chromosome 2 open reading frame 71
C2orf73	0.26	down	1e-07	2.2e-07	0.22	down	1e-07	2.31e-07	0.21	down	1e-07	2.33e-07	129852	chromosome 2 open reading frame 73
C3	0.21	down	1e-07	2.2e-07	0.2	down	1e-07	2.31e-07	0.18	down	1e-07	2.33e-07	718	complement component 3
C3AR1	0.29	down	1e-07	2.2e-07	0.27	down	1e-07	2.31e-07	0.27	down	1e-07	2.33e-07	719	complement component 3a receptor 1
C3orf36	0.3	down	1e-07	2.2e-07	0.31	down	1e-07	2.31e-07	0.32	down	1e-07	2.33e-07	80111	chromosome 3 open reading frame 36
C3orf67	8.55	up	1e-07	2.41e-07	10.73	up	1e-07	2.17e-07	11.26	up	1e-07	2.43e-07	200844	chromosome 3 open reading frame 67
C4A	0.29	down	1e-07	2.2e-07	0.2	down	1e-07	2.31e-07	0.18	down	1e-07	2.33e-07	720	complement component 4A (Rodgers blood group)
C4BPA	0.028	down	1e-07	2.2e-07	0.007	down	1e-07	2.31e-07	0.017	down	1e-07	2.33e-07	722	complement component 4 binding protein alpha
C4BPB	0.14	down	1e-07	2.2e-07	0.11	down	1e-07	2.31e-07	0.21	down	3e-07	7.08e-06	725	complement component 4 binding protein beta
C4orf22	0.28	down	1e-07	2.2e-07	0.24	down	1e-07	2.31e-07	0.25	down	1e-07	2.33e-07	255119	chromosome 4 open reading frame 22
C4orf32	0.31	down	1e-07	2.2e-07	0.32	down	1e-07	2.31e-07	0.31	down	1e-07	2.33e-07	132720	chromosome 4 open reading frame 32
C5	0.17	down	1e-07	2.2e-07	0.13	down	1e-07	2.31e-07	0.2	down	1e-07	2.33e-07	727	complement component 5
C5AR1	0.17	down	1e-07	2.2e-07	0.14	down	1e-07	2.31e-07	0.14	down	1e-07	2.33e-07	728	complement component 5a receptor 1
C5AR2	0.3	down	1e-07	2.2e-07	0.28	down	1e-07	2.31e-07	0.32	down	1e-07	2.33e-07	27202	complement component 5a receptor 2
C5orf34	7.55	up	1e-07	2.41e-07	9.27	up	1e-07	2.17e-07	9.77	up	1e-07	2.43e-07	375444	chromosome 5 open reading frame 34
C5orf46	7.92	up	1e-07	2.41e-07	9.54	up	1e-07	2.17e-07	8.97	up	1e-07	2.43e-07	389336	chromosome 5 open reading frame 46
C5orf49	0.11	down	1e-07	2.2e-07	0.061	down	1e-07	2.31e-07	0.075	down	1e-07	2.33e-07	134121	chromosome 5 open reading frame 49
C6	0.055	down	1e-07	2.2e-07	0.033	down	1e-07	2.31e-07	0.035	down	1e-07	2.33e-07	729	complement component 6
C6orf118	0.12	down	1e-07	2.2e-07	0.089	down	1e-07	2.31e-07	0.092	down	1e-07	2.33e-07	168090	chromosome 6 open reading frame 118
C6orf141	3.29	up	5e-07	1.05e-05	3.57	up	5e-07	9.61e-06	3.82	up	3e-07	6.15e-06	135398	chromosome 6 open reading frame 141
C6orf15	9.61	up	1e-07	2.41e-07	8.77	up	1e-07	1.94e-06	9.12	up	4e-07	8.18e-06	29113	chromosome 6 open reading frame 15
C7	0.056	down	1e-07	2.2e-07	0.025	down	1e-07	2.31e-07	0.038	down	1e-07	2.33e-07	730	complement component 7
C7orf57	0.21	down	1e-07	2.2e-07	0.19	down	1e-07	2.31e-07	0.21	down	1e-07	2.33e-07	136288	chromosome 7 open reading frame 57
C8B	0.018	down	1e-07	2.2e-07	0.013	down	1e-07	2.31e-07	0.014	down	1e-07	2.33e-07	732	complement component 8, beta polypeptide
C8orf34	0.083	down	1e-07	2.2e-07	0.06	down	1e-07	2.31e-07	0.087	down	1e-07	2.33e-07	116328	chromosome 8 open reading frame 34
C8orf4	0.19	down	1e-07	2.2e-07	0.16	down	1e-07	2.31e-07	0.17	down	1e-07	2.33e-07	56892	chromosome 8 open reading frame 4
C8orf46	0.33	down	1e-07	2.2e-07	0.25	down	1e-07	2.31e-07	0.24	down	1e-07	2.33e-07	254778	chromosome 8 open reading frame 46
C9orf135	0.12	down	1e-07	2.2e-07	0.095	down	1e-07	2.31e-07	0.1	down	1e-07	2.33e-07	138255	chromosome 9 open reading frame 135
C9orf152	0.1	down	1e-07	2.2e-07	0.064	down	1e-07	2.31e-07	0.11	down	1e-07	2.33e-07	401546	chromosome 9 open reading frame 152
C9orf24	0.15	down	1e-07	2.2e-07	0.1	down	1e-07	2.31e-07	0.11	down	1e-07	2.33e-07	84688	chromosome 9 open reading frame 24
C9orf84	6.28	up	1e-07	2.41e-07	7.57	up	1e-07	2.17e-07	9.34	up	1e-07	2.43e-07	158401	chromosome 9 open reading frame 84
CA1	0.27	down	1e-07	2.2e-07	0.28	down	1e-07	2.31e-07	0.29	down	1e-07	2.33e-07	759	carbonic anhydrase 1
CA12	6.73	up	1e-07	2.41e-07	6.2	up	1e-07	2.17e-07	5.32	up	1e-07	2.43e-07	771	carbonic anhydrase 12
CA2	0.31	down	1e-07	2.2e-07	0.26	down	1e-07	2.31e-07	0.32	down	1e-07	2.33e-07	760	carbonic anhydrase 2
CA3	0.07	down	1e-07	2.2e-07	0.048	down	1e-07	2.31e-07	0.045	down	1e-07	2.33e-07	761	carbonic anhydrase 3
CA4	0.0087	down	1e-07	2.2e-07	0.004	down	1e-07	2.31e-07	0.0067	down	1e-07	2.33e-07	762	carbonic anhydrase 4
CA8	0.29	down	7.9e-06	0.000268	0.2	down	1e-07	2.18e-06	0.32	down	0.0006745	0.0409	767	carbonic anhydrase 8
CA9	111.14	up	1e-07	2.41e-07	70.82	up	1e-07	2.17e-07	101.72	up	1e-07	2.43e-07	768	carbonic anhydrase 9
CAB39L	0.28	down	1e-07	2.2e-07	0.23	down	1e-07	2.31e-07	0.27	down	1e-07	2.33e-07	81617	calcium binding protein 39 like
CABLES1	0.18	down	1e-07	2.2e-07	0.16	down	1e-07	2.31e-07	0.17	down	1e-07	2.33e-07	91768	Cdk5 and Abl enzyme substrate 1
CABP4	0.23	down	1e-07	2.2e-07	0.2	down	1e-07	2.31e-07	0.29	down	1e-07	2.33e-07	57010	calcium binding protein 4
CABYR	19.53	up	1e-07	2.41e-07	23.12	up	1e-07	2.17e-07	23.54	up	1e-07	2.43e-07	26256	calcium binding tyrosine phosphorylation regulated
CACNA1B	48.08	up	1e-07	2.41e-07	43.45	up	1e-07	2.17e-07	48.98	up	1e-07	2.43e-07	774	calcium voltage-gated channel subunit alpha1 B
CACNA1C	0.31	down	1e-07	2.2e-07	0.27	down	1e-07	2.31e-07	0.23	down	1e-07	2.33e-07	775	calcium voltage-gated channel subunit alpha1 C
CACNA1D	0.08	down	1e-07	2.2e-07	0.053	down	1e-07	2.31e-07	0.071	down	1e-07	2.33e-07	776	calcium voltage-gated channel subunit alpha1 D
CACNA1S	0.23	down	1e-07	2.2e-07	0.22	down	1e-07	2.31e-07	0.24	down	1e-07	2.33e-07	779	calcium voltage-gated channel subunit alpha1 S
CACNA2D2	0.022	down	1e-07	2.2e-07	0.015	down	1e-07	2.31e-07	0.017	down	1e-07	2.33e-07	9254	calcium voltage-gated channel auxiliary subunit alpha2delta 2
CACNB4	0.24	down	1e-07	2.2e-07	0.24	down	1e-07	2.31e-07	0.23	down	1e-07	2.33e-07	785	calcium voltage-gated channel auxiliary subunit beta 4
CACNG4	0.14	down	1e-07	2.2e-07	0.11	down	1e-07	2.31e-07	0.11	down	1e-07	2.33e-07	27092	calcium voltage-gated channel auxiliary subunit gamma 4
CACNG6	0.16	down	1e-07	2.2e-07	0.12	down	1e-07	2.31e-07	0.13	down	1e-07	2.33e-07	59285	calcium voltage-gated channel auxiliary subunit gamma 6
CADM1	0.13	down	1e-07	2.2e-07	0.09	down	1e-07	2.31e-07	0.12	down	1e-07	2.33e-07	23705	cell adhesion molecule 1
CADM3	0.28	down	1e-07	2.2e-06	0.2	down	1e-07	2.31e-07	0.21	down	1e-07	2.33e-07	57863	cell adhesion molecule 3
CADPS2	0.28	down	1e-07	2.2e-07	0.26	down	1e-07	2.31e-07	0.33	down	1e-07	2.33e-07	93664	Ca2+ dependent secretion activator 2
CAGE1	3.7	up	1e-07	2.41e-07	3.43	up	1e-07	2.17e-07	3.73	up	1e-07	2.43e-07	285782	cancer antigen 1
CALB1	13.89	up	1e-07	2.41e-07	14.89	up	1e-07	2.17e-07	10.53	up	2e-07	4.13e-06	793	calbindin 1
CALCOCO1	0.31	down	1e-07	2.2e-07	0.29	down	1e-07	2.31e-07	0.29	down	1e-07	2.33e-07	57658	calcium binding and coiled-coil domain 1
CALCRL	0.18	down	1e-07	2.2e-07	0.14	down	1e-07	2.31e-07	0.18	down	1e-07	2.33e-07	10203	calcitonin receptor like receptor
CALML3	488.2	up	1e-07	2.41e-07	397.55	up	1e-07	2.17e-07	326.68	up	1e-07	2.43e-07	810	calmodulin like 3
CALML5	40.68	up	1e-07	2.41e-07	33.83	up	1e-07	2.17e-07	30.16	up	1e-07	2.43e-07	51806	calmodulin like 5
CAMK2A	0.25	down	1e-07	2.2e-07	0.25	down	1e-07	2.31e-07	0.24	down	1e-07	2.33e-07	815	calcium/calmodulin dependent protein kinase II alpha
CAMK2N1	0.2	down	1e-07	2.2e-07	0.18	down	1e-07	2.31e-07	0.19	down	1e-07	2.33e-07	55450	calcium/calmodulin dependent protein kinase II inhibitor 1
CAMK2N2	7.83	up	1e-07	2.41e-07	10.58	up	1e-07	2.17e-07	11.8	up	1e-07	2.43e-07	94032	calcium/calmodulin dependent protein kinase II inhibitor 2
CAMP	0.087	down	1e-07	2.2e-07	0.071	down	1e-07	2.31e-07	0.068	down	1e-07	2.33e-07	820	cathelicidin antimicrobial peptide
CAPN14	8.26	up	1e-07	2.41e-07	6.66	up	1e-07	2.17e-07	7.02	up	1e-07	2.43e-07	440854	calpain 14
CAPN3	0.26	down	1e-07	2.2e-07	0.22	down	1e-07	2.31e-07	0.2	down	1e-07	2.33e-07	825	calpain 3
CAPN8	0.066	down	1e-07	2.2e-07	0.031	down	1e-07	2.31e-07	0.058	down	1e-07	2.33e-07	388743	calpain 8
CAPN9	0.037	down	1e-07	2.2e-07	0.029	down	1e-07	2.31e-07	0.043	down	1e-07	2.33e-07	10753	calpain 9
CAPNS2	45.53	up	1e-07	2.41e-07	46.5	up	1e-07	2.17e-07	33.16	up	1e-07	2.43e-07	84290	calpain small subunit 2
CAPSL	0.14	down	1e-07	2.2e-07	0.096	down	1e-07	2.31e-07	0.1	down	1e-07	2.33e-07	133690	calcyphosine like
CARD14	10.08	up	1e-07	2.41e-07	12.12	up	1e-07	2.17e-07	11.2	up	1e-07	2.43e-07	79092	caspase recruitment domain family member 14
CARD16	0.3	down	1e-07	2.2e-07	0.31	down	1e-07	2.31e-07	0.26	down	1e-07	2.33e-07	114769	caspase recruitment domain family member 16
CASC1	0.19	down	1e-07	2.2e-07	0.13	down	1e-07	2.31e-07	0.15	down	1e-07	2.33e-07	55259	cancer susceptibility candidate 1
CASC5	12.98	up	1e-07	2.41e-07	17.14	up	1e-07	2.17e-07	15.78	up	1e-07	2.43e-07	57082	cancer susceptibility candidate 5
CASKIN1	10.62	up	1e-07	2.41e-07	14.05	up	1e-07	2.17e-07	13.28	up	1e-07	2.43e-07	57524	CASK interacting protein 1
CASKIN2	0.29	down	1e-07	2.2e-07	0.3	down	1e-07	2.31e-07	0.29	down	1e-07	2.33e-07	57513	CASK interacting protein 2
CASP14	4.3	up	2.58e-05	0.000685	4.69	up	1.54e-05	0.000384	3.82	up	0.0001911	0.00615	23581	caspase 14
CASP5	0.25	down	1e-07	2.2e-07	0.29	down	1e-07	2.31e-07	0.26	down	1e-07	2.33e-07	838	caspase 5
CASQ2	0.07	down	1e-07	2.2e-07	0.046	down	1e-07	2.31e-07	0.065	down	1e-07	2.33e-07	845	calsequestrin 2
CASS4	0.13	down	1e-07	2.2e-07	0.098	down	1e-07	2.31e-07	0.12	down	1e-07	2.33e-07	57091	Cas scaffolding protein family member 4
CAT	0.24	down	1e-07	2.2e-07	0.19	down	1e-07	2.31e-07	0.21	down	1e-07	2.33e-07	847	catalase
CATIP	0.096	down	1e-07	2.2e-07	0.077	down	1e-07	2.31e-07	0.082	down	1e-07	2.33e-07	375307	ciliogenesis associated TTC17 interacting protein
CATSPER1	0.13	down	1e-07	2.2e-07	0.14	down	1e-07	2.31e-07	0.14	down	1e-07	2.33e-07	117144	cation channel sperm associated 1
CATSPERD	0.16	down	1e-07	2.2e-07	0.13	down	1e-07	2.31e-07	0.13	down	1e-07	2.33e-07	257062	cation channel sperm associated auxiliary subunit delta
CAV1	0.084	down	1e-07	2.2e-07	0.084	down	1e-07	2.31e-07	0.077	down	1e-07	2.33e-07	857	caveolin 1
CAV2	0.27	down	1e-07	2.2e-07	0.27	down	1e-07	2.31e-07	0.25	down	1e-07	2.33e-07	858	caveolin 2
CAV3	0.12	down	1e-07	2.2e-07	0.13	down	1e-07	2.31e-07	0.13	down	1e-07	2.33e-07	859	caveolin 3
CBARP	4.48	up	1e-07	2.41e-07	5.98	up	1e-07	2.17e-07	4.96	up	1e-07	2.43e-07	255057	CACN beta subunit associated regulatory protein
CBLC	15.79	up	1e-07	2.41e-07	18.85	up	1e-07	2.17e-07	15.94	up	1e-07	2.43e-07	23624	Cbl proto-oncogene C
CBLN2	4.07	up	6e-06	0.000139	3.57	up	1.29e-05	0.000314	3.72	up	9.19e-05	0.00274	147381	cerebellin 2 precursor
CBLN4	0.21	down	1e-07	2.2e-07	0.17	down	1e-07	2.31e-07	0.2	down	1e-07	2.33e-07	140689	cerebellin 4 precursor
CBR3	3.94	up	1e-07	2.41e-07	3.87	up	1e-07	2.17e-07	3.88	up	1e-07	2.43e-07	874	carbonyl reductase 3
CBX2	9.99	up	1e-07	2.41e-07	10.5	up	1e-07	2.17e-07	10.88	up	1e-07	2.43e-07	84733	chromobox 2
CBX7	0.31	down	1e-07	2.2e-07	0.26	down	1e-07	2.31e-07	0.24	down	1e-07	2.33e-07	23492	chromobox 7
CBX8	3.19	up	1e-07	2.41e-07	3.26	up	1e-07	2.17e-07	3.6	up	1e-07	2.43e-07	57332	chromobox 8
CCBE1	0.053	down	1e-07	2.2e-07	0.05	down	1e-07	2.31e-07	0.041	down	1e-07	2.33e-07	147372	collagen and calcium binding EGF domains 1
CCDC102B	0.31	down	1e-07	2.2e-07	0.28	down	1e-07	2.31e-07	0.31	down	1e-07	2.33e-07	79839	coiled-coil domain containing 102B
CCDC13	0.19	down	1e-07	2.2e-07	0.17	down	1e-07	2.31e-07	0.17	down	1e-07	2.33e-07	152206	coiled-coil domain containing 13
CCDC138	4.33	up	1e-07	2.41e-07	4.7	up	1e-07	2.17e-07	5.47	up	1e-07	2.43e-07	165055	coiled-coil domain containing 138
CCDC141	0.05	down	1e-07	2.2e-07	0.035	down	1e-07	2.31e-07	0.037	down	1e-07	2.33e-07	285025	coiled-coil domain containing 141
CCDC150	10.95	up	1e-07	2.41e-07	17.62	up	1e-07	2.17e-07	14.35	up	1e-07	2.43e-07	284992	coiled-coil domain containing 150
CCDC151	0.29	down	1e-07	2.2e-07	0.3	down	1e-07	2.31e-07	0.33	down	1.34e-05	0.000493	115948	coiled-coil domain containing 151
CCDC153	0.32	down	1e-07	2.2e-07	0.29	down	1e-07	2.31e-07	0.32	down	1e-07	2.33e-07	283152	coiled-coil domain containing 153
CCDC169	4.85	up	1e-07	2.41e-07	6.23	up	1e-07	2.17e-07	5.84	up	1e-07	2.43e-07	728591	coiled-coil domain containing 169
CCDC17	0.23	down	1e-07	2.2e-07	0.18	down	1e-07	2.31e-07	0.17	down	1e-07	2.33e-07	149483	coiled-coil domain containing 17
CCDC170	0.15	down	1e-07	2.2e-07	0.12	down	1e-07	2.31e-07	0.11	down	1e-07	2.33e-07	80129	coiled-coil domain containing 170
CCDC173	0.23	down	1e-07	2.2e-07	0.18	down	1e-07	2.31e-07	0.23	down	1e-07	2.33e-07	129881	coiled-coil domain containing 173
CCDC177	4.22	up	1e-07	2.41e-07	4.46	up	2e-07	3.83e-06	3.58	up	1e-07	2.11e-06	56936	coiled-coil domain containing 177
CCDC178	0.22	down	1e-07	2.2e-07	0.22	down	1e-07	2.31e-07	0.27	down	1e-07	2.33e-07	374864	coiled-coil domain containing 178
CCDC181	0.14	down	1e-07	2.2e-07	0.13	down	1e-07	2.31e-07	0.18	down	1e-07	2.33e-07	57821	coiled-coil domain containing 181
CCDC185	3.57	up	1e-07	2.41e-07	3.55	up	1e-07	2.17e-07	3.47	up	1e-07	2.43e-07	164127	coiled-coil domain containing 185
CCDC33	0.18	down	1e-07	2.2e-07	0.13	down	1e-07	2.31e-07	0.14	down	1e-07	2.33e-07	80125	coiled-coil domain containing 33
CCDC34	5.77	up	1e-07	2.41e-07	6.55	up	1e-07	2.17e-07	6.94	up	1e-07	2.43e-07	91057	coiled-coil domain containing 34
CCDC58	4.19	up	1e-07	2.41e-07	4.56	up	1e-07	2.17e-07	4.69	up	1e-07	2.43e-07	131076	coiled-coil domain containing 58
CCDC60	0.26	down	2.8e-06	8.07e-05	0.22	down	1e-07	2.18e-06	0.18	down	1e-07	2.27e-06	160777	coiled-coil domain containing 60
CCDC65	0.15	down	1e-07	2.2e-07	0.13	down	1e-07	2.31e-07	0.11	down	1e-07	2.33e-07	85478	coiled-coil domain containing 65
CCDC68	0.11	down	1e-07	2.2e-07	0.076	down	1e-07	2.31e-07	0.091	down	1e-07	2.33e-07	80323	coiled-coil domain containing 68
CCDC69	0.18	down	1e-07	2.2e-07	0.14	down	1e-07	2.31e-07	0.15	down	1e-07	2.33e-07	26112	coiled-coil domain containing 69
CCDC81	0.33	down	1e-07	2.2e-07	0.31	down	1e-07	2.31e-07	0.29	down	1e-07	2.33e-07	60494	coiled-coil domain containing 81
CCDC85A	0.075	down	1e-07	2.2e-07	0.067	down	1e-07	2.31e-07	0.076	down	1e-07	2.33e-07	114800	coiled-coil domain containing 85A
CCIN	0.23	down	1e-07	2.2e-07	0.26	down	1e-07	2.31e-07	0.29	down	1e-07	2.33e-07	881	calicin
CCL14	0.057	down	1e-07	2.2e-07	0.028	down	1e-07	2.31e-07	0.047	down	1e-07	2.33e-07	6358	C-C motif chemokine ligand 14
CCL15	0.12	down	1e-07	2.2e-07	0.1	down	1e-07	2.31e-07	0.14	down	1e-07	2.33e-07	6359	C-C motif chemokine ligand 15
CCL17	0.31	down	1e-07	2.2e-06	0.33	down	1e-07	2.18e-06	0.24	down	1e-07	2.33e-07	6361	C-C motif chemokine ligand 17
CCL18	0.31	down	1e-07	2.2e-06	0.23	down	1e-07	2.31e-07	0.27	down	1e-07	2.27e-06	6362	C-C motif chemokine ligand 18
CCL2	0.23	down	1e-07	2.2e-07	0.2	down	1e-07	2.31e-07	0.18	down	1e-07	2.33e-07	6347	C-C motif chemokine ligand 2
CCL23	0.047	down	1e-07	2.2e-07	0.035	down	1e-07	2.31e-07	0.041	down	1e-07	2.33e-07	6368	C-C motif chemokine ligand 23
CCL24	0.25	down	1e-07	2.2e-07	0.28	down	1e-07	2.31e-07	0.22	down	1e-07	2.33e-07	6369	C-C motif chemokine ligand 24
CCL26	7.88	up	1e-07	2.41e-07	11.66	up	1e-07	2.17e-07	8.92	up	1e-07	2.43e-07	10344	C-C motif chemokine ligand 26
CCM2L	0.13	down	1e-07	2.2e-07	0.12	down	1e-07	2.31e-07	0.12	down	1e-07	2.33e-07	140706	CCM2 like scaffolding protein
CCNA2	16.75	up	1e-07	2.41e-07	20.57	up	1e-07	2.17e-07	21.52	up	1e-07	2.43e-07	890	cyclin A2
CCNB1	12.4	up	1e-07	2.41e-07	15.25	up	1e-07	2.17e-07	15.11	up	1e-07	2.43e-07	891	cyclin B1
CCNB2	24.8	up	1e-07	2.41e-07	29.81	up	1e-07	2.17e-07	29.3	up	1e-07	2.43e-07	9133	cyclin B2
CCNE1	15.68	up	1e-07	2.41e-07	20	up	1e-07	2.17e-07	20.1	up	1e-07	2.43e-07	898	cyclin E1
CCNE2	7.2	up	1e-07	2.41e-07	7.74	up	1e-07	2.17e-07	9.52	up	1e-07	2.43e-07	9134	cyclin E2
CCNF	6.74	up	1e-07	2.41e-07	7.96	up	1e-07	2.17e-07	7.57	up	1e-07	2.43e-07	899	cyclin F
CCNJL	0.29	down	1e-07	2.2e-07	0.22	down	1e-07	2.31e-07	0.28	down	1e-07	2.33e-07	79616	cyclin J like
CCNO	5.23	up	1e-07	2.41e-07	6.16	up	1e-07	2.17e-07	5.26	up	1e-07	2.43e-07	10309	cyclin O
CCR1	0.25	down	1e-07	2.2e-07	0.22	down	1e-07	2.31e-07	0.23	down	1e-07	2.33e-07	1230	C-C motif chemokine receptor 1
CCR2	0.33	down	1e-07	2.2e-07	0.28	down	1e-07	2.31e-07	0.31	down	1e-07	2.33e-07	729230	C-C motif chemokine receptor 2
CCRL2	0.15	down	1e-07	2.2e-07	0.13	down	1e-07	2.31e-07	0.15	down	1e-07	2.33e-07	9034	C-C motif chemokine receptor like 2
CCT5	3.24	up	1e-07	2.41e-07	3.16	up	1e-07	2.17e-07	3.24	up	1e-07	2.43e-07	22948	chaperonin containing TCP1 subunit 5
CD101	0.22	down	1e-07	2.2e-07	0.19	down	1e-07	2.31e-07	0.19	down	1e-07	2.33e-07	9398	CD101 molecule
CD163	0.2	down	1e-07	2.2e-07	0.18	down	1e-07	2.31e-07	0.17	down	1e-07	2.33e-07	9332	CD163 molecule
CD1C	0.23	down	1e-07	2.2e-07	0.16	down	1e-07	2.31e-07	0.17	down	1e-07	2.33e-07	911	CD1c molecule
CD1E	0.3	down	1e-07	2.2e-07	0.27	down	1e-07	2.31e-07	0.25	down	1e-07	2.33e-07	913	CD1e molecule
CD22	0.28	down	1e-07	2.2e-07	0.22	down	1e-07	2.31e-07	0.22	down	1e-07	2.33e-07	933	CD22 molecule
CD244	0.29	down	1e-07	2.2e-07	0.26	down	1e-07	2.31e-07	0.31	down	1e-07	2.33e-07	51744	CD244 molecule
CD300C	0.14	down	1e-07	2.2e-07	0.12	down	1e-07	2.31e-07	0.13	down	1e-07	2.33e-07	10871	CD300c molecule
CD300E	0.18	down	1e-07	2.2e-07	0.18	down	1e-07	2.31e-07	0.15	down	1e-07	2.33e-07	342510	CD300e molecule
CD300LB	0.32	down	1e-07	2.2e-07	0.27	down	1e-07	2.31e-07	0.33	down	1e-07	2.33e-07	124599	CD300 molecule like family member b
CD300LF	0.14	down	1e-07	2.2e-07	0.11	down	1e-07	2.31e-07	0.13	down	1e-07	2.33e-07	146722	CD300 molecule like family member f
CD300LG	0.0099	down	1e-07	2.2e-07	0.0074	down	1e-07	2.31e-07	0.0082	down	1e-07	2.33e-07	146894	CD300 molecule like family member g
CD302	0.14	down	1e-07	2.2e-07	0.11	down	1e-07	2.31e-07	0.13	down	1e-07	2.33e-07	9936	CD302 molecule
CD33	0.19	down	1e-07	2.2e-07	0.16	down	1e-07	2.31e-07	0.16	down	1e-07	2.33e-07	945	CD33 molecule
CD34	0.16	down	1e-07	2.2e-07	0.14	down	1e-07	2.31e-07	0.15	down	1e-07	2.33e-07	947	CD34 molecule
CD36	0.086	down	1e-07	2.2e-07	0.072	down	1e-07	2.31e-07	0.081	down	1e-07	2.33e-07	948	CD36 molecule
CD37	0.24	down	1e-07	2.2e-07	0.2	down	1e-07	2.31e-07	0.2	down	1e-07	2.33e-07	951	CD37 molecule
CD4	0.3	down	1e-07	2.2e-07	0.26	down	1e-07	2.31e-07	0.26	down	1e-07	2.33e-07	920	CD4 molecule
CD40LG	0.23	down	1e-07	2.2e-07	0.2	down	1e-07	2.31e-07	0.21	down	1e-07	2.33e-07	959	CD40 ligand
CD52	0.11	down	1e-07	2.2e-07	0.087	down	1e-07	2.31e-07	0.09	down	1e-07	2.33e-07	1043	CD52 molecule
CD53	0.28	down	1e-07	2.2e-07	0.24	down	1e-07	2.31e-07	0.26	down	1e-07	2.33e-07	963	CD53 molecule
CD55	0.16	down	1e-07	2.2e-07	0.15	down	1e-07	2.31e-07	0.16	down	1e-07	2.33e-07	1604	CD55 molecule (Cromer blood group)
CD5L	0.043	down	1e-07	2.2e-07	0.039	down	1e-07	2.31e-07	0.041	down	1e-07	2.33e-07	922	CD5 molecule like
CD68	0.25	down	1e-07	2.2e-07	0.22	down	1e-07	2.31e-07	0.23	down	1e-07	2.33e-07	968	CD68 molecule
CD69	0.19	down	1e-07	2.2e-07	0.17	down	1e-07	2.31e-07	0.15	down	1e-07	2.33e-07	969	CD69 molecule
CD74	0.31	down	1e-07	2.2e-07	0.27	down	1e-07	2.31e-07	0.23	down	1e-07	2.33e-07	972	CD74 molecule
CD83	0.22	down	1e-07	2.2e-07	0.2	down	1e-07	2.31e-07	0.19	down	1e-07	2.33e-07	9308	CD83 molecule
CD93	0.11	down	1e-07	2.2e-07	0.1	down	1e-07	2.31e-07	0.096	down	1e-07	2.33e-07	22918	CD93 molecule
CDC20	30.61	up	1e-07	2.41e-07	36.64	up	1e-07	2.17e-07	38.21	up	1e-07	2.43e-07	991	cell division cycle 20
CDC25A	13.19	up	1e-07	2.41e-07	16.95	up	1e-07	2.17e-07	16.32	up	1e-07	2.43e-07	993	cell division cycle 25A
CDC25C	25.93	up	1e-07	2.41e-07	34.64	up	1e-07	2.17e-07	35.9	up	1e-07	2.43e-07	995	cell division cycle 25C
CDC45	42.57	up	1e-07	2.41e-07	53.86	up	1e-07	2.17e-07	53.65	up	1e-07	2.43e-07	8318	cell division cycle 45
CDC6	20.28	up	1e-07	2.41e-07	26.61	up	1e-07	2.17e-07	24.74	up	1e-07	2.43e-07	990	cell division cycle 6
CDC7	3.42	up	1e-07	2.41e-07	3.7	up	1e-07	2.17e-07	4.17	up	1e-07	2.43e-07	8317	cell division cycle 7
CDCA2	20.08	up	1e-07	2.41e-07	26.08	up	1e-07	2.17e-07	25.66	up	1e-07	2.43e-07	157313	cell division cycle associated 2
CDCA3	24.09	up	1e-07	2.41e-07	29.6	up	1e-07	2.17e-07	30.17	up	1e-07	2.43e-07	83461	cell division cycle associated 3
CDCA4	6.26	up	1e-07	2.41e-07	6.49	up	1e-07	2.17e-07	7.64	up	1e-07	2.43e-07	55038	cell division cycle associated 4
CDCA5	17.5	up	1e-07	2.41e-07	22.78	up	1e-07	2.17e-07	21.2	up	1e-07	2.43e-07	113130	cell division cycle associated 5
CDCA7	15.12	up	1e-07	2.41e-07	16.46	up	1e-07	2.17e-07	15.46	up	1e-07	2.43e-07	83879	cell division cycle associated 7
CDCA8	17.12	up	1e-07	2.41e-07	19.18	up	1e-07	2.17e-07	20.01	up	1e-07	2.43e-07	55143	cell division cycle associated 8
CDH10	0.31	down	1e-07	2.2e-07	0.31	down	1e-07	2.31e-07	0.32	down	1e-07	2.33e-07	1008	cadherin 10
CDH19	0.093	down	1e-07	2.2e-07	0.09	down	1e-07	2.31e-07	0.11	down	1e-07	2.33e-07	28513	cadherin 19
CDH24	3.69	up	1e-07	2.41e-07	4.82	up	1e-07	2.17e-07	4.42	up	1e-07	2.43e-07	64403	cadherin 24
CDH3	11.63	up	1e-07	2.41e-07	11.23	up	1e-07	2.17e-07	8.1	up	1e-07	2.43e-07	1001	cadherin 3
CDH5	0.087	down	1e-07	2.2e-07	0.071	down	1e-07	2.31e-07	0.076	down	1e-07	2.33e-07	1003	cadherin 5
CDH8	5.64	up	1e-07	2.41e-07	7.35	up	1e-07	2.17e-07	6	up	1e-07	2.43e-07	1006	cadherin 8
CDHR1	8.39	up	1e-07	2.41e-07	10.15	up	1e-07	2.17e-07	10.48	up	1e-07	2.43e-07	92211	cadherin related family member 1
CDHR3	0.11	down	1e-07	2.2e-07	0.078	down	1e-07	2.31e-07	0.081	down	1e-07	2.33e-07	222256	cadherin related family member 3
CDHR4	0.098	down	1e-07	2.2e-07	0.072	down	1e-07	2.31e-07	0.062	down	1e-07	2.33e-07	389118	cadherin related family member 4
CDK1	10.7	up	1e-07	2.41e-07	13.17	up	1e-07	2.17e-07	13.62	up	1e-07	2.43e-07	983	cyclin-dependent kinase 1
CDK15	0.31	down	1e-07	2.2e-07	0.33	down	1e-07	2.31e-07	0.33	down	1e-07	2.33e-07	65061	cyclin-dependent kinase 15
CDK5R1	6.81	up	1e-07	2.41e-07	7.17	up	1e-07	2.17e-07	6.4	up	1e-07	2.43e-07	8851	cyclin-dependent kinase 5, regulatory subunit 1 (p35)
CDK5R2	4.32	up	1e-07	2.41e-07	5.4	up	1e-07	2.17e-07	6.22	up	1e-07	2.43e-07	8941	cyclin-dependent kinase 5, regulatory subunit 2 (p39)
CDKL1	0.22	down	1e-07	2.2e-07	0.24	down	1e-07	2.31e-07	0.24	down	1e-07	2.33e-07	8814	cyclin dependent kinase like 1
CDKL2	0.11	down	1e-07	2.2e-07	0.08	down	1e-07	2.31e-07	0.1	down	1e-07	2.33e-07	8999	cyclin dependent kinase like 2
CDKL5	0.27	down	1e-07	2.2e-07	0.33	down	1e-07	2.31e-07	0.26	down	1e-07	2.33e-07	6792	cyclin dependent kinase like 5
CDKN2A	7.55	up	1e-07	2.41e-07	7.38	up	5e-07	9.61e-06	6.06	up	6.8e-06	0.000154	1029	cyclin-dependent kinase inhibitor 2A
CDKN3	14.12	up	1e-07	2.41e-07	18.86	up	1e-07	2.17e-07	22.39	up	1e-07	2.43e-07	1033	cyclin-dependent kinase inhibitor 3
CDO1	0.072	down	1e-07	2.2e-07	0.061	down	1e-07	2.31e-07	0.068	down	1e-07	2.33e-07	1036	cysteine dioxygenase type 1
CDR1	0.27	down	1e-07	2.2e-07	0.3	down	1e-07	2.31e-07	0.28	down	1e-07	2.33e-07	1038	cerebellar degeneration related protein 1
CDT1	16.01	up	1e-07	2.41e-07	20.15	up	1e-07	2.17e-07	19.3	up	1e-07	2.43e-07	81620	chromatin licensing and DNA replication factor 1
CDX1	5.1	up	1e-07	2.41e-07	5.59	up	1e-07	2.17e-07	4.23	up	1e-07	2.43e-07	1044	caudal type homeobox 1
CDX2	3.47	up	4.7e-06	0.000107	4.89	up	1e-07	1.94e-06	4.14	up	3e-06	6.42e-05	1045	caudal type homeobox 2
CEACAM21	0.17	down	1e-07	2.2e-07	0.14	down	1e-07	2.31e-07	0.16	down	1e-07	2.33e-07	90273	carcinoembryonic antigen related cell adhesion molecule 21
CEACAM3	0.26	down	1e-07	2.2e-07	0.26	down	1e-07	2.31e-07	0.26	down	1e-07	2.33e-07	1084	carcinoembryonic antigen related cell adhesion molecule 3
CEACAM4	0.19	down	1e-07	2.2e-07	0.18	down	1e-07	2.31e-07	0.16	down	1e-07	2.33e-07	1089	carcinoembryonic antigen related cell adhesion molecule 4
CEACAM6	0.12	down	1e-07	2.2e-07	0.071	down	1e-07	2.31e-07	0.098	down	1e-07	2.33e-07	4680	carcinoembryonic antigen related cell adhesion molecule 6
CEACAM7	4.76	up	5.7e-06	0.000131	3.49	up	0.0002404	0.00896	3.66	up	0.0002651	0.00877	1087	carcinoembryonic antigen related cell adhesion molecule 7
CEACAM8	0.11	down	1e-07	2.2e-07	0.12	down	1e-07	2.31e-07	0.11	down	1e-07	2.33e-07	1088	carcinoembryonic antigen related cell adhesion molecule 8
CECR1	0.31	down	1e-07	2.2e-07	0.24	down	1e-07	2.31e-07	0.27	down	1e-07	2.33e-07	51816	cat eye syndrome chromosome region, candidate 1
CEL	17.05	up	1e-07	2.41e-07	12.72	up	1e-07	2.17e-07	17.25	up	1e-07	2.43e-07	1056	carboxyl ester lipase
CELF2	0.14	down	1e-07	2.2e-07	0.12	down	1e-07	2.31e-07	0.12	down	1e-07	2.33e-07	10659	CUGBP, Elav-like family member 2
CELSR2	6.51	up	1e-07	2.41e-07	5.93	up	1e-07	2.17e-07	4.84	up	1e-07	2.43e-07	1952	cadherin EGF LAG seven-pass G-type receptor 2
CELSR3	4.46	up	1e-07	2.41e-07	5.33	up	1e-07	2.17e-07	5.2	up	1e-07	2.43e-07	1951	cadherin EGF LAG seven-pass G-type receptor 3
CENPA	35.92	up	1e-07	2.41e-07	47.87	up	1e-07	2.17e-07	52.75	up	1e-07	2.43e-07	1058	centromere protein A
CENPE	11.36	up	1e-07	2.41e-07	16.43	up	1e-07	2.17e-07	14.08	up	1e-07	2.43e-07	1062	centromere protein E
CENPF	21.03	up	1e-07	2.41e-07	25.96	up	1e-07	2.17e-07	21.25	up	1e-07	2.43e-07	1063	centromere protein F
CENPH	5.58	up	1e-07	2.41e-07	7.26	up	1e-07	2.17e-07	6.64	up	1e-07	2.43e-07	64946	centromere protein H
CENPI	16.31	up	1e-07	2.41e-07	22.27	up	1e-07	2.17e-07	22	up	1e-07	2.43e-07	2491	centromere protein I
CENPK	7.48	up	1e-07	2.41e-07	10.23	up	1e-07	2.17e-07	10.1	up	1e-07	2.43e-07	64105	centromere protein K
CENPL	4.45	up	1e-07	2.41e-07	4.77	up	1e-07	2.17e-07	5.64	up	1e-07	2.43e-07	91687	centromere protein L
CENPM	10.41	up	1e-07	2.41e-07	11.65	up	1e-07	2.17e-07	11.26	up	1e-07	2.43e-07	79019	centromere protein M
CENPN	3.88	up	1e-07	2.41e-07	4.09	up	1e-07	2.17e-07	4.21	up	1e-07	2.43e-07	55839	centromere protein N
CENPO	3.96	up	1e-07	2.41e-07	4.73	up	1e-07	2.17e-07	4.75	up	1e-07	2.43e-07	79172	centromere protein O
CENPP	3.82	up	1e-07	2.41e-07	4.12	up	1e-07	2.17e-07	4.08	up	1e-07	2.43e-07	401541	centromere protein P
CENPU	8.79	up	1e-07	2.41e-07	9.68	up	1e-07	2.17e-07	10.44	up	1e-07	2.43e-07	79682	centromere protein U
CENPW	7.94	up	1e-07	2.41e-07	8.96	up	1e-07	2.17e-07	9.01	up	1e-07	2.43e-07	387103	centromere protein W
CEP112	0.22	down	1e-07	2.2e-07	0.26	down	1e-07	2.31e-07	0.23	down	1e-07	2.33e-07	201134	centrosomal protein 112
CEP126	0.32	down	1e-07	2.2e-07	0.31	down	1e-07	2.31e-07	0.28	down	1e-07	2.33e-07	57562	centrosomal protein 126
CEP55	20.08	up	1e-07	2.41e-07	28.25	up	1e-07	2.17e-07	26.8	up	1e-07	2.43e-07	55165	centrosomal protein 55
CEP72	3.95	up	1e-07	2.41e-07	4.4	up	1e-07	2.17e-07	4.02	up	1e-07	2.43e-07	55722	centrosomal protein 72
CERS3	141.34	up	1e-07	2.41e-07	117.53	up	1e-07	2.17e-07	102.82	up	1e-07	2.43e-07	204219	ceramide synthase 3
CETP	0.17	down	1e-07	2.2e-07	0.14	down	1e-07	2.31e-07	0.17	down	1e-07	2.33e-07	1071	cholesteryl ester transfer protein
CFAP100	0.15	down	1e-07	2.2e-07	0.11	down	1e-07	2.31e-07	0.1	down	1e-07	2.33e-07	348807	cilia and flagella associated protein 100
CFAP126	0.27	down	1e-07	2.2e-07	0.22	down	1e-07	2.31e-07	0.24	down	1e-07	2.33e-07	257177	cilia and flagella associated protein 126
CFAP157	0.24	down	1e-07	2.2e-07	0.23	down	1e-07	2.31e-07	0.2	down	1e-07	2.33e-07	286207	cilia and flagella associated protein 157
CFAP161	0.17	down	1e-07	2.2e-07	0.14	down	1e-07	2.31e-07	0.15	down	1e-07	2.33e-07	161502	cilia and flagella associated protein 161
CFAP206	0.22	down	1e-07	2.2e-07	0.18	down	1e-07	2.31e-07	0.2	down	1e-07	2.33e-07	154313	cilia and flagella associated protein 206
CFAP221	0.052	down	1e-07	2.2e-07	0.023	down	1e-07	2.31e-07	0.034	down	1e-07	2.33e-07	200373	cilia and flagella associated protein 221
CFAP43	0.13	down	1e-07	2.2e-07	0.098	down	1e-07	2.31e-07	0.084	down	1e-07	2.33e-07	80217	cilia and flagella associated protein 43
CFAP45	0.27	down	1e-07	2.2e-07	0.23	down	1e-07	2.31e-07	0.23	down	1e-07	2.33e-07	25790	cilia and flagella associated protein 45
CFAP52	0.1	down	1e-07	2.2e-07	0.099	down	1e-07	2.31e-07	0.076	down	1e-07	2.33e-07	146845	cilia and flagella associated protein 52
CFAP57	0.15	down	1e-07	2.2e-07	0.12	down	1e-07	2.31e-07	0.11	down	1e-07	2.33e-07	149465	cilia and flagella associated protein 57
CFAP58	0.23	down	1e-07	2.2e-07	0.18	down	1e-07	2.31e-07	0.14	down	1e-07	2.33e-07	159686	cilia and flagella associated protein 58
CFAP61	0.2	down	1e-07	2.2e-07	0.13	down	1e-07	2.31e-07	0.14	down	1e-07	2.33e-07	26074	cilia and flagella associated protein 61
CFAP65	0.077	down	1e-07	2.2e-07	0.055	down	1e-07	2.31e-07	0.053	down	1e-07	2.33e-07	255101	cilia and flagella associated protein 65
CFAP73	0.19	down	1e-07	2.2e-07	0.16	down	1e-07	2.31e-07	0.15	down	1e-07	2.33e-07	387885	cilia and flagella associated protein 73
CFAP74	0.33	down	2.2e-06	6.13e-05	0.28	down	1e-07	2.18e-06	0.22	down	1e-07	2.33e-07	85452	cilia and flagella associated protein 74
CFAP77	0.1	down	1e-07	2.2e-07	0.086	down	1e-07	2.31e-07	0.081	down	1e-07	2.33e-07	389799	cilia and flagella associated protein 77
CFD	0.12	down	1e-07	2.2e-07	0.1	down	1e-07	2.31e-07	0.1	down	1e-07	2.33e-07	1675	complement factor D
CFI	0.29	down	1e-07	2.2e-07	0.24	down	1e-07	2.31e-07	0.25	down	1e-07	2.33e-07	3426	complement factor I
CFL2	0.27	down	1e-07	2.2e-07	0.24	down	1e-07	2.31e-07	0.29	down	1e-07	2.33e-07	1073	cofilin 2
CFP	0.13	down	1e-07	2.2e-07	0.099	down	1e-07	2.31e-07	0.098	down	1e-07	2.33e-07	5199	complement factor properdin
CFTR	0.089	down	1e-07	2.2e-07	0.033	down	1e-07	2.31e-07	0.053	down	1e-07	2.33e-07	1080	cystic fibrosis transmembrane conductance regulator
CGB7	5.33	up	1e-07	2.41e-07	8.01	up	1e-07	2.17e-07	5.89	up	1e-07	2.43e-07	94027	chorionic gonadotropin beta subunit 7
CGN	0.2	down	1e-07	2.2e-07	0.18	down	1e-07	2.31e-07	0.22	down	1e-07	2.33e-07	57530	cingulin
CGNL1	0.098	down	1e-07	2.2e-07	0.087	down	1e-07	2.31e-07	0.079	down	1e-07	2.33e-07	84952	cingulin-like 1
CGREF1	11.8	up	1e-07	2.41e-07	16.67	up	1e-07	2.17e-07	20.42	up	1e-07	2.43e-07	10669	cell growth regulator with EF-hand domain 1
CH25H	0.3	down	1e-07	2.2e-07	0.24	down	1e-07	2.31e-07	0.28	down	3e-07	7.08e-06	9023	cholesterol 25-hydroxylase
CHAC1	3.51	up	1e-07	2.41e-07	3.76	up	1e-07	2.17e-07	3.51	up	1e-07	2.43e-07	79094	ChaC glutathione specific gamma-glutamylcyclotransferase 1
CHAC2	4.03	up	1e-07	2.41e-07	4.52	up	1e-07	2.17e-07	6.03	up	1e-07	2.43e-07	494143	ChaC cation transport regulator homolog 2
CHAF1A	4.07	up	1e-07	2.41e-07	4.99	up	1e-07	2.17e-07	4.14	up	1e-07	2.43e-07	10036	chromatin assembly factor 1 subunit A
CHAF1B	5.46	up	1e-07	2.41e-07	6.4	up	1e-07	2.17e-07	6.64	up	1e-07	2.43e-07	8208	chromatin assembly factor 1 subunit B
CHEK1	7.57	up	1e-07	2.41e-07	8.8	up	1e-07	2.17e-07	8.97	up	1e-07	2.43e-07	1111	checkpoint kinase 1
CHEK2	5.26	up	1e-07	2.41e-07	6.37	up	1e-07	2.17e-07	5.95	up	1e-07	2.43e-07	11200	checkpoint kinase 2
CHGB	5.26	up	1e-07	2.41e-07	5.89	up	1e-07	1.94e-06	7.16	up	1e-07	2.11e-06	1114	chromogranin B
CHI3L2	0.073	down	1e-07	2.2e-07	0.051	down	1e-07	2.31e-07	0.048	down	1e-07	2.33e-07	1117	chitinase 3 like 2
CHIA	0.02	down	1e-07	2.2e-07	0.012	down	1e-07	2.31e-07	0.018	down	1e-07	2.33e-07	27159	chitinase, acidic
CHIT1	0.33	down	0.0003139	0.0201	0.22	down	2.2e-06	5.62e-05	0.23	down	9e-07	2.29e-05	1118	chitinase 1
CHODL	9.73	up	1e-07	2.41e-07	7.38	up	1e-07	2.17e-07	9.63	up	1e-07	2.43e-07	140578	chondrolectin
CHP2	14.55	up	1e-07	2.41e-07	10.96	up	1e-07	2.17e-07	10.98	up	1e-07	2.43e-07	63928	calcineurin like EF-hand protein 2
CHRDL1	0.039	down	1e-07	2.2e-07	0.028	down	1e-07	2.31e-07	0.036	down	1e-07	2.33e-07	91851	chordin-like 1
CHRM1	0.049	down	1e-07	2.2e-07	0.039	down	1e-07	2.31e-07	0.043	down	1e-07	2.33e-07	1128	cholinergic receptor muscarinic 1
CHRM2	0.13	down	1e-07	2.2e-07	0.12	down	1e-07	2.31e-07	0.13	down	1e-07	2.33e-07	1129	cholinergic receptor muscarinic 2
CHRM3	3.38	up	1e-07	2.41e-07	3.88	up	1e-07	2.17e-07	3.86	up	1e-07	2.43e-07	1131	cholinergic receptor muscarinic 3
CHRNA2	0.14	down	1e-07	2.2e-07	0.15	down	1e-07	2.31e-07	0.14	down	1e-07	2.33e-07	1135	cholinergic receptor nicotinic alpha 2 subunit
CHRNA5	9.55	up	1e-07	2.41e-07	12.07	up	1e-07	2.17e-07	12.43	up	1e-07	2.43e-07	1138	cholinergic receptor nicotinic alpha 5 subunit
CHRNB2	5.21	up	1e-07	2.41e-07	5.54	up	1e-07	2.17e-07	5.62	up	1e-07	2.43e-07	1141	cholinergic receptor nicotinic beta 2 subunit
CHRNB4	18.36	up	1e-07	2.41e-07	20.88	up	1e-07	2.17e-07	13.86	up	1e-07	2.43e-07	1143	cholinergic receptor nicotinic beta 4 subunit
CHTF18	5.27	up	1e-07	2.41e-07	7	up	1e-07	2.17e-07	6	up	1e-07	2.43e-07	63922	chromosome transmission fidelity factor 18
CIART	4.52	up	1e-07	2.41e-07	4.03	up	1e-07	2.17e-07	5.01	up	1e-07	2.43e-07	148523	circadian associated repressor of transcription
CIB2	3.94	up	1e-07	2.41e-07	3.79	up	1e-07	2.17e-07	4.37	up	1e-07	2.43e-07	10518	calcium and integrin binding family member 2
CIITA	0.29	down	1e-07	2.2e-07	0.27	down	1e-07	2.31e-07	0.21	down	1e-07	2.33e-07	4261	class II, major histocompatibility complex, transactivator
CILP2	8.4	up	1e-07	2.41e-07	9.72	up	1e-07	2.17e-07	8.83	up	1e-07	2.43e-07	148113	cartilage intermediate layer protein 2
CISH	0.28	down	1e-07	2.2e-07	0.25	down	1e-07	2.31e-07	0.23	down	1e-07	2.33e-07	1154	cytokine inducible SH2 containing protein
CITED2	0.19	down	1e-07	2.2e-07	0.15	down	1e-07	2.31e-07	0.18	down	1e-07	2.33e-07	10370	Cbp/p300 interacting transactivator with Glu/Asp rich carboxy-terminal domain 2
CKAP2	4.2	up	1e-07	2.41e-07	4.6	up	1e-07	2.17e-07	4.44	up	1e-07	2.43e-07	26586	cytoskeleton associated protein 2
CKAP2L	22.01	up	1e-07	2.41e-07	28.2	up	1e-07	2.17e-07	27.58	up	1e-07	2.43e-07	150468	cytoskeleton associated protein 2 like
CKMT1A	19.18	up	1e-07	2.41e-07	25.98	up	1e-07	2.17e-07	17.73	up	1e-07	2.43e-07	548596	creatine kinase, mitochondrial 1A
CKMT1B	19.61	up	1e-07	2.41e-07	24.02	up	1e-07	2.17e-07	14.42	up	1e-07	2.43e-07	1159	creatine kinase, mitochondrial 1B
CKMT2	0.22	down	1e-07	2.2e-07	0.2	down	1e-07	2.31e-07	0.22	down	1e-07	2.33e-07	1160	creatine kinase, mitochondrial 2
CKS1B	5.25	up	1e-07	2.41e-07	5.66	up	1e-07	2.17e-07	6.57	up	1e-07	2.43e-07	1163	CDC28 protein kinase regulatory subunit 1B
CKS2	3.31	up	1e-07	2.41e-07	3.84	up	1e-07	2.17e-07	4.11	up	1e-07	2.43e-07	1164	CDC28 protein kinase regulatory subunit 2
CLCA2	83.82	up	1e-07	2.41e-07	68.72	up	1e-07	2.17e-07	56.69	up	1e-07	2.43e-07	9635	chloride channel accessory 2
CLCA4	19.18	up	1e-07	2.41e-07	16.59	up	1e-07	2.17e-07	17.46	up	1e-07	2.43e-07	22802	chloride channel accessory 4
CLCN2	5.43	up	1e-07	2.41e-07	6.79	up	1e-07	2.17e-07	5.38	up	1e-07	2.43e-07	1181	chloride voltage-gated channel 2
CLCN4	0.3	down	1e-07	2.2e-07	0.27	down	1e-07	2.31e-07	0.27	down	1e-07	2.33e-07	1183	chloride voltage-gated channel 4
CLDN1	7.58	up	1e-07	2.41e-07	7.16	up	1e-07	2.17e-07	5.32	up	1e-07	2.43e-07	9076	claudin 1
CLDN18	0.004	down	1e-07	2.2e-07	0.0015	down	1e-07	2.31e-07	0.0025	down	1e-07	2.33e-07	51208	claudin 18
CLDN2	0.27	down	1e-07	2.2e-07	0.19	down	1e-07	2.31e-07	0.2	down	1e-07	2.33e-07	9075	claudin 2
CLDN5	0.1	down	1e-07	2.2e-07	0.082	down	1e-07	2.31e-07	0.09	down	1e-07	2.33e-07	7122	claudin 5
CLEC10A	0.27	down	1e-07	2.2e-07	0.24	down	1e-07	2.31e-07	0.21	down	1e-07	2.33e-07	10462	C-type lectin domain family 10 member A
CLEC12A	0.12	down	1e-07	2.2e-07	0.11	down	1e-07	2.31e-07	0.12	down	1e-07	2.33e-07	160364	C-type lectin domain family 12 member A
CLEC12B	0.33	down	1e-07	2.2e-07	0.33	down	1e-07	2.31e-07	0.31	down	1e-07	2.33e-07	387837	C-type lectin domain family 12 member B
CLEC14A	0.12	down	1e-07	2.2e-07	0.098	down	1e-07	2.31e-07	0.11	down	1e-07	2.33e-07	161198	C-type lectin domain family 14 member A
CLEC1A	0.16	down	1e-07	2.2e-07	0.15	down	1e-07	2.31e-07	0.16	down	1e-07	2.33e-07	51267	C-type lectin domain family 1 member A
CLEC2L	13.96	up	1e-07	2.41e-07	8.63	up	1e-07	2.17e-07	15.35	up	1e-07	2.43e-07	154790	C-type lectin domain family 2 member L
CLEC3B	0.035	down	1e-07	2.2e-07	0.022	down	1e-07	2.31e-07	0.028	down	1e-07	2.33e-07	7123	C-type lectin domain family 3 member B
CLEC4D	0.24	down	1e-07	2.2e-07	0.23	down	1e-07	2.31e-07	0.23	down	1e-07	2.33e-07	338339	C-type lectin domain family 4 member D
CLEC4E	0.22	down	1e-07	2.2e-07	0.2	down	1e-07	2.31e-07	0.19	down	1e-07	2.33e-07	26253	C-type lectin domain family 4 member E
CLEC4F	0.28	down	1e-07	2.2e-07	0.31	down	1e-07	2.31e-07	0.23	down	1e-07	2.33e-07	165530	C-type lectin domain family 4 member F
CLEC4M	0.079	down	1e-07	2.2e-07	0.074	down	1e-07	2.31e-07	0.072	down	1e-07	2.33e-07	10332	C-type lectin domain family 4 member M
CLEC6A	0.24	down	1e-07	2.2e-07	0.23	down	1e-07	2.31e-07	0.26	down	1e-07	2.33e-07	93978	C-type lectin domain family 6 member A
CLEC9A	0.25	down	1e-07	2.2e-07	0.21	down	1e-07	2.31e-07	0.28	down	1e-07	2.33e-07	283420	C-type lectin domain family 9 member A
CLIC2	0.21	down	1e-07	2.2e-07	0.2	down	1e-07	2.31e-07	0.21	down	1e-07	2.33e-07	1193	chloride intracellular channel 2
CLIC3	0.097	down	1e-07	2.2e-07	0.086	down	1e-07	2.31e-07	0.087	down	1e-07	2.33e-07	9022	chloride intracellular channel 3
CLIC5	0.017	down	1e-07	2.2e-07	0.011	down	1e-07	2.31e-07	0.015	down	1e-07	2.33e-07	53405	chloride intracellular channel 5
CLSPN	10.51	up	1e-07	2.41e-07	14.53	up	1e-07	2.17e-07	13.31	up	1e-07	2.43e-07	63967	claspin
CLUL1	0.3	down	1e-07	2.2e-07	0.23	down	1e-07	2.31e-07	0.3	down	3.1e-06	9.06e-05	27098	clusterin like 1
CMA1	0.28	down	1e-07	2.2e-07	0.26	down	1e-07	2.31e-07	0.28	down	1e-07	2.33e-07	1215	chymase 1
CMKLR1	0.32	down	1e-07	2.2e-07	0.28	down	1e-07	2.31e-07	0.3	down	1e-07	2.33e-07	1240	chemerin chemokine-like receptor 1
CMSS1	3.31	up	1e-07	2.41e-07	3.48	up	1e-07	2.17e-07	3.56	up	1e-07	2.43e-07	84319	cms1 ribosomal small subunit homolog (yeast)
CMTM2	0.16	down	1e-07	2.2e-07	0.17	down	1e-07	2.31e-07	0.18	down	1e-07	2.33e-07	146225	CKLF like MARVEL transmembrane domain containing 2
CMTM5	0.16	down	1e-07	2.2e-07	0.2	down	1e-07	2.31e-07	0.18	down	1e-07	2.33e-07	116173	CKLF like MARVEL transmembrane domain containing 5
CNFN	17.13	up	1e-07	2.41e-07	16.84	up	1e-07	2.17e-07	15.22	up	1e-07	2.43e-07	84518	cornifelin
CNGA4	0.19	down	1e-07	2.2e-07	0.16	down	1e-07	2.31e-07	0.14	down	1e-07	2.33e-07	1262	cyclic nucleotide gated channel alpha 4
CNGB3	8.65	up	1e-07	2.41e-07	7.7	up	1e-07	2.17e-07	10.46	up	1e-07	2.43e-07	54714	cyclic nucleotide gated channel beta 3
CNIH2	3.84	up	1e-07	2.41e-07	4.03	up	1e-07	2.17e-07	5.02	up	1e-07	2.43e-07	254263	cornichon family AMPA receptor auxiliary protein 2
CNKSR2	0.18	down	1e-07	2.2e-07	0.21	down	1e-07	2.31e-07	0.18	down	1e-07	2.33e-07	22866	connector enhancer of kinase suppressor of Ras 2
CNN1	0.24	down	1e-07	2.2e-07	0.24	down	1e-07	2.31e-07	0.25	down	1e-07	2.33e-07	1264	calponin 1
CNNM1	5.9	up	1e-07	2.41e-07	8.48	up	1e-07	2.17e-07	5.65	up	1e-07	2.11e-06	26507	cyclin and CBS domain divalent metal cation transport mediator 1
CNR1	0.18	down	1e-07	2.2e-07	0.1	down	1e-07	2.31e-07	0.11	down	1e-07	2.33e-07	1268	cannabinoid receptor 1 (brain)
CNRIP1	0.24	down	1e-07	2.2e-07	0.23	down	1e-07	2.31e-07	0.24	down	1e-07	2.33e-07	25927	cannabinoid receptor interacting protein 1
CNTD2	3.91	up	1e-07	2.41e-07	5.34	up	1e-07	2.17e-07	7.22	up	1e-07	2.43e-07	79935	cyclin N-terminal domain containing 2
CNTFR	0.19	down	1e-07	2.2e-07	0.24	down	2e-07	4.4e-06	0.26	down	1.33e-05	0.000489	1271	ciliary neurotrophic factor receptor
CNTN4	0.18	down	1e-07	2.2e-07	0.15	down	1e-07	2.31e-07	0.19	down	1e-07	2.33e-07	152330	contactin 4
CNTN5	3.98	up	1e-07	2.41e-07	4.4	up	1e-07	2.17e-07	4.67	up	1e-07	2.43e-07	53942	contactin 5
CNTN6	0.012	down	1e-07	2.2e-07	0.0079	down	1e-07	2.31e-07	0.0087	down	1e-07	2.33e-07	27255	contactin 6
CNTNAP2	20.13	up	1e-07	2.41e-07	23.3	up	1e-07	2.17e-07	17.89	up	1e-07	2.43e-07	26047	contactin associated protein-like 2
COBL	0.091	down	1e-07	2.2e-07	0.072	down	1e-07	2.31e-07	0.076	down	1e-07	2.33e-07	23242	cordon-bleu WH2 repeat protein
COCH	9.74	up	1e-07	2.41e-07	12.34	up	1e-07	2.17e-07	11.91	up	1e-07	2.43e-07	1690	cochlin
COL10A1	12.29	up	1e-07	2.41e-07	13.97	up	1e-07	2.17e-07	15.13	up	1e-07	2.43e-07	1300	collagen type X alpha 1
COL11A1	96.96	up	1e-07	2.41e-07	134.15	up	1e-07	2.17e-07	121.66	up	1e-07	2.43e-07	1301	collagen type XI alpha 1
COL13A1	0.19	down	1e-07	2.2e-07	0.21	down	1e-07	2.31e-07	0.17	down	1e-07	2.33e-07	1305	collagen type XIII alpha 1
COL14A1	0.3	down	1e-07	2.2e-07	0.25	down	1e-07	2.31e-07	0.25	down	1e-07	2.33e-07	7373	collagen type XIV alpha 1
COL17A1	64.07	up	1e-07	2.41e-07	76.74	up	1e-07	2.17e-07	35.77	up	1e-07	2.43e-07	1308	collagen type XVII alpha 1
COL1A1	5.04	up	1e-07	2.41e-07	5.73	up	1e-07	2.17e-07	4.81	up	1e-07	2.43e-07	1277	collagen type I alpha 1
COL21A1	0.28	down	2.4e-06	6.77e-05	0.23	down	1.4e-06	3.43e-05	0.21	down	1e-07	2.27e-06	81578	collagen type XXI alpha 1
COL22A1	11.15	up	1e-07	2.41e-07	12.13	up	1e-07	2.17e-07	7.94	up	1e-07	2.43e-07	169044	collagen type XXII alpha 1
COL24A1	3.46	up	1e-07	2.41e-07	3.38	up	1e-07	2.17e-07	3.01	up	1e-07	2.43e-07	255631	collagen type XXIV alpha 1
COL2A1	5.87	up	3e-07	6.29e-06	4.55	up	2.7e-06	5.61e-05	4.15	up	4.6e-06	0.000101	1280	collagen type II alpha 1
COL3A1	4.26	up	1e-07	2.41e-07	4.53	up	1e-07	2.17e-07	4.17	up	1e-07	2.43e-07	1281	collagen type III alpha 1
COL4A3	0.04	down	1e-07	2.2e-07	0.026	down	1e-07	2.31e-07	0.03	down	1e-07	2.33e-07	1285	collagen type IV alpha 3
COL4A4	0.087	down	1e-07	2.2e-07	0.072	down	1e-07	2.31e-07	0.073	down	1e-07	2.33e-07	1286	collagen type IV alpha 4
COL4A6	6.61	up	1e-07	2.41e-07	7.49	up	1e-07	2.17e-07	3.89	up	9.71e-05	0.00291	1288	collagen type IV alpha 6
COL5A2	3.02	up	1e-07	2.41e-07	3.44	up	1e-07	2.17e-07	3.08	up	1e-07	2.43e-07	1290	collagen type V alpha 2
COL6A5	0.1	down	1e-07	2.2e-07	0.081	down	1e-07	2.31e-07	0.067	down	1e-07	2.33e-07	256076	collagen type VI alpha 5
COL6A6	0.053	down	1e-07	2.2e-07	0.034	down	1e-07	2.31e-07	0.032	down	1e-07	2.33e-07	131873	collagen type VI alpha 6
COL7A1	88.06	up	1e-07	2.41e-07	102.89	up	1e-07	2.17e-07	51.86	up	1e-07	2.43e-07	1294	collagen type VII alpha 1
COL9A3	6.37	up	1e-07	2.41e-07	7.06	up	1e-07	2.17e-07	6.8	up	1e-07	2.43e-07	1299	collagen type IX alpha 3
COLEC10	0.18	down	1e-07	2.2e-07	0.15	down	1e-07	2.31e-07	0.17	down	1e-07	2.33e-07	10584	collectin subfamily member 10
COLEC12	0.11	down	1e-07	2.2e-07	0.1	down	1e-07	2.31e-07	0.094	down	1e-07	2.33e-07	81035	collectin subfamily member 12
COQ3	3.6	up	1e-07	2.41e-07	3.65	up	1e-07	2.17e-07	3.83	up	1e-07	2.43e-07	51805	coenzyme Q3, methyltransferase
CORO2B	0.16	down	1e-07	2.2e-07	0.11	down	1e-07	2.31e-07	0.12	down	1e-07	2.33e-07	10391	coronin 2B
COX4I2	0.11	down	1e-07	2.2e-07	0.077	down	1e-07	2.31e-07	0.098	down	1e-07	2.33e-07	84701	cytochrome c oxidase subunit 4I2
COX6B2	17.23	up	1e-07	2.41e-07	21.69	up	1e-07	2.17e-07	12.51	up	1e-07	2.43e-07	125965	cytochrome c oxidase subunit 6B2
COX7A1	0.18	down	1e-07	2.2e-07	0.17	down	1e-07	2.31e-07	0.19	down	1e-07	2.33e-07	1346	cytochrome c oxidase subunit 7A1
CPA3	0.16	down	1e-07	2.2e-07	0.13	down	1e-07	2.31e-07	0.15	down	1e-07	2.33e-07	1359	carboxypeptidase A3
CPA4	12.61	up	1e-07	2.41e-07	12.24	up	1e-07	2.17e-07	8.47	up	1e-07	2.43e-07	51200	carboxypeptidase A4
CPAMD8	0.076	down	1e-07	2.2e-07	0.051	down	1e-07	2.31e-07	0.064	down	1e-07	2.33e-07	27151	C3 and PZP like, alpha-2-macroglobulin domain containing 8
CPB2	0.0077	down	1e-07	2.2e-07	0.0044	down	1e-07	2.31e-07	0.0056	down	1e-07	2.33e-07	1361	carboxypeptidase B2
CPED1	0.11	down	1e-07	2.2e-07	0.097	down	1e-07	2.31e-07	0.11	down	1e-07	2.33e-07	79974	cadherin like and PC-esterase domain containing 1
CPM	0.12	down	1e-07	2.2e-07	0.099	down	1e-07	2.31e-07	0.12	down	1e-07	2.33e-07	1368	carboxypeptidase M
CPNE7	4.86	up	1e-07	2.41e-07	5.18	up	1e-07	2.17e-07	5.38	up	1e-07	2.43e-07	27132	copine 7
CPXM1	5.09	up	1e-07	2.41e-07	5.05	up	1e-07	2.17e-07	4.59	up	1e-07	2.43e-07	56265	carboxypeptidase X (M14 family), member 1
CR1	0.22	down	1e-07	2.2e-07	0.17	down	1e-07	2.31e-07	0.21	down	1e-07	2.33e-07	1378	complement component 3b/4b receptor 1 (Knops blood group)
CRABP1	11.71	up	1e-07	2.41e-07	10.36	up	1e-07	2.17e-07	10.34	up	1e-07	2.43e-07	1381	cellular retinoic acid binding protein 1
CRABP2	20.09	up	1e-07	2.41e-07	16.92	up	1e-07	2.17e-07	17.49	up	1e-07	2.43e-07	1382	cellular retinoic acid binding protein 2
CRCT1	8.96	up	1e-07	2.41e-07	8.36	up	1e-07	2.17e-07	5.5	up	4e-07	8.18e-06	54544	cysteine rich C-terminal 1
CREB3L1	0.31	down	1e-07	2.2e-07	0.31	down	1e-07	2.31e-07	0.27	down	1e-07	2.33e-07	90993	cAMP responsive element binding protein 3-like 1
CREG2	7.03	up	1e-07	2.41e-07	8.32	up	1e-07	2.17e-07	7.29	up	1e-07	2.43e-07	200407	cellular repressor of E1A stimulated genes 2
CRIP1	0.15	down	1e-07	2.2e-07	0.15	down	1e-07	2.31e-07	0.15	down	1e-07	2.33e-07	1396	cysteine rich protein 1
CRIP2	0.22	down	1e-07	2.2e-07	0.22	down	1e-07	2.31e-07	0.21	down	1e-07	2.33e-07	1397	cysteine rich protein 2
CRTAC1	0.053	down	1e-07	2.2e-07	0.021	down	1e-07	2.31e-07	0.027	down	1e-07	2.33e-07	55118	cartilage acidic protein 1
CRTAM	0.24	down	1e-07	2.2e-07	0.21	down	1e-07	2.31e-07	0.23	down	1e-07	2.33e-07	56253	cytotoxic and regulatory T-cell molecule
CRY2	0.31	down	1e-07	2.2e-07	0.27	down	1e-07	2.31e-07	0.27	down	1e-07	2.33e-07	1408	cryptochrome circadian clock 2
CRYM	0.074	down	1e-07	2.2e-07	0.036	down	1e-07	2.31e-07	0.061	down	1e-07	2.33e-07	1428	crystallin mu
CSAG1	7.54	up	2e-07	4.22e-06	4.83	up	1.17e-05	0.000281	6.28	up	1.12e-05	0.000264	158511	chondrosarcoma associated gene 1
CSAG3	14.94	up	1e-07	2.41e-07	10.26	up	1e-07	2.17e-07	11.77	up	1e-07	2.43e-07	389903	CSAG family member 3
CSDC2	0.31	down	1e-07	2.2e-07	0.25	down	1e-07	2.31e-07	0.29	down	1e-07	2.33e-07	27254	cold shock domain containing C2
CSF1	0.29	down	1e-07	2.2e-07	0.3	down	1e-07	2.31e-07	0.25	down	1e-07	2.33e-07	1435	colony stimulating factor 1
CSF2	0.27	down	1e-07	2.2e-07	0.28	down	4e-07	9.01e-06	0.21	down	1e-07	2.33e-07	1437	colony stimulating factor 2
CSF2RA	0.3	down	1e-07	2.2e-07	0.26	down	1e-07	2.31e-07	0.29	down	1e-07	2.33e-07	1438	colony stimulating factor 2 receptor alpha subunit
CSF2RB	0.3	down	1e-07	2.2e-07	0.27	down	1e-07	2.31e-07	0.25	down	1e-07	2.33e-07	1439	colony stimulating factor 2 receptor beta common subunit
CSF3	0.038	down	1e-07	2.2e-07	0.028	down	1e-07	2.31e-07	0.023	down	1e-07	2.33e-07	1440	colony stimulating factor 3
CSF3R	0.14	down	1e-07	2.2e-07	0.1	down	1e-07	2.31e-07	0.12	down	1e-07	2.33e-07	1441	colony stimulating factor 3 receptor
CSRNP1	0.11	down	1e-07	2.2e-07	0.092	down	1e-07	2.31e-07	0.098	down	1e-07	2.33e-07	64651	cysteine and serine rich nuclear protein 1
CST1	44.81	up	1e-07	2.41e-07	63.35	up	1e-07	2.17e-07	89.59	up	1e-07	2.43e-07	1469	cystatin SN
CST4	5.98	up	1e-07	2.41e-07	8.39	up	1e-07	2.17e-07	10.15	up	1e-07	2.43e-07	1472	cystatin S
CST5	0.084	down	1e-07	2.2e-07	0.075	down	1e-07	2.31e-07	0.077	down	1e-07	2.33e-07	1473	cystatin D
CST6	0.15	down	1e-07	2.2e-07	0.14	down	1e-07	2.31e-07	0.13	down	1e-07	2.33e-07	1474	cystatin E/M
CSTA	5.85	up	1e-07	2.41e-07	6.64	up	1e-07	2.17e-07	4.49	up	1e-07	2.43e-07	1475	cystatin A
CT83	4.03	up	2.46e-05	0.00065	3.11	up	0.0002595	0.00976	5.41	up	5.3e-06	0.000118	203413	cancer/testis antigen 83
CTAG1B	5.44	up	9.7e-06	0.000233	3.72	up	0.0004167	0.0164	6.04	up	4.44e-05	0.00122	1485	cancer/testis antigen 1B
CTCFL	3.21	up	6.1e-06	0.000141	3.55	up	2.1e-06	4.29e-05	3.28	up	6e-07	1.23e-05	140690	CCCTC-binding factor like
CTGF	0.24	down	1e-07	2.2e-07	0.22	down	1e-07	2.31e-07	0.24	down	1e-07	2.33e-07	1490	connective tissue growth factor
CTHRC1	10.37	up	1e-07	2.41e-07	12.25	up	1e-07	2.17e-07	12.12	up	1e-07	2.43e-07	115908	collagen triple helix repeat containing 1
CTNND2	0.074	down	1e-07	2.2e-07	0.042	down	1e-07	2.31e-07	0.076	down	1e-07	2.33e-07	1501	catenin delta 2
CTSE	0.12	down	1e-07	2.2e-07	0.039	down	1e-07	2.31e-07	0.072	down	1e-07	2.33e-07	1510	cathepsin E
CTSG	0.17	down	1e-07	2.2e-07	0.12	down	1e-07	2.31e-07	0.16	down	1e-07	2.33e-07	1511	cathepsin G
CTSH	0.19	down	1e-07	2.2e-07	0.14	down	1e-07	2.31e-07	0.15	down	1e-07	2.33e-07	1512	cathepsin H
CTSO	0.29	down	1e-07	2.2e-07	0.28	down	1e-07	2.31e-07	0.3	down	1e-07	2.33e-07	1519	cathepsin O
CTSS	0.22	down	1e-07	2.2e-07	0.19	down	1e-07	2.31e-07	0.21	down	1e-07	2.33e-07	1520	cathepsin S
CTSV	22.85	up	1e-07	2.41e-07	21.99	up	1e-07	2.17e-07	24.44	up	1e-07	2.43e-07	1515	cathepsin V
CTSW	0.2	down	1e-07	2.2e-07	0.19	down	1e-07	2.31e-07	0.17	down	1e-07	2.33e-07	1521	cathepsin W
CX3CR1	0.11	down	1e-07	2.2e-07	0.085	down	1e-07	2.31e-07	0.083	down	1e-07	2.33e-07	1524	C-X3-C motif chemokine receptor 1
CXCL12	0.25	down	1e-07	2.2e-07	0.22	down	1e-07	2.31e-07	0.22	down	1e-07	2.33e-07	6387	C-X-C motif chemokine ligand 12
CXCL13	13.3	up	1e-07	2.41e-07	11.43	up	1e-07	2.17e-07	10.54	up	1e-07	2.43e-07	10563	C-X-C motif chemokine ligand 13
CXCL14	13.84	up	1e-07	2.41e-07	12.46	up	1e-07	2.17e-07	9.8	up	1e-07	2.43e-07	9547	C-X-C motif chemokine ligand 14
CXCL16	0.26	down	1e-07	2.2e-07	0.26	down	1e-07	2.31e-07	0.25	down	1e-07	2.33e-07	58191	C-X-C motif chemokine ligand 16
CXCL17	0.19	down	1e-07	2.2e-07	0.11	down	1e-07	2.31e-07	0.14	down	1e-07	2.33e-07	284340	C-X-C motif chemokine ligand 17
CXCL2	0.054	down	1e-07	2.2e-07	0.038	down	1e-07	2.31e-07	0.039	down	1e-07	2.33e-07	2920	C-X-C motif chemokine ligand 2
CXCL3	0.11	down	1e-07	2.2e-07	0.11	down	1e-07	2.31e-07	0.09	down	1e-07	2.33e-07	2921	C-X-C motif chemokine ligand 3
CXCL5	0.091	down	1e-07	2.2e-07	0.094	down	1e-07	2.31e-07	0.077	down	1e-07	2.33e-07	6374	C-X-C motif chemokine ligand 5
CXCL6	3.35	up	0.0002268	0.00769	3.88	up	6.05e-05	0.00185	3.71	up	0.000948	0.0322	6372	C-X-C motif chemokine ligand 6
CXCR1	0.083	down	1e-07	2.2e-07	0.078	down	1e-07	2.31e-07	0.08	down	1e-07	2.33e-07	3577	C-X-C motif chemokine receptor 1
CXCR2	0.16	down	1e-07	2.2e-07	0.13	down	1e-07	2.31e-07	0.12	down	1e-07	2.33e-07	3579	C-X-C motif chemokine receptor 2
CXorf21	0.33	down	1e-07	2.2e-07	0.3	down	1e-07	2.31e-07	0.32	down	1e-07	2.33e-07	80231	chromosome X open reading frame 21
CXorf36	0.18	down	1e-07	2.2e-07	0.16	down	1e-07	2.31e-07	0.17	down	1e-07	2.33e-07	79742	chromosome X open reading frame 36
CYB5A	0.22	down	1e-07	2.2e-07	0.16	down	1e-07	2.31e-07	0.22	down	1e-07	2.33e-07	1528	cytochrome b5 type A
CYB5R2	4.46	up	1e-07	2.41e-07	3.48	up	1e-07	2.17e-07	3.5	up	1e-07	2.43e-07	51700	cytochrome b5 reductase 2
CYBB	0.18	down	1e-07	2.2e-07	0.16	down	1e-07	2.31e-07	0.16	down	1e-07	2.33e-07	1536	cytochrome b-245 beta chain
CYBRD1	0.18	down	1e-07	2.2e-07	0.18	down	1e-07	2.31e-07	0.17	down	1e-07	2.33e-07	79901	cytochrome b reductase 1
CYFIP2	0.31	down	1e-07	2.2e-07	0.26	down	1e-07	2.31e-07	0.26	down	1e-07	2.33e-07	26999	cytoplasmic FMR1 interacting protein 2
CYP17A1	0.1	down	1e-07	2.2e-07	0.095	down	1e-07	2.31e-07	0.11	down	1e-07	2.33e-07	1586	cytochrome P450 family 17 subfamily A member 1
CYP1A2	0.071	down	1e-07	2.2e-07	0.064	down	1e-07	2.31e-07	0.076	down	1e-07	2.33e-07	1544	cytochrome P450 family 1 subfamily A member 2
CYP21A2	0.2	down	1e-07	2.2e-07	0.17	down	1e-07	2.31e-07	0.14	down	1e-07	2.33e-07	1589	cytochrome P450 family 21 subfamily A member 2
CYP24A1	15.4	up	1e-07	2.41e-07	21.28	up	1e-07	2.17e-07	19.1	up	1e-07	2.43e-07	1591	cytochrome P450 family 24 subfamily A member 1
CYP26A1	14.84	up	1e-07	2.41e-07	17.99	up	1e-07	2.17e-07	14.02	up	1e-07	2.43e-07	1592	cytochrome P450 family 26 subfamily A member 1
CYP27A1	0.16	down	1e-07	2.2e-07	0.12	down	1e-07	2.31e-07	0.14	down	1e-07	2.33e-07	1593	cytochrome P450 family 27 subfamily A member 1
CYP27B1	4.71	up	1e-07	2.41e-07	5.05	up	1e-07	2.17e-07	5.03	up	1e-07	2.43e-07	1594	cytochrome P450 family 27 subfamily B member 1
CYP27C1	6.69	up	1e-07	2.41e-07	6.35	up	1e-07	2.17e-07	5.18	up	1e-07	2.11e-06	339761	cytochrome P450 family 27 subfamily C member 1
CYP2A6	0.24	down	1e-07	2.2e-07	0.23	down	1e-07	2.31e-07	0.27	down	2.85e-05	0.00121	1548	cytochrome P450 family 2 subfamily A member 6
CYP2F1	0.12	down	1e-07	2.2e-07	0.091	down	1e-07	2.31e-07	0.12	down	1e-07	2.33e-07	1572	cytochrome P450 family 2 subfamily F member 1
CYP2S1	3.64	up	1e-07	2.41e-07	3.67	up	1e-07	2.17e-07	3.58	up	1e-07	2.11e-06	29785	cytochrome P450 family 2 subfamily S member 1
CYP2W1	6.39	up	1e-07	2.15e-06	7.81	up	1e-07	2.17e-07	5.84	up	1.5e-06	3.12e-05	54905	cytochrome P450 family 2 subfamily W member 1
CYP3A5	0.21	down	1e-07	2.2e-07	0.25	down	3e-07	6.68e-06	0.17	down	1e-07	2.33e-07	1577	cytochrome P450 family 3 subfamily A member 5
CYP3A7	0.087	down	1e-07	2.2e-07	0.076	down	1e-07	2.31e-07	0.081	down	1e-07	2.33e-07	1551	cytochrome P450 family 3 subfamily A member 7
CYP4B1	0.017	down	1e-07	2.2e-07	0.0066	down	1e-07	2.31e-07	0.011	down	1e-07	2.33e-07	1580	cytochrome P450 family 4 subfamily B member 1
CYP4F11	16.82	up	1e-07	2.41e-07	10.91	up	1.6e-06	3.21e-05	11.72	up	5e-07	1.02e-05	57834	cytochrome P450 family 4 subfamily F member 11
CYP4F3	9.74	up	5e-07	1.05e-05	8.39	up	4e-06	8.58e-05	9.44	up	6e-07	1.23e-05	4051	cytochrome P450 family 4 subfamily F member 3
CYP4V2	0.31	down	1e-07	2.2e-07	0.3	down	1e-07	2.31e-07	0.31	down	1e-07	2.33e-07	285440	cytochrome P450 family 4 subfamily V member 2
CYR61	0.2	down	1e-07	2.2e-07	0.18	down	1e-07	2.31e-07	0.18	down	1e-07	2.33e-07	3491	cysteine rich angiogenic inducer 61
CYS1	0.19	down	1e-07	2.2e-07	0.23	down	1e-07	2.31e-07	0.18	down	1e-07	2.33e-07	192668	cystin 1
CYSLTR1	0.23	down	1e-07	2.2e-07	0.18	down	1e-07	2.31e-07	0.22	down	1e-07	2.33e-07	10800	cysteinyl leukotriene receptor 1
CYSRT1	3.43	up	4e-07	8.38e-06	4.39	up	1e-07	2.17e-07	3.2	up	4.1e-06	8.94e-05	375791	cysteine rich tail 1
CYTL1	0.27	down	1e-07	2.2e-07	0.27	down	1e-07	2.31e-07	0.28	down	9e-07	2.29e-05	54360	cytokine like 1
CYYR1	0.19	down	1e-07	2.2e-07	0.15	down	1e-07	2.31e-07	0.17	down	1e-07	2.33e-07	116159	cysteine and tyrosine rich 1
DAAM2	0.15	down	1e-07	2.2e-07	0.13	down	1e-07	2.31e-07	0.13	down	1e-07	2.33e-07	23500	dishevelled associated activator of morphogenesis 2
DAB2	0.3	down	1e-07	2.2e-07	0.29	down	1e-07	2.31e-07	0.23	down	1e-07	2.33e-07	1601	DAB2, clathrin adaptor protein
DACH1	0.17	down	1e-07	2.2e-07	0.13	down	1e-07	2.31e-07	0.14	down	1e-07	2.33e-07	1602	dachshund family transcription factor 1
DAPK1	0.18	down	1e-07	2.2e-07	0.16	down	1e-07	2.31e-07	0.17	down	1e-07	2.33e-07	1612	death associated protein kinase 1
DAPK2	0.17	down	1e-07	2.2e-07	0.14	down	1e-07	2.31e-07	0.12	down	1e-07	2.33e-07	23604	death-associated protein kinase 2
DAPL1	82.07	up	1e-07	2.41e-07	54.35	up	1e-07	2.17e-07	56.7	up	1e-07	2.43e-07	92196	death associated protein like 1
DAW1	0.065	down	1e-07	2.2e-07	0.055	down	1e-07	2.31e-07	0.073	down	1e-07	2.33e-07	164781	dynein assembly factor with WD repeats 1
DBF4	4.37	up	1e-07	2.41e-07	4.72	up	1e-07	2.17e-07	5.4	up	1e-07	2.43e-07	10926	DBF4 zinc finger
DCAF12L2	3.98	up	1e-07	2.15e-06	4.17	up	3e-07	5.74e-06	4.04	up	2e-07	4.13e-06	340578	DDB1 and CUL4 associated factor 12-like 2
DCC	0.25	down	8.8e-06	0.000305	0.18	down	1e-07	2.31e-07	0.16	down	1e-07	2.33e-07	1630	DCC netrin 1 receptor
DCDC2	0.068	down	1e-07	2.2e-07	0.038	down	1e-07	2.31e-07	0.072	down	1e-07	2.33e-07	51473	doublecortin domain containing 2
DCDC2B	0.11	down	1e-07	2.2e-07	0.088	down	1e-07	2.31e-07	0.083	down	1e-07	2.33e-07	149069	doublecortin domain containing 2B
DCHS1	0.31	down	1e-07	2.2e-07	0.28	down	1e-07	2.31e-07	0.28	down	1e-07	2.33e-07	8642	dachsous cadherin-related 1
DCN	0.27	down	1e-07	2.2e-07	0.26	down	1e-07	2.31e-07	0.24	down	1e-07	2.33e-07	1634	decorin
DCSTAMP	0.12	down	1e-07	2.2e-07	0.093	down	1e-07	2.31e-07	0.12	down	1e-07	2.33e-07	81501	dendrocyte expressed seven transmembrane protein
DDAH1	0.2	down	1e-07	2.2e-07	0.19	down	1e-07	2.31e-07	0.21	down	1e-07	2.33e-07	23576	dimethylarginine dimethylaminohydrolase 1
DDC	0.19	down	1e-07	2.2e-07	0.12	down	1e-07	2.31e-07	0.2	down	1.4e-05	0.00052	1644	dopa decarboxylase
DDIAS	5.06	up	1e-07	2.41e-07	6.63	up	1e-07	2.17e-07	6.2	up	1e-07	2.43e-07	220042	DNA damage induced apoptosis suppressor
DDN	7.53	up	1e-07	2.41e-07	10.84	up	1e-07	2.17e-07	11.58	up	1e-07	2.43e-07	23109	dendrin
DDO	0.16	down	1e-07	2.2e-07	0.15	down	1e-07	2.31e-07	0.17	down	1e-07	2.33e-07	8528	D-aspartate oxidase
DDR2	0.26	down	1e-07	2.2e-07	0.31	down	1e-07	2.31e-07	0.26	down	1e-07	2.33e-07	4921	discoidin domain receptor tyrosine kinase 2
DDX11	4.44	up	1e-07	2.41e-07	5.53	up	1e-07	2.17e-07	4.76	up	1e-07	2.43e-07	1663	DEAD/H-box helicase 11
DDX39A	3.01	up	1e-07	2.41e-07	3.22	up	1e-07	2.17e-07	3.52	up	1e-07	2.43e-07	10212	DEAD-box helicase 39A
DDX43	0.29	down	0.0001182	0.00678	0.3	down	0.0005301	0.0336	0.29	down	0.0002147	0.0127	55510	DEAD-box helicase 43
DEFA1B	0.06	down	1e-07	2.2e-07	0.058	down	1e-07	2.31e-07	0.061	down	1e-07	2.33e-07	728358	defensin alpha 1B
DENND2A	0.14	down	1e-07	2.2e-07	0.12	down	1e-07	2.31e-07	0.13	down	1e-07	2.33e-07	27147	DENN domain containing 2A
DENND3	0.17	down	1e-07	2.2e-07	0.16	down	1e-07	2.31e-07	0.13	down	1e-07	2.33e-07	22898	DENN domain containing 3
DEPDC1	37.37	up	1e-07	2.41e-07	43.5	up	1e-07	2.17e-07	49.77	up	1e-07	2.43e-07	55635	DEP domain containing 1
DEPDC1B	23.67	up	1e-07	2.41e-07	32.26	up	1e-07	2.17e-07	35.18	up	1e-07	2.43e-07	55789	DEP domain containing 1B
DEPDC7	6.47	up	1e-07	2.41e-07	7.73	up	1e-07	2.17e-07	8.82	up	1e-07	2.43e-07	91614	DEP domain containing 7
DES	0.03	down	1e-07	2.2e-07	0.018	down	1e-07	2.31e-07	0.022	down	1e-07	2.33e-07	1674	desmin
DGKI	3.14	up	1e-07	2.41e-07	3.33	up	1e-07	2.17e-07	3.15	up	1e-07	2.43e-07	9162	diacylglycerol kinase iota
DHH	0.27	down	1e-07	2.2e-07	0.26	down	1e-07	2.31e-07	0.26	down	1e-07	2.33e-07	50846	desert hedgehog
DIO2	10.98	up	1e-07	2.41e-07	13.39	up	1e-07	2.17e-07	10.17	up	1e-07	2.43e-07	1734	deiodinase, iodothyronine, type II
DIRAS2	6.94	up	1e-07	2.41e-07	4.46	up	3.34e-05	0.00093	5.46	up	5.3e-06	0.000118	54769	DIRAS family GTPase 2
DISP1	0.23	down	1e-07	2.2e-07	0.2	down	1e-07	2.31e-07	0.22	down	1e-07	2.33e-07	84976	dispatched RND transporter family member 1
DKC1	3.17	up	1e-07	2.41e-07	3.47	up	1e-07	2.17e-07	3.35	up	1e-07	2.43e-07	1736	dyskerin pseudouridine synthase 1
DKK2	0.17	down	1e-07	2.2e-07	0.14	down	1e-07	2.31e-07	0.16	down	1e-07	2.33e-07	27123	dickkopf WNT signaling pathway inhibitor 2
DLC1	0.06	down	1e-07	2.2e-07	0.048	down	1e-07	2.31e-07	0.053	down	1e-07	2.33e-07	10395	DLC1 Rho GTPase activating protein
DLEC1	0.24	down	2.1e-06	5.82e-05	0.23	down	6e-07	1.38e-05	0.14	down	1e-07	2.33e-07	9940	deleted in lung and esophageal cancer 1
DLG5	3.02	up	1e-07	2.41e-07	3.37	up	1e-07	2.17e-07	3.17	up	1e-07	2.43e-07	9231	discs large homolog 5
DLGAP5	31.8	up	1e-07	2.41e-07	38.81	up	1e-07	2.17e-07	44.77	up	1e-07	2.43e-07	9787	discs large homolog associated protein 5
DLK2	13.09	up	1e-07	2.41e-07	15.68	up	1e-07	2.17e-07	13.4	up	1e-07	2.43e-07	65989	delta like non-canonical Notch ligand 2
DLL3	8.83	up	1e-07	2.41e-07	12.44	up	1e-07	2.17e-07	24.84	up	1e-07	2.43e-07	10683	delta like canonical Notch ligand 3
DLL4	0.23	down	1e-07	2.2e-07	0.21	down	1e-07	2.31e-07	0.23	down	1e-07	2.33e-07	54567	delta like canonical Notch ligand 4
DLX1	14.25	up	1e-07	2.41e-07	14.64	up	1e-07	2.17e-07	12.3	up	1e-07	2.43e-07	1745	distal-less homeobox 1
DLX2	8.44	up	1e-07	2.41e-07	8.43	up	1e-07	2.17e-07	7.03	up	1e-07	2.43e-07	1746	distal-less homeobox 2
DLX3	3.56	up	1.1e-06	2.33e-05	4.25	up	1e-07	2.17e-07	4.26	up	3e-07	6.15e-06	1747	distal-less homeobox 3
DLX5	56.76	up	1e-07	2.41e-07	62.92	up	1e-07	2.17e-07	53.62	up	1e-07	2.43e-07	1749	distal-less homeobox 5
DLX6	66.99	up	1e-07	2.41e-07	74.48	up	1e-07	2.17e-07	57.29	up	1e-07	2.43e-07	1750	distal-less homeobox 6
DMBT1	0.041	down	1e-07	2.2e-07	0.012	down	1e-07	2.31e-07	0.02	down	1e-07	2.33e-07	1755	deleted in malignant brain tumors 1
DMBX1	6.31	up	1e-07	2.41e-07	7.16	up	1e-07	2.17e-07	5.52	up	1e-07	2.43e-07	127343	diencephalon/mesencephalon homeobox 1
DMC1	3.46	up	1e-07	2.41e-07	3.79	up	1e-07	2.17e-07	4.97	up	1e-07	2.43e-07	11144	DNA meiotic recombinase 1
DMRT1	5.22	up	1e-07	2.41e-07	5.71	up	1e-07	2.17e-07	4.44	up	1e-07	2.43e-07	1761	doublesex and mab-3 related transcription factor 1
DMRT2	5.82	up	1e-07	2.41e-07	5.22	up	2.5e-06	5.17e-05	4.5	up	2.8e-05	0.000727	10655	doublesex and mab-3 related transcription factor 2
DMRT3	13.26	up	1e-07	2.41e-07	14.5	up	1e-07	2.17e-07	11.91	up	1e-07	2.43e-07	58524	doublesex and mab-3 related transcription factor 3
DMRTA2	21.13	up	1e-07	2.41e-07	37.55	up	1e-07	2.17e-07	29.48	up	1e-07	2.43e-07	63950	DMRT like family A2
DMRTC1B	0.25	down	1e-07	2.2e-07	0.23	down	1e-07	2.31e-07	0.25	down	1e-07	2.33e-07	728656	DMRT like family C1B
DNA2	6.86	up	1e-07	2.41e-07	8.66	up	1e-07	2.17e-07	9.16	up	1e-07	2.43e-07	1763	DNA replication helicase/nuclease 2
DNAAF1	0.13	down	1e-07	2.2e-07	0.078	down	1e-07	2.31e-07	0.082	down	1e-07	2.33e-07	123872	dynein (axonemal) assembly factor 1
DNAH10	0.14	down	1e-07	2.2e-07	0.12	down	1e-07	2.31e-07	0.11	down	1e-07	2.33e-07	196385	dynein axonemal heavy chain 10
DNAH12	0.093	down	1e-07	2.2e-07	0.068	down	1e-07	2.31e-07	0.061	down	1e-07	2.33e-07	201625	dynein axonemal heavy chain 12
DNAH14	4.14	up	1e-07	2.41e-07	4.97	up	1e-07	2.17e-07	5.28	up	1e-07	2.43e-07	127602	dynein axonemal heavy chain 14
DNAH5	0.28	down	1e-07	2.2e-07	0.22	down	1e-07	2.31e-07	0.19	down	1e-07	2.33e-07	1767	dynein axonemal heavy chain 5
DNAH6	0.16	down	1e-07	2.2e-07	0.12	down	1e-07	2.31e-07	0.1	down	1e-07	2.33e-07	1768	dynein axonemal heavy chain 6
DNAH7	0.14	down	1e-07	2.2e-07	0.12	down	1e-07	2.31e-07	0.13	down	1e-07	2.33e-07	56171	dynein axonemal heavy chain 7
DNAH9	0.11	down	1e-07	2.2e-07	0.083	down	1e-07	2.31e-07	0.06	down	1e-07	2.33e-07	1770	dynein axonemal heavy chain 9
DNAI1	0.13	down	1e-07	2.2e-07	0.08	down	1e-07	2.31e-07	0.081	down	1e-07	2.33e-07	27019	dynein axonemal intermediate chain 1
DNAI2	0.11	down	1e-07	2.2e-07	0.08	down	1e-07	2.31e-07	0.083	down	1e-07	2.33e-07	64446	dynein axonemal intermediate chain 2
DNAJB3	4.26	up	1e-07	2.41e-07	4.64	up	1e-07	2.17e-07	3.92	up	1e-07	2.43e-07	414061	DnaJ heat shock protein family (Hsp40) member B3
DNAJC22	3.7	up	1e-07	2.41e-07	3.8	up	1e-07	2.17e-07	4.39	up	1e-07	2.43e-07	79962	DnaJ heat shock protein family (Hsp40) member C22
DNAJC5B	0.21	down	1e-07	2.2e-07	0.16	down	1e-07	2.31e-07	0.23	down	1e-07	2.33e-07	85479	DnaJ heat shock protein family (Hsp40) member C5 beta
DNALI1	0.11	down	1e-07	2.2e-07	0.073	down	1e-07	2.31e-07	0.11	down	1e-07	2.33e-07	7802	dynein axonemal light intermediate chain 1
DNASE1L3	0.12	down	1e-07	2.2e-07	0.095	down	1e-07	2.31e-07	0.1	down	1e-07	2.33e-07	1776	deoxyribonuclease I like 3
DNASE2B	0.068	down	1e-07	2.2e-07	0.051	down	1e-07	2.31e-07	0.063	down	1e-07	2.33e-07	58511	deoxyribonuclease II beta
DNM3	0.2	down	1e-07	2.2e-07	0.2	down	1e-07	2.31e-07	0.2	down	1e-07	2.33e-07	26052	dynamin 3
DNMT3B	6.02	up	1e-07	2.41e-07	8.72	up	1e-07	2.17e-07	8.22	up	1e-07	2.43e-07	1789	DNA (cytosine-5-)-methyltransferase 3 beta
DOCK11	0.2	down	1e-07	2.2e-07	0.2	down	1e-07	2.31e-07	0.19	down	1e-07	2.33e-07	139818	dedicator of cytokinesis 11
DOCK2	0.23	down	1e-07	2.2e-07	0.21	down	1e-07	2.31e-07	0.19	down	1e-07	2.33e-07	1794	dedicator of cytokinesis 2
DOCK4	0.19	down	1e-07	2.2e-07	0.17	down	1e-07	2.31e-07	0.16	down	1e-07	2.33e-07	9732	dedicator of cytokinesis 4
DOCK8	0.2	down	1e-07	2.2e-07	0.18	down	1e-07	2.31e-07	0.17	down	1e-07	2.33e-07	81704	dedicator of cytokinesis 8
DOK2	0.16	down	1e-07	2.2e-07	0.15	down	1e-07	2.31e-07	0.14	down	1e-07	2.33e-07	9046	docking protein 2
DOK6	0.25	down	1e-07	2.2e-07	0.23	down	1e-07	2.31e-07	0.23	down	1e-07	2.33e-07	220164	docking protein 6
DOK7	0.19	down	1e-07	2.2e-07	0.25	down	1e-07	2.31e-07	0.21	down	1e-07	2.33e-07	285489	docking protein 7
DONSON	3.66	up	1e-07	2.41e-07	4.18	up	1e-07	2.17e-07	4.33	up	1e-07	2.43e-07	29980	downstream neighbor of SON
DPCR1	0.025	down	1e-07	2.2e-07	0.016	down	1e-07	2.31e-07	0.02	down	1e-07	2.33e-07	135656	diffuse panbronchiolitis critical region 1
DPEP2	0.1	down	1e-07	2.2e-07	0.077	down	1e-07	2.31e-07	0.09	down	1e-07	2.33e-07	64174	dipeptidase 2
DPF1	9.3	up	1e-07	2.41e-07	11.31	up	1e-07	2.17e-07	12.22	up	1e-07	2.43e-07	8193	double PHD fingers 1
DPP4	0.19	down	1e-07	2.2e-07	0.16	down	1e-07	2.31e-07	0.17	down	1e-07	2.33e-07	1803	dipeptidyl peptidase 4
DPP6	0.083	down	1e-07	2.2e-07	0.063	down	1e-07	2.31e-07	0.089	down	1e-07	2.33e-07	1804	dipeptidyl peptidase like 6
DPT	0.23	down	1e-07	2.2e-07	0.19	down	1e-07	2.31e-07	0.19	down	1e-07	2.33e-07	1805	dermatopontin
DPYD	0.29	down	1e-07	2.2e-07	0.26	down	1e-07	2.31e-07	0.27	down	1e-07	2.33e-07	1806	dihydropyrimidine dehydrogenase
DPYS	0.3	down	1e-07	2.2e-07	0.27	down	1e-07	2.31e-07	0.26	down	1e-07	2.33e-07	1807	dihydropyrimidinase
DPYSL2	0.13	down	1e-07	2.2e-07	0.12	down	1e-07	2.31e-07	0.11	down	1e-07	2.33e-07	1808	dihydropyrimidinase like 2
DPYSL4	4.07	up	1e-07	2.41e-07	3.89	up	2e-07	3.83e-06	3.47	up	8.6e-06	0.000198	10570	dihydropyrimidinase like 4
DPYSL5	3.96	up	2.9e-06	6.39e-05	4.81	up	4e-07	7.66e-06	4.63	up	4e-07	8.18e-06	56896	dihydropyrimidinase like 5
DQX1	51.14	up	1e-07	2.41e-07	64.49	up	1e-07	2.17e-07	50.7	up	1e-07	2.43e-07	165545	DEAQ-box RNA dependent ATPase 1
DRAM1	0.16	down	1e-07	2.2e-07	0.14	down	1e-07	2.31e-07	0.15	down	1e-07	2.33e-07	55332	DNA damage regulated autophagy modulator 1
DRC1	0.17	down	2e-07	4.51e-06	0.12	down	1e-07	2.31e-07	0.094	down	1e-07	2.33e-07	92749	dynein regulatory complex subunit 1
DRC3	0.2	down	1e-07	2.2e-07	0.14	down	1e-07	2.31e-07	0.14	down	1e-07	2.33e-07	83450	dynein regulatory complex subunit 3
DRC7	0.12	down	1e-07	2.2e-07	0.1	down	1e-07	2.31e-07	0.095	down	1e-07	2.33e-07	84229	dynein regulatory complex subunit 7
DRD1	0.22	down	1e-07	2.2e-07	0.23	down	1e-07	2.31e-07	0.21	down	1e-07	2.33e-07	1812	dopamine receptor D1
DRD4	3.02	up	1e-07	2.41e-07	4.31	up	1e-07	2.17e-07	4.2	up	1e-07	2.43e-07	1815	dopamine receptor D4
DRP2	4.22	up	1e-07	2.41e-07	5.3	up	1e-07	2.17e-07	5.72	up	1e-07	2.43e-07	1821	dystrophin related protein 2
DSC1	8.29	up	1e-07	2.41e-07	7.59	up	1e-07	2.17e-07	8.82	up	1e-07	2.43e-07	1823	desmocollin 1
DSC2	4.59	up	1e-07	2.41e-07	4.73	up	1e-07	2.17e-07	4.33	up	1e-07	2.43e-07	1824	desmocollin 2
DSC3	141.12	up	1e-07	2.41e-07	135.98	up	1e-07	2.17e-07	95.44	up	1e-07	2.43e-07	1825	desmocollin 3
DSCAML1	0.13	down	1e-07	2.2e-07	0.12	down	1e-07	2.31e-07	0.12	down	1e-07	2.33e-07	57453	DS cell adhesion molecule like 1
DSCC1	6.43	up	1e-07	2.41e-07	8.52	up	1e-07	2.17e-07	8.64	up	1e-07	2.43e-07	79075	DNA replication and sister chromatid cohesion 1
DSG1	12.02	up	1e-07	2.41e-07	11.31	up	1e-07	2.17e-07	13.39	up	1e-07	2.43e-07	1828	desmoglein 1
DSG2	4.21	up	1e-07	2.41e-07	4.66	up	1e-07	2.17e-07	4.27	up	1e-07	2.43e-07	1829	desmoglein 2
DSG3	549.78	up	1e-07	2.41e-07	520.83	up	1e-07	2.17e-07	364.17	up	1e-07	2.43e-07	1830	desmoglein 3
DSP	16.5	up	1e-07	2.41e-07	16.83	up	1e-07	2.17e-07	14.4	up	1e-07	2.43e-07	1832	desmoplakin
DTHD1	0.18	down	1e-07	2.2e-07	0.16	down	1e-07	2.31e-07	0.14	down	1e-07	2.33e-07	401124	death domain containing 1
DTL	8.91	up	1e-07	2.41e-07	10.29	up	1e-07	2.17e-07	9.59	up	1e-07	2.43e-07	51514	denticleless E3 ubiquitin protein ligase homolog
DTYMK	3.1	up	1e-07	2.41e-07	3.15	up	1e-07	2.17e-07	3.67	up	1e-07	2.43e-07	1841	deoxythymidylate kinase
DUOX1	0.22	down	1e-07	2.2e-07	0.2	down	1e-07	2.31e-07	0.13	down	1e-07	2.33e-07	53905	dual oxidase 1
DUSP1	0.14	down	1e-07	2.2e-07	0.13	down	1e-07	2.31e-07	0.12	down	1e-07	2.33e-07	1843	dual specificity phosphatase 1
DUSP13	3.62	up	1e-07	2.41e-07	4.53	up	1e-07	2.17e-07	4.69	up	1e-07	2.11e-06	51207	dual specificity phosphatase 13
DUSP26	0.21	down	1e-07	2.2e-07	0.17	down	1e-07	2.31e-07	0.18	down	1e-07	2.33e-07	78986	dual specificity phosphatase 26 (putative)
DUSP27	0.13	down	1e-07	2.2e-07	0.13	down	1e-07	2.31e-07	0.12	down	1e-07	2.33e-07	92235	dual specificity phosphatase 27 (putative)
DUSP6	0.26	down	1e-07	2.2e-07	0.26	down	1e-07	2.31e-07	0.23	down	1e-07	2.33e-07	1848	dual specificity phosphatase 6
DUSP8	0.31	down	1e-07	2.2e-07	0.3	down	1e-07	2.31e-07	0.27	down	1e-07	2.33e-07	1850	dual specificity phosphatase 8
DUSP9	76.85	up	1e-07	2.41e-07	86.59	up	1e-07	2.17e-07	62.96	up	1e-07	2.43e-07	1852	dual specificity phosphatase 9
DVL3	3.13	up	1e-07	2.41e-07	3.44	up	1e-07	2.17e-07	3.18	up	1e-07	2.43e-07	1857	dishevelled segment polarity protein 3
DYDC1	0.27	down	1e-07	2.2e-07	0.24	down	1e-07	2.31e-07	0.23	down	1e-07	2.33e-07	143241	DPY30 domain containing 1
DYDC2	0.25	down	1e-07	2.2e-06	0.18	down	1e-07	2.31e-07	0.21	down	4e-07	9.6e-06	84332	DPY30 domain containing 2
DYNC1I1	7.01	up	1e-07	2.41e-07	6.37	up	1e-07	2.17e-07	6.63	up	1e-07	2.43e-07	1780	dynein cytoplasmic 1 intermediate chain 1
DYNLRB2	0.17	down	1e-07	2.2e-07	0.13	down	1e-07	2.31e-07	0.12	down	1e-07	2.33e-07	83657	dynein light chain roadblock-type 2
DYSF	0.22	down	1e-07	2.2e-07	0.22	down	1e-07	2.31e-07	0.22	down	1e-07	2.33e-07	8291	dysferlin
E2F1	3.7	up	1e-07	2.41e-07	4.42	up	1e-07	2.17e-07	4.41	up	1e-07	2.43e-07	1869	E2F transcription factor 1
E2F2	9.77	up	1e-07	2.41e-07	11.97	up	1e-07	2.17e-07	10.85	up	1e-07	2.43e-07	1870	E2F transcription factor 2
E2F7	29.02	up	1e-07	2.41e-07	37.3	up	1e-07	2.17e-07	34.12	up	1e-07	2.43e-07	144455	E2F transcription factor 7
E2F8	15.05	up	1e-07	2.41e-07	18.81	up	1e-07	2.17e-07	20.5	up	1e-07	2.43e-07	79733	E2F transcription factor 8
ECE2	11.52	up	1e-07	2.41e-07	13.38	up	1e-07	2.17e-07	13.85	up	1e-07	2.43e-07	9718	endothelin converting enzyme 2
ECEL1	5.57	up	5e-07	1.05e-05	6.71	up	1e-07	2.17e-07	6.34	up	1e-07	2.43e-07	9427	endothelin converting enzyme-like 1
ECM2	0.24	down	1e-07	2.2e-07	0.24	down	1e-07	2.31e-07	0.24	down	1e-07	2.33e-07	1842	extracellular matrix protein 2
ECSCR	0.11	down	1e-07	2.2e-07	0.089	down	1e-07	2.31e-07	0.1	down	1e-07	2.33e-07	641700	endothelial cell surface expressed chemotaxis and apoptosis regulator
ECT2	7.87	up	1e-07	2.41e-07	9.63	up	1e-07	2.17e-07	9.31	up	1e-07	2.43e-07	1894	epithelial cell transforming 2
ECT2L	0.25	down	1e-07	2.2e-07	0.19	down	1e-07	2.31e-07	0.21	down	1e-07	2.33e-07	345930	epithelial cell transforming 2 like
EDA2R	0.28	down	1e-07	2.2e-07	0.27	down	1e-07	2.31e-07	0.26	down	1e-07	2.33e-07	60401	ectodysplasin A2 receptor
EDARADD	6.98	up	1e-07	2.41e-07	6.92	up	1e-07	2.17e-07	6.35	up	1e-07	2.43e-07	128178	EDAR-associated death domain
EDN1	0.21	down	1e-07	2.2e-07	0.17	down	1e-07	2.31e-07	0.16	down	1e-07	2.33e-07	1906	endothelin 1
EDN3	0.24	down	5e-07	1.19e-05	0.2	down	1e-07	2.31e-07	0.19	down	1e-07	2.33e-07	1908	endothelin 3
EDNRB	0.047	down	1e-07	2.2e-07	0.033	down	1e-07	2.31e-07	0.043	down	1e-07	2.33e-07	1910	endothelin receptor type B
EEF1A2	8.54	up	1e-07	2.41e-07	11.25	up	1e-07	2.17e-07	13.68	up	1e-07	2.43e-07	1917	eukaryotic translation elongation factor 1 alpha 2
EFCAB12	0.16	down	1e-07	2.2e-07	0.11	down	1e-07	2.31e-07	0.11	down	1e-07	2.33e-07	90288	EF-hand calcium binding domain 12
EFCC1	0.059	down	1e-07	2.2e-07	0.046	down	1e-07	2.31e-07	0.057	down	1e-07	2.33e-07	79825	EF-hand and coiled-coil domain containing 1
EFEMP1	0.19	down	1e-07	2.2e-07	0.19	down	1e-07	2.31e-07	0.18	down	1e-07	2.33e-07	2202	EGF containing fibulin like extracellular matrix protein 1
EFHB	0.13	down	1e-07	2.2e-07	0.12	down	1e-07	2.31e-07	0.13	down	1e-07	2.33e-07	151651	EF-hand domain family member B
EFNA3	14.99	up	1e-07	2.41e-07	14.99	up	1e-07	2.17e-07	15.28	up	1e-07	2.43e-07	1944	ephrin A3
EFNA4	4.5	up	1e-07	2.41e-07	4.52	up	1e-07	2.17e-07	4.77	up	1e-07	2.43e-07	1945	ephrin A4
EFR3B	0.14	down	1e-07	2.2e-07	0.14	down	1e-07	2.31e-07	0.14	down	1e-07	2.33e-07	22979	EFR3 homolog B
EGFL7	0.24	down	1e-07	2.2e-07	0.25	down	1e-07	2.31e-07	0.24	down	1e-07	2.33e-07	51162	EGF like domain multiple 7
EGLN3	8.7	up	1e-07	2.41e-07	7.27	up	1e-07	2.17e-07	8.28	up	1e-07	2.43e-07	112399	egl-9 family hypoxia inducible factor 3
EGR1	0.28	down	1e-07	2.2e-07	0.28	down	1e-07	2.31e-07	0.22	down	1e-07	2.33e-07	1958	early growth response 1
EHD2	0.31	down	1e-07	2.2e-07	0.32	down	1e-07	2.31e-07	0.28	down	1e-07	2.33e-07	30846	EH domain containing 2
EIF3C	3.4	up	1e-07	2.41e-07	3.59	up	1e-07	2.17e-07	3.81	up	1e-07	2.43e-07	8663	eukaryotic translation initiation factor 3 subunit C
EIF4E3	0.29	down	1e-07	2.2e-07	0.28	down	1e-07	2.31e-07	0.29	down	1e-07	2.33e-07	317649	eukaryotic translation initiation factor 4E family member 3
EIF4EBP1	5.45	up	1e-07	2.41e-07	5.44	up	1e-07	2.17e-07	6.55	up	1e-07	2.43e-07	1978	eukaryotic translation initiation factor 4E binding protein 1
EIF5A2	3.42	up	1e-07	2.41e-07	3.78	up	1e-07	2.17e-07	3.41	up	1e-07	2.43e-07	56648	eukaryotic translation initiation factor 5A2
ELANE	0.18	down	1e-07	2.2e-07	0.18	down	1e-07	2.31e-07	0.19	down	1e-07	2.33e-07	1991	elastase, neutrophil expressed
ELF5	0.26	down	2e-07	4.51e-06	0.16	down	1e-07	2.31e-07	0.28	down	1.03e-05	0.000362	2001	E74 like ETS transcription factor 5
ELFN2	0.18	down	1e-07	2.2e-07	0.17	down	1e-07	2.31e-07	0.12	down	1e-07	2.33e-07	114794	extracellular leucine-rich repeat and fibronectin type III domain containing 2
ELMOD1	0.31	down	1e-07	2.2e-07	0.29	down	1e-07	2.31e-07	0.28	down	1e-07	2.33e-07	55531	ELMO domain containing 1
ELN	0.21	down	1e-07	2.2e-07	0.16	down	1e-07	2.31e-07	0.18	down	1e-07	2.33e-07	2006	elastin
ELOVL2	4.8	up	1e-07	2.41e-07	6.59	up	1e-07	2.17e-07	4.96	up	1e-07	2.43e-07	54898	ELOVL fatty acid elongase 2
ELOVL4	8.47	up	1e-07	2.41e-07	11.86	up	1e-07	2.17e-07	10.26	up	1e-07	2.43e-07	6785	ELOVL fatty acid elongase 4
EMCN	0.069	down	1e-07	2.2e-07	0.046	down	1e-07	2.31e-07	0.065	down	1e-07	2.33e-07	51705	endomucin
EME1	11.93	up	1e-07	2.41e-07	17.19	up	1e-07	2.17e-07	15.68	up	1e-07	2.43e-07	146956	essential meiotic structure-specific endonuclease 1
EMILIN3	5.92	up	1e-07	2.41e-07	6.62	up	1e-07	2.17e-07	4	up	4.2e-06	9.17e-05	90187	elastin microfibril interfacer 3
EML6	4.13	up	1e-07	2.41e-07	4.09	up	1e-07	2.17e-07	4.31	up	1e-07	2.43e-07	400954	echinoderm microtubule associated protein like 6
EMP2	0.14	down	1e-07	2.2e-07	0.14	down	1e-07	2.31e-07	0.14	down	1e-07	2.33e-07	2013	epithelial membrane protein 2
EMP3	0.33	down	1e-07	2.2e-07	0.3	down	1e-07	2.31e-07	0.3	down	1e-07	2.33e-07	2014	epithelial membrane protein 3
EMX1	7.3	up	1e-07	2.41e-07	10.09	up	1e-07	2.17e-07	9.18	up	1e-07	2.43e-07	2016	empty spiracles homeobox 1
EN1	20.1	up	1e-07	2.41e-07	21.93	up	1e-07	2.17e-07	15.24	up	1e-07	2.43e-07	2019	engrailed homeobox 1
EN2	11.3	up	1e-07	2.41e-07	16.78	up	1e-07	2.17e-07	12.35	up	1e-07	2.43e-07	2020	engrailed homeobox 2
ENAM	0.14	down	1e-07	2.2e-07	0.13	down	1e-07	2.31e-07	0.16	down	1e-07	2.33e-07	10117	enamelin
ENG	0.17	down	1e-07	2.2e-07	0.17	down	1e-07	2.31e-07	0.16	down	1e-07	2.33e-07	2022	endoglin
ENKUR	0.22	down	1e-07	2.2e-07	0.16	down	1e-07	2.31e-07	0.17	down	1e-07	2.33e-07	219670	enkurin, TRPC channel interacting protein
ENPP2	0.27	down	1e-07	2.2e-07	0.24	down	1e-07	2.31e-07	0.26	down	1e-07	2.33e-07	5168	ectonucleotide pyrophosphatase/phosphodiesterase 2
ENPP3	0.29	down	1e-07	2.2e-06	0.2	down	1e-07	2.31e-07	0.25	down	3e-07	7.08e-06	5169	ectonucleotide pyrophosphatase/phosphodiesterase 3
ENPP4	0.19	down	1e-07	2.2e-07	0.15	down	1e-07	2.31e-07	0.2	down	1e-07	2.33e-07	22875	ectonucleotide pyrophosphatase/phosphodiesterase 4 (putative)
ENTPD2	3.93	up	1e-07	2.41e-07	4.8	up	1e-07	2.17e-07	4.95	up	1e-07	2.43e-07	954	ectonucleoside triphosphate diphosphohydrolase 2
EPAS1	0.099	down	1e-07	2.2e-07	0.096	down	1e-07	2.31e-07	0.092	down	1e-07	2.33e-07	2034	endothelial PAS domain protein 1
EPB41L3	0.32	down	1e-07	2.2e-07	0.31	down	1e-07	2.31e-07	0.28	down	1e-07	2.33e-07	23136	erythrocyte membrane protein band 4.1 like 3
EPB41L5	0.23	down	1e-07	2.2e-07	0.22	down	1e-07	2.31e-07	0.25	down	1e-07	2.33e-07	57669	erythrocyte membrane protein band 4.1 like 5
EPDR1	0.27	down	1e-07	2.2e-07	0.27	down	1e-07	2.31e-07	0.26	down	1e-07	2.33e-07	54749	ependymin related 1
EPHA1	3.37	up	1e-07	2.41e-07	3.92	up	1e-07	2.17e-07	3.25	up	1e-07	2.43e-07	2041	EPH receptor A1
EPHA7	3.54	up	0.0002739	0.00943	3.92	up	0.0001289	0.00442	5.12	up	8e-06	0.000183	2045	EPH receptor A7
EPHB2	3.41	up	1e-07	2.41e-07	3.68	up	1e-07	2.17e-07	3.17	up	1e-07	2.43e-07	2048	EPH receptor B2
EPHB3	6.66	up	1e-07	2.41e-07	6.49	up	1e-07	2.17e-07	6.12	up	1e-07	2.43e-07	2049	EPH receptor B3
EPN3	17.43	up	1e-07	2.41e-07	22.42	up	1e-07	2.17e-07	20.48	up	1e-07	2.43e-07	55040	epsin 3
EPPIN	0.31	down	1e-07	2.2e-07	0.28	down	1e-07	2.31e-07	0.28	down	1e-07	2.33e-07	57119	epididymal peptidase inhibitor
EPT1	3.61	up	1e-07	2.41e-07	3.83	up	1e-07	2.17e-07	3.82	up	1e-07	2.43e-07	85465	ethanolaminephosphotransferase 1
EPYC	3.59	up	1e-07	2.15e-06	3.34	up	3e-07	5.74e-06	4.09	up	2e-07	4.13e-06	1833	epiphycan
ERBB4	0.067	down	1e-07	2.2e-07	0.031	down	1e-07	2.31e-07	0.047	down	1e-07	2.33e-07	2066	erb-b2 receptor tyrosine kinase 4
ERC2	3.71	up	1e-07	2.41e-07	3.9	up	1e-07	2.17e-07	3.61	up	1e-07	2.43e-07	26059	ELKS/RAB6-interacting/CAST family member 2
ERCC6L	15.93	up	1e-07	2.41e-07	22.29	up	1e-07	2.17e-07	20.84	up	1e-07	2.43e-07	54821	excision repair cross-complementation group 6 like
EREG	0.23	down	3e-07	6.92e-06	0.25	down	5.32e-05	0.0023	0.19	down	7.3e-06	0.000242	2069	epiregulin
ERG	0.17	down	1e-07	2.2e-07	0.13	down	1e-07	2.31e-07	0.14	down	1e-07	2.33e-07	2078	v-ets avian erythroblastosis virus E26 oncogene homolog
ERICH3	0.14	down	1e-07	2.2e-07	0.075	down	1e-07	2.31e-07	0.073	down	1e-07	2.33e-07	127254	glutamate rich 3
ERO1A	3.46	up	1e-07	2.41e-07	3.68	up	1e-07	2.17e-07	4.01	up	1e-07	2.43e-07	30001	endoplasmic reticulum oxidoreductase alpha
ERP27	0.25	down	1e-07	2.2e-07	0.17	down	1e-07	2.31e-07	0.24	down	1e-07	2.33e-07	121506	endoplasmic reticulum protein 27
ERVFRD-1	0.14	down	1e-07	2.2e-07	0.12	down	1e-07	2.31e-07	0.12	down	1e-07	2.33e-07	405754	endogenous retrovirus group FRD member 1
ESAM	0.12	down	1e-07	2.2e-07	0.095	down	1e-07	2.31e-07	0.11	down	1e-07	2.33e-07	90952	endothelial cell adhesion molecule
ESCO2	15.83	up	1e-07	2.41e-07	19.49	up	1e-07	2.17e-07	19.97	up	1e-07	2.43e-07	157570	establishment of sister chromatid cohesion N-acetyltransferase 2
ESPL1	16.05	up	1e-07	2.41e-07	22.6	up	1e-07	2.17e-07	19.46	up	1e-07	2.43e-07	9700	extra spindle pole bodies like 1, separase
ESPN	12.14	up	1e-07	2.41e-07	12.75	up	1e-07	2.17e-07	10.75	up	1e-07	2.43e-07	83715	espin
ESYT3	0.082	down	1e-07	2.2e-07	0.073	down	1e-07	2.31e-07	0.072	down	1e-07	2.33e-07	83850	extended synaptotagmin protein 3
ETNK2	4.76	up	1e-07	2.41e-07	5.02	up	1e-07	2.17e-07	4.85	up	1e-07	2.43e-07	55224	ethanolamine kinase 2
ETS1	0.25	down	1e-07	2.2e-07	0.26	down	1e-07	2.31e-07	0.21	down	1e-07	2.33e-07	2113	ETS proto-oncogene 1, transcription factor
ETV1	0.21	down	1e-07	2.2e-07	0.17	down	1e-07	2.31e-07	0.19	down	1e-07	2.33e-07	2115	ETS variant 1
ETV4	8.2	up	1e-07	2.41e-07	10.03	up	1e-07	2.17e-07	9.14	up	1e-07	2.43e-07	2118	ETS variant 4
EVA1A	0.24	down	1e-07	2.2e-07	0.2	down	1e-07	2.31e-07	0.21	down	1e-07	2.33e-07	84141	eva-1 homolog A, regulator of programmed cell death
EVI2B	0.23	down	1e-07	2.2e-07	0.19	down	1e-07	2.31e-07	0.2	down	1e-07	2.33e-07	2124	ecotropic viral integration site 2B
EXO1	29.3	up	1e-07	2.41e-07	38.51	up	1e-07	2.17e-07	38.94	up	1e-07	2.43e-07	9156	exonuclease 1
EXOC3L1	0.23	down	1e-07	2.2e-07	0.24	down	1e-07	2.31e-07	0.23	down	1e-07	2.33e-07	283849	exocyst complex component 3 like 1
EXOSC5	3.32	up	1e-07	2.41e-07	3.36	up	1e-07	2.17e-07	3.49	up	1e-07	2.43e-07	56915	exosome component 5
EYA2	8.02	up	1e-07	2.41e-07	7.38	up	1e-07	2.17e-07	5.87	up	1e-07	2.43e-07	2139	EYA transcriptional coactivator and phosphatase 2
EZH2	9.26	up	1e-07	2.41e-07	10.77	up	1e-07	2.17e-07	11.44	up	1e-07	2.43e-07	2146	enhancer of zeste 2 polycomb repressive complex 2 subunit
F10	0.12	down	1e-07	2.2e-07	0.093	down	1e-07	2.31e-07	0.1	down	1e-07	2.33e-07	2159	coagulation factor X
F11	0.016	down	1e-07	2.2e-07	0.011	down	1e-07	2.31e-07	0.014	down	1e-07	2.33e-07	2160	coagulation factor XI
F12	12	up	1e-07	2.41e-07	18.72	up	1e-07	2.17e-07	17.04	up	1e-07	2.43e-07	2161	coagulation factor XII
F13A1	0.31	down	1e-07	2.2e-07	0.29	down	1e-07	2.31e-07	0.3	down	1e-07	2.33e-07	2162	coagulation factor XIII A chain
F2RL2	5.61	up	1e-07	2.41e-07	4.84	up	8e-07	1.56e-05	5.5	up	1e-07	2.11e-06	2151	coagulation factor II thrombin receptor like 2
F2RL3	0.19	down	1e-07	2.2e-07	0.17	down	1e-07	2.31e-07	0.18	down	1e-07	2.33e-07	9002	F2R like thrombin/trypsin receptor 3
F8	0.16	down	1e-07	2.2e-07	0.14	down	1e-07	2.31e-07	0.15	down	1e-07	2.33e-07	2157	coagulation factor VIII
FAAP24	4.21	up	1e-07	2.41e-07	4.79	up	1e-07	2.17e-07	5.32	up	1e-07	2.43e-07	91442	Fanconi anemia core complex associated protein 24
FABP3	0.24	down	1e-07	2.2e-07	0.21	down	1e-07	2.31e-07	0.24	down	1e-07	2.33e-07	2170	fatty acid binding protein 3
FABP4	0.019	down	1e-07	2.2e-07	0.012	down	1e-07	2.31e-07	0.013	down	1e-07	2.33e-07	2167	fatty acid binding protein 4
FABP7	6.9	up	2e-07	4.22e-06	3.1	up	0.0002208	0.00815	6.16	up	4e-07	8.18e-06	2173	fatty acid binding protein 7
FADS6	14.89	up	1e-07	2.41e-07	13.04	up	1e-07	2.17e-07	10.8	up	1e-07	2.43e-07	283985	fatty acid desaturase 6
FAM101A	3.89	up	1e-07	2.41e-07	4.49	up	1e-07	2.17e-07	3.86	up	1e-07	2.43e-07	144347	family with sequence similarity 101 member A
FAM105A	0.13	down	1e-07	2.2e-07	0.12	down	1e-07	2.31e-07	0.13	down	1e-07	2.33e-07	54491	family with sequence similarity 105 member A
FAM107A	0.019	down	1e-07	2.2e-07	0.012	down	1e-07	2.31e-07	0.015	down	1e-07	2.33e-07	11170	family with sequence similarity 107 member A
FAM107B	0.3	down	1e-07	2.2e-07	0.26	down	1e-07	2.31e-07	0.27	down	1e-07	2.33e-07	83641	family with sequence similarity 107 member B
FAM110C	3.78	up	1e-07	2.41e-07	4.13	up	1e-07	2.17e-07	4.07	up	1e-07	2.43e-07	642273	family with sequence similarity 110 member C
FAM110D	0.13	down	1e-07	2.2e-07	0.12	down	1e-07	2.31e-07	0.12	down	1e-07	2.33e-07	79927	family with sequence similarity 110 member D
FAM111B	10.74	up	1e-07	2.41e-07	11.2	up	1e-07	2.17e-07	12.77	up	1e-07	2.43e-07	374393	family with sequence similarity 111 member B
FAM124B	0.25	down	1e-07	2.2e-07	0.22	down	1e-07	2.31e-07	0.23	down	1e-07	2.33e-07	79843	family with sequence similarity 124 member B
FAM131C	22.23	up	1e-07	2.41e-07	27.2	up	1e-07	2.17e-07	22.37	up	1e-07	2.43e-07	348487	family with sequence similarity 131 member C
FAM132A	15.01	up	1e-07	2.41e-07	13.64	up	1e-07	2.17e-07	13.6	up	1e-07	2.43e-07	388581	family with sequence similarity 132 member A
FAM133A	4.02	up	1.39e-05	0.000346	4.34	up	8.7e-06	0.000202	7.11	up	4e-07	8.18e-06	286499	family with sequence similarity 133 member A
FAM134B	0.29	down	1e-07	2.2e-07	0.27	down	1e-07	2.31e-07	0.28	down	1e-07	2.33e-07	54463	family with sequence similarity 134 member B
FAM13C	0.15	down	1e-07	2.2e-07	0.15	down	1e-07	2.31e-07	0.14	down	1e-07	2.33e-07	220965	family with sequence similarity 13 member C
FAM149A	0.23	down	1e-07	2.2e-07	0.24	down	1e-07	2.31e-07	0.26	down	1e-07	2.33e-07	25854	family with sequence similarity 149 member A
FAM150B	0.099	down	1e-07	2.2e-07	0.083	down	1e-07	2.31e-07	0.083	down	1e-07	2.33e-07	285016	family with sequence similarity 150 member B
FAM155B	8.6	up	1e-07	2.41e-07	11.97	up	1e-07	2.17e-07	10.27	up	1e-07	2.43e-07	27112	family with sequence similarity 155 member B
FAM162A	3.76	up	1e-07	2.41e-07	3.48	up	1e-07	2.17e-07	3.82	up	1e-07	2.43e-07	26355	family with sequence similarity 162 member A
FAM162B	0.12	down	1e-07	2.2e-07	0.081	down	1e-07	2.31e-07	0.12	down	1e-07	2.33e-07	221303	family with sequence similarity 162 member B
FAM166B	0.21	down	1e-07	2.2e-07	0.18	down	1e-07	2.31e-07	0.22	down	9e-07	2.29e-05	730112	family with sequence similarity 166 member B
FAM167A	0.12	down	1e-07	2.2e-07	0.12	down	1e-07	2.31e-07	0.11	down	1e-07	2.33e-07	83648	family with sequence similarity 167 member A
FAM167B	0.28	down	1e-07	2.2e-07	0.28	down	1e-07	2.31e-07	0.3	down	1e-07	2.33e-07	84734	family with sequence similarity 167 member B
FAM171A2	3.58	up	1e-07	2.41e-07	4.57	up	1e-07	2.17e-07	4.73	up	1e-07	2.43e-07	284069	family with sequence similarity 171 member A2
FAM174B	0.24	down	1e-07	2.2e-07	0.24	down	1e-07	2.31e-07	0.28	down	1e-07	2.33e-07	400451	family with sequence similarity 174 member B
FAM179A	0.17	down	1e-07	2.2e-07	0.15	down	1e-07	2.31e-07	0.12	down	1e-07	2.33e-07	165186	family with sequence similarity 179 member A
FAM180A	0.21	down	1e-07	2.2e-07	0.24	down	1e-07	2.31e-07	0.22	down	1e-07	2.33e-07	389558	family with sequence similarity 180 member A
FAM181A	0.21	down	1e-07	2.2e-07	0.16	down	1e-07	2.31e-07	0.17	down	1e-07	2.33e-07	90050	family with sequence similarity 181 member A
FAM181B	15.55	up	1e-07	2.41e-07	18.15	up	1e-07	2.17e-07	12.84	up	1e-07	2.43e-07	220382	family with sequence similarity 181 member B
FAM184A	0.1	down	1e-07	2.2e-07	0.087	down	1e-07	2.31e-07	0.1	down	1e-07	2.33e-07	79632	family with sequence similarity 184 member A
FAM189A1	0.094	down	1e-07	2.2e-07	0.092	down	1e-07	2.31e-07	0.09	down	1e-07	2.33e-07	23359	family with sequence similarity 189 member A1
FAM189A2	0.038	down	1e-07	2.2e-07	0.028	down	1e-07	2.31e-07	0.029	down	1e-07	2.33e-07	9413	family with sequence similarity 189 member A2
FAM216B	0.053	down	1e-07	2.2e-07	0.031	down	1e-07	2.31e-07	0.032	down	1e-07	2.33e-07	144809	family with sequence similarity 216 member B
FAM228A	0.32	down	1e-07	2.2e-07	0.3	down	1e-07	2.31e-07	0.31	down	1e-07	2.33e-07	653140	family with sequence similarity 228 member A
FAM25A	3.47	up	4.3e-06	9.7e-05	3.44	up	1.9e-06	3.85e-05	3.23	up	2.79e-05	0.000724	643161	family with sequence similarity 25 member A
FAM46B	0.21	down	1e-07	2.2e-07	0.16	down	1e-07	2.31e-07	0.17	down	1e-07	2.33e-07	115572	family with sequence similarity 46 member B
FAM47E	0.18	down	1e-07	2.2e-07	0.14	down	1e-07	2.31e-07	0.16	down	1e-07	2.33e-07	100129583	family with sequence similarity 47 member E
FAM64A	22.4	up	1e-07	2.41e-07	27.39	up	1e-07	2.17e-07	30.24	up	1e-07	2.43e-07	54478	family with sequence similarity 64 member A
FAM65B	0.22	down	1e-07	2.2e-07	0.18	down	1e-07	2.31e-07	0.19	down	1e-07	2.33e-07	9750	family with sequence similarity 65 member B
FAM69C	4.91	up	1e-07	2.41e-07	4.74	up	2e-07	3.83e-06	3.66	up	1.6e-06	3.33e-05	125704	family with sequence similarity 69 member C
FAM71A	0.25	down	1e-07	2.2e-07	0.26	down	1e-07	2.31e-07	0.26	down	1e-07	2.33e-07	149647	family with sequence similarity 71 member A
FAM72A	8.89	up	1e-07	2.41e-07	12.78	up	1e-07	2.17e-07	12.63	up	1e-07	2.43e-07	729533	family with sequence similarity 72 member A
FAM72B	9.19	up	1e-07	2.41e-07	11.98	up	1e-07	2.17e-07	11.65	up	1e-07	2.43e-07	653820	family with sequence similarity 72 member B
FAM72D	10.2	up	1e-07	2.41e-07	13.65	up	1e-07	2.17e-07	13.37	up	1e-07	2.43e-07	728833	family with sequence similarity 72 member D
FAM81B	0.086	down	1e-07	2.2e-07	0.055	down	1e-07	2.31e-07	0.067	down	1e-07	2.33e-07	153643	family with sequence similarity 81 member B
FAM83A	39.76	up	1e-07	2.41e-07	41.61	up	1e-07	2.17e-07	39.66	up	1e-07	2.43e-07	84985	family with sequence similarity 83 member A
FAM83B	104.53	up	1e-07	2.41e-07	117.41	up	1e-07	2.17e-07	88.74	up	1e-07	2.43e-07	222584	family with sequence similarity 83 member B
FAM83C	68.21	up	1e-07	2.41e-07	52.13	up	1e-07	2.17e-07	43.03	up	1e-07	2.43e-07	128876	family with sequence similarity 83 member C
FAM83D	14.82	up	1e-07	2.41e-07	17.81	up	1e-07	2.17e-07	16.79	up	1e-07	2.43e-07	81610	family with sequence similarity 83 member D
FAM83F	49.16	up	1e-07	2.41e-07	61.37	up	1e-07	2.17e-07	57.22	up	1e-07	2.43e-07	113828	family with sequence similarity 83 member F
FAM84A	5.08	up	1e-07	2.41e-07	5.77	up	1e-07	2.17e-07	5.81	up	1e-07	2.43e-07	151354	family with sequence similarity 84 member A
FAM92B	0.18	down	1e-07	2.2e-07	0.11	down	1e-07	2.31e-07	0.11	down	1e-07	2.33e-07	339145	family with sequence similarity 92 member B
FANCA	4.93	up	1e-07	2.41e-07	5.82	up	1e-07	2.17e-07	5.42	up	1e-07	2.43e-07	2175	Fanconi anemia complementation group A
FANCB	7.8	up	1e-07	2.41e-07	10.4	up	1e-07	2.17e-07	10.54	up	1e-07	2.43e-07	2187	Fanconi anemia complementation group B
FANCD2	4.57	up	1e-07	2.41e-07	5.13	up	1e-07	2.17e-07	5.01	up	1e-07	2.43e-07	2177	Fanconi anemia complementation group D2
FANCE	4.15	up	1e-07	2.41e-07	4.27	up	1e-07	2.17e-07	4.14	up	1e-07	2.43e-07	2178	Fanconi anemia complementation group E
FANCG	3.39	up	1e-07	2.41e-07	3.93	up	1e-07	2.17e-07	4.45	up	1e-07	2.43e-07	2189	Fanconi anemia complementation group G
FANCI	8.18	up	1e-07	2.41e-07	9.45	up	1e-07	2.17e-07	8.84	up	1e-07	2.43e-07	55215	Fanconi anemia complementation group I
FAP	3.04	up	1e-07	2.41e-07	3.24	up	1e-07	2.17e-07	3.46	up	1e-07	2.43e-07	2191	fibroblast activation protein alpha
FAR2	0.28	down	1e-07	2.2e-07	0.26	down	1e-07	2.31e-07	0.24	down	1e-07	2.33e-07	55711	fatty acyl-CoA reductase 2
FAT2	86.84	up	1e-07	2.41e-07	95.39	up	1e-07	2.17e-07	52.8	up	1e-07	2.43e-07	2196	FAT atypical cadherin 2
FAT3	0.15	down	1e-07	2.2e-07	0.14	down	1e-07	2.31e-07	0.13	down	1e-07	2.33e-07	120114	FAT atypical cadherin 3
FAT4	0.16	down	1e-07	2.2e-07	0.15	down	1e-07	2.31e-07	0.15	down	1e-07	2.33e-07	79633	FAT atypical cadherin 4
FAXDC2	0.085	down	1e-07	2.2e-07	0.08	down	1e-07	2.31e-07	0.081	down	1e-07	2.33e-07	10826	fatty acid hydroxylase domain containing 2
FBLN5	0.12	down	1e-07	2.2e-07	0.11	down	1e-07	2.31e-07	0.094	down	1e-07	2.33e-07	10516	fibulin 5
FBN2	9.49	up	1e-07	2.41e-07	21.33	up	1e-07	2.17e-07	9.14	up	1e-07	2.43e-07	2201	fibrillin 2
FBN3	0.18	down	5e-07	1.19e-05	0.11	down	1e-07	2.31e-07	0.13	down	1e-07	2.33e-07	84467	fibrillin 3
FBP1	0.083	down	1e-07	2.2e-07	0.061	down	1e-07	2.31e-07	0.066	down	1e-07	2.33e-07	2203	fructose-bisphosphatase 1
FBXO27	6.77	up	1e-07	2.41e-07	6.49	up	1e-07	2.17e-07	6.74	up	1e-07	2.43e-07	126433	F-box protein 27
FBXO32	5.74	up	1e-07	2.41e-07	5.95	up	1e-07	2.17e-07	5.4	up	1e-07	2.43e-07	114907	F-box protein 32
FBXO41	3.84	up	1e-07	2.41e-07	4.18	up	1e-07	2.17e-07	3.54	up	1e-07	2.43e-07	150726	F-box protein 41
FBXO43	9.2	up	1e-07	2.41e-07	11.44	up	1e-07	2.17e-07	13.17	up	1e-07	2.43e-07	286151	F-box protein 43
FBXO45	4.16	up	1e-07	2.41e-07	4.56	up	1e-07	2.17e-07	4.36	up	1e-07	2.43e-07	200933	F-box protein 45
FCAR	0.24	down	1e-07	2.2e-07	0.22	down	1e-07	2.31e-07	0.22	down	1e-07	2.27e-06	2204	Fc fragment of IgA receptor
FCER1A	0.14	down	1e-07	2.2e-07	0.094	down	1e-07	2.31e-07	0.095	down	1e-07	2.33e-07	2205	Fc fragment of IgE receptor Ia
FCER1G	0.26	down	1e-07	2.2e-07	0.24	down	1e-07	2.31e-07	0.25	down	1e-07	2.33e-07	2207	Fc fragment of IgE receptor Ig
FCGR1A	0.28	down	1e-07	2.2e-07	0.25	down	1e-07	2.31e-07	0.3	down	1e-07	2.33e-07	2209	Fc fragment of IgG receptor Ia
FCGR1B	0.29	down	1e-07	2.2e-07	0.27	down	1e-07	2.31e-07	0.3	down	1e-07	2.33e-07	2210	Fc fragment of IgG receptor Ib
FCGR2A	0.29	down	1e-07	2.2e-07	0.27	down	1e-07	2.31e-07	0.27	down	1e-07	2.33e-07	2212	Fc fragment of IgG receptor IIa
FCGR3A	0.23	down	1e-07	2.2e-07	0.21	down	1e-07	2.31e-07	0.23	down	1e-07	2.33e-07	2214	Fc fragment of IgG receptor IIIa
FCGR3B	0.11	down	1e-07	2.2e-07	0.12	down	1e-07	2.31e-07	0.14	down	1e-07	2.33e-07	2215	Fc fragment of IgG receptor IIIb
FCGRT	0.33	down	1e-07	2.2e-07	0.29	down	1e-07	2.31e-07	0.33	down	1e-07	2.33e-07	2217	Fc fragment of IgG receptor and transporter
FCN1	0.09	down	1e-07	2.2e-07	0.076	down	1e-07	2.31e-07	0.073	down	1e-07	2.33e-07	2219	ficolin 1
FCN3	0.024	down	1e-07	2.2e-07	0.014	down	1e-07	2.31e-07	0.017	down	1e-07	2.33e-07	8547	ficolin 3
FCRL1	0.32	down	3.4e-06	0.000101	0.27	down	9e-07	2.13e-05	0.27	down	4e-07	9.6e-06	115350	Fc receptor like 1
FCRL6	0.19	down	1e-07	2.2e-07	0.16	down	1e-07	2.31e-07	0.17	down	1e-07	2.33e-07	343413	Fc receptor like 6
FDCSP	6.91	up	2.48e-05	0.000656	6.24	up	0.0001621	0.00574	4.97	up	0.0007731	0.0264	260436	follicular dendritic cell secreted protein
FEN1	4.7	up	1e-07	2.41e-07	5.34	up	1e-07	2.17e-07	5.09	up	1e-07	2.43e-07	2237	flap structure-specific endonuclease 1
FERMT1	19.94	up	1e-07	2.41e-07	22.53	up	1e-07	2.17e-07	19.21	up	1e-07	2.43e-07	55612	fermitin family member 1
FERMT2	0.22	down	1e-07	2.2e-07	0.21	down	1e-07	2.31e-07	0.24	down	1e-07	2.33e-07	10979	fermitin family member 2
FERMT3	0.32	down	1e-07	2.2e-07	0.28	down	1e-07	2.31e-07	0.29	down	1e-07	2.33e-07	83706	fermitin family member 3
FETUB	14.41	up	1e-07	2.41e-07	10.12	up	1e-07	2.17e-07	10.98	up	1e-07	2.43e-07	26998	fetuin B
FEZF1	13.81	up	1e-07	2.41e-07	16	up	1e-07	2.17e-07	13.58	up	1e-07	2.43e-07	389549	FEZ family zinc finger 1
FFAR4	0.059	down	1e-07	2.2e-07	0.06	down	1e-07	2.31e-07	0.068	down	1e-07	2.33e-07	338557	free fatty acid receptor 4
FGA	0.08	down	1e-07	2.2e-07	0.036	down	1e-07	2.31e-07	0.075	down	1e-07	2.33e-07	2243	fibrinogen alpha chain
FGD2	0.28	down	1e-07	2.2e-07	0.25	down	1e-07	2.31e-07	0.22	down	1e-07	2.33e-07	221472	FYVE, RhoGEF and PH domain containing 2
FGD4	0.3	down	1e-07	2.2e-07	0.3	down	1e-07	2.31e-07	0.28	down	1e-07	2.33e-07	121512	FYVE, RhoGEF and PH domain containing 4
FGD5	0.13	down	1e-07	2.2e-07	0.12	down	1e-07	2.31e-07	0.11	down	1e-07	2.33e-07	152273	FYVE, RhoGEF and PH domain containing 5
FGF10	0.2	down	1e-07	2.2e-07	0.24	down	1e-07	2.31e-07	0.22	down	1e-07	2.33e-07	2255	fibroblast growth factor 10
FGF11	29.27	up	1e-07	2.41e-07	32.36	up	1e-07	2.17e-07	31.96	up	1e-07	2.43e-07	2256	fibroblast growth factor 11
FGF14	0.23	down	1e-07	2.2e-07	0.22	down	1e-07	2.31e-07	0.23	down	1e-07	2.33e-07	2259	fibroblast growth factor 14
FGF18	0.12	down	1e-07	2.2e-07	0.12	down	1e-07	2.31e-07	0.12	down	1e-07	2.33e-07	8817	fibroblast growth factor 18
FGF19	4.53	up	2.63e-05	0.0007	6.22	up	4e-07	7.66e-06	5.1	up	3.15e-05	0.000828	9965	fibroblast growth factor 19
FGF2	0.32	down	1e-07	2.2e-07	0.31	down	1e-07	2.31e-07	0.29	down	1e-07	2.33e-07	2247	fibroblast growth factor 2
FGF7	0.3	down	1e-07	2.2e-07	0.24	down	1e-07	2.31e-07	0.27	down	1e-07	2.33e-07	2252	fibroblast growth factor 7
FGF9	0.2	down	1e-07	2.2e-07	0.18	down	1e-07	2.31e-07	0.24	down	3e-07	7.08e-06	2254	fibroblast growth factor 9
FGFBP1	4.63	up	2e-07	4.22e-06	6.19	up	1e-07	2.17e-07	3.68	up	0.0002039	0.0066	9982	fibroblast growth factor binding protein 1
FGFR4	0.079	down	1e-07	2.2e-07	0.089	down	1e-07	2.31e-07	0.083	down	1e-07	2.33e-07	2264	fibroblast growth factor receptor 4
FGG	0.043	down	1e-07	2.2e-07	0.013	down	1e-07	2.31e-07	0.033	down	1e-07	2.33e-07	2266	fibrinogen gamma chain
FGL2	0.31	down	1e-07	2.2e-07	0.27	down	1e-07	2.31e-07	0.3	down	1e-07	2.33e-07	10875	fibrinogen like 2
FGR	0.16	down	1e-07	2.2e-07	0.14	down	1e-07	2.31e-07	0.13	down	1e-07	2.33e-07	2268	FGR proto-oncogene, Src family tyrosine kinase
FHAD1	0.24	down	1e-07	2.2e-07	0.25	down	1e-07	2.31e-07	0.21	down	1e-07	2.33e-07	114827	forkhead-associated (FHA) phosphopeptide binding domain 1
FHL1	0.055	down	1e-07	2.2e-07	0.047	down	1e-07	2.31e-07	0.042	down	1e-07	2.33e-07	2273	four and a half LIM domains 1
FHL5	0.044	down	1e-07	2.2e-07	0.034	down	1e-07	2.31e-07	0.044	down	1e-07	2.33e-07	9457	four and a half LIM domains 5
FIBIN	0.24	down	1e-07	2.2e-07	0.23	down	1e-07	2.31e-07	0.23	down	1e-07	2.33e-07	387758	fin bud initiation factor homolog (zebrafish)
FIGF	0.02	down	1e-07	2.2e-07	0.01	down	1e-07	2.31e-07	0.013	down	1e-07	2.33e-07	2277	c-fos induced growth factor (vascular endothelial growth factor D)
FIGNL1	4.28	up	1e-07	2.41e-07	4.69	up	1e-07	2.17e-07	4.45	up	1e-07	2.43e-07	63979	fidgetin like 1
FILIP1	0.12	down	1e-07	2.2e-07	0.099	down	1e-07	2.31e-07	0.12	down	1e-07	2.33e-07	27145	filamin A interacting protein 1
FILIP1L	0.3	down	1e-07	2.2e-07	0.27	down	1e-07	2.31e-07	0.25	down	1e-07	2.33e-07	11259	filamin A interacting protein 1-like
FJX1	3.94	up	1e-07	2.41e-07	4.57	up	1e-07	2.17e-07	3.68	up	1e-07	2.43e-07	24147	four jointed box 1
FKBP4	3.87	up	1e-07	2.41e-07	4.31	up	1e-07	2.17e-07	4.34	up	1e-07	2.43e-07	2288	FK506 binding protein 4
FLI1	0.18	down	1e-07	2.2e-07	0.17	down	1e-07	2.31e-07	0.16	down	1e-07	2.33e-07	2313	Fli-1 proto-oncogene, ETS transcription factor
FLNC	0.31	down	1e-07	2.2e-07	0.33	down	1e-07	2.31e-07	0.31	down	1e-07	2.33e-07	2318	filamin C
FLRT1	3.61	up	1e-07	2.41e-07	4.38	up	1e-07	2.17e-07	3.67	up	1e-07	2.43e-07	23769	fibronectin leucine rich transmembrane protein 1
FLRT3	0.11	down	1e-07	2.2e-07	0.06	down	1e-07	2.31e-07	0.099	down	1e-07	2.33e-07	23767	fibronectin leucine rich transmembrane protein 3
FLT4	0.18	down	1e-07	2.2e-07	0.17	down	1e-07	2.31e-07	0.16	down	1e-07	2.33e-07	2324	fms related tyrosine kinase 4
FLVCR2	0.18	down	1e-07	2.2e-07	0.17	down	1e-07	2.31e-07	0.18	down	1e-07	2.33e-07	55640	feline leukemia virus subgroup C cellular receptor family member 2
FMO1	3.62	up	1e-07	2.41e-07	3.89	up	1e-07	2.17e-07	3.87	up	1e-07	2.11e-06	2326	flavin containing monooxygenase 1
FMO2	0.074	down	1e-07	2.2e-07	0.059	down	1e-07	2.31e-07	0.067	down	1e-07	2.33e-07	2327	flavin containing monooxygenase 2
FMO5	0.083	down	1e-07	2.2e-07	0.057	down	1e-07	2.31e-07	0.085	down	1e-07	2.33e-07	2330	flavin containing monooxygenase 5
FNDC1	3.45	up	1e-07	2.41e-07	4.15	up	1e-07	2.17e-07	3.65	up	1e-07	2.11e-06	84624	fibronectin type III domain containing 1
FNIP2	0.24	down	1e-07	2.2e-07	0.24	down	1e-07	2.31e-07	0.26	down	1e-07	2.33e-07	57600	folliculin interacting protein 2
FOLH1	3.49	up	1e-07	2.41e-07	3.55	up	1e-07	2.17e-07	3.23	up	6e-07	1.23e-05	2346	folate hydrolase (prostate-specific membrane antigen) 1
FOLR1	0.027	down	1e-07	2.2e-07	0.0093	down	1e-07	2.31e-07	0.021	down	1e-07	2.33e-07	2348	folate receptor 1 (adult)
FOLR2	0.33	down	1e-07	2.2e-07	0.25	down	1e-07	2.31e-07	0.31	down	1e-07	2.33e-07	2350	folate receptor beta
FOLR3	0.076	down	1e-07	2.2e-07	0.07	down	1e-07	2.31e-07	0.071	down	1e-07	2.33e-07	2352	folate receptor 3 (gamma)
FOS	0.16	down	1e-07	2.2e-07	0.15	down	1e-07	2.31e-07	0.13	down	1e-07	2.33e-07	2353	Fos proto-oncogene, AP-1 trancription factor subunit
FOSB	0.051	down	1e-07	2.2e-07	0.037	down	1e-07	2.31e-07	0.04	down	1e-07	2.33e-07	2354	FosB proto-oncogene, AP-1 trancription factor subunit
FOXA2	0.041	down	1e-07	2.2e-07	0.026	down	1e-07	2.31e-07	0.034	down	1e-07	2.33e-07	3170	forkhead box A2
FOXD1	14.18	up	1e-07	2.41e-07	17.3	up	1e-07	2.17e-07	17.42	up	1e-07	2.43e-07	2297	forkhead box D1
FOXD3	8.72	up	1e-07	2.41e-07	9.43	up	1e-07	2.17e-07	7.56	up	1e-07	2.43e-07	27022	forkhead box D3
FOXE1	176.14	up	1e-07	2.41e-07	234.53	up	1e-07	2.17e-07	172.09	up	1e-07	2.43e-07	2304	forkhead box E1
FOXF1	0.12	down	1e-07	2.2e-07	0.13	down	1e-07	2.31e-07	0.11	down	1e-07	2.33e-07	2294	forkhead box F1
FOXH1	4.91	up	1e-07	2.41e-07	5.91	up	1e-07	2.17e-07	6.32	up	1e-07	2.43e-07	8928	forkhead box H1
FOXI3	6.36	up	1e-07	2.41e-07	5.93	up	1e-07	2.17e-07	4.64	up	1e-07	2.43e-07	344167	forkhead box I3
FOXJ1	0.13	down	1e-07	2.2e-07	0.092	down	1e-07	2.31e-07	0.15	down	2e-07	4.64e-06	2302	forkhead box J1
FOXL2	13.4	up	1e-07	2.41e-07	21.95	up	1e-07	2.17e-07	12.54	up	1e-07	2.43e-07	668	forkhead box L2
FOXL2NB	8.54	up	1e-07	2.41e-07	14.42	up	1e-07	2.17e-07	8.31	up	1e-07	2.43e-07	401089	FOXL2 neighbor
FOXM1	28.15	up	1e-07	2.41e-07	37.93	up	1e-07	2.17e-07	33.11	up	1e-07	2.43e-07	2305	forkhead box M1
FOXN1	13.05	up	1e-07	2.41e-07	15.97	up	1e-07	2.17e-07	9.18	up	1e-07	2.43e-07	8456	forkhead box N1
FOXP3	4.53	up	1e-07	2.41e-07	4.8	up	1e-07	2.17e-07	4.73	up	1e-07	2.43e-07	50943	forkhead box P3
FPR1	0.16	down	1e-07	2.2e-07	0.13	down	1e-07	2.31e-07	0.15	down	1e-07	2.33e-07	2357	formyl peptide receptor 1
FPR2	0.069	down	1e-07	2.2e-07	0.062	down	1e-07	2.31e-07	0.063	down	1e-07	2.33e-07	2358	formyl peptide receptor 2
FREM1	0.19	down	1e-07	2.2e-07	0.19	down	1e-07	2.31e-07	0.17	down	1e-07	2.33e-07	158326	FRAS1 related extracellular matrix 1
FRMD3	0.084	down	1e-07	2.2e-07	0.081	down	1e-07	2.31e-07	0.092	down	1e-07	2.33e-07	257019	FERM domain containing 3
FRMD6	3.89	up	1e-07	2.41e-07	4.14	up	1e-07	2.17e-07	3.74	up	1e-07	2.43e-07	122786	FERM domain containing 6
FRMPD2	0.26	down	1e-07	2.2e-07	0.26	down	1e-07	2.31e-07	0.28	down	9e-07	2.29e-05	143162	FERM and PDZ domain containing 2
FRRS1	3.86	up	1e-07	2.41e-07	3.73	up	1e-07	2.17e-07	4.03	up	1e-07	2.43e-07	391059	ferric chelate reductase 1
FRY	0.14	down	1e-07	2.2e-07	0.13	down	1e-07	2.31e-07	0.12	down	1e-07	2.33e-07	10129	FRY microtubule binding protein
FSCN1	5.38	up	1e-07	2.41e-07	5.75	up	1e-07	2.17e-07	4.44	up	1e-07	2.43e-07	6624	fascin actin-bundling protein 1
FSD1	8.7	up	1e-07	2.41e-07	13.8	up	1e-07	2.17e-07	12.74	up	1e-07	2.43e-07	79187	fibronectin type III and SPRY domain containing 1
FST	8.35	up	1e-07	2.41e-07	8.72	up	1e-07	2.17e-07	8.14	up	1e-07	2.43e-07	10468	follistatin
FSTL3	0.25	down	1e-07	2.2e-07	0.25	down	1e-07	2.31e-07	0.23	down	1e-07	2.33e-07	10272	follistatin like 3
FSTL5	3.57	up	1.8e-05	0.00046	3.5	up	2.49e-05	0.000663	5.17	up	1.1e-06	2.27e-05	56884	follistatin like 5
FTCD	3.34	up	2e-07	4.22e-06	3.66	up	1e-07	2.17e-07	3.86	up	1e-07	2.11e-06	10841	formimidoyltransferase cyclodeaminase
FUT2	4.97	up	1e-07	2.41e-07	5.43	up	1e-07	2.17e-07	4.83	up	1e-07	2.43e-07	2524	fucosyltransferase 2
FXYD1	0.039	down	1e-07	2.2e-07	0.031	down	1e-07	2.31e-07	0.031	down	1e-07	2.33e-07	5348	FXYD domain containing ion transport regulator 1
FXYD4	0.2	down	1e-07	2.2e-07	0.23	down	1e-07	2.31e-07	0.28	down	1e-07	2.33e-07	53828	FXYD domain containing ion transport regulator 4
FXYD6	0.29	down	1e-07	2.2e-07	0.24	down	1e-07	2.31e-07	0.24	down	1e-07	2.33e-07	53826	FXYD domain containing ion transport regulator 6
FZD10	5.2	up	1e-07	2.41e-07	5.88	up	1e-07	2.17e-07	4.49	up	1.9e-06	3.98e-05	11211	frizzled class receptor 10
FZD4	0.18	down	1e-07	2.2e-07	0.15	down	1e-07	2.31e-07	0.16	down	1e-07	2.33e-07	8322	frizzled class receptor 4
FZD9	4.45	up	1e-07	2.41e-07	5.86	up	1e-07	2.17e-07	6.77	up	1e-07	2.43e-07	8326	frizzled class receptor 9
GAB2	0.21	down	1e-07	2.2e-07	0.19	down	1e-07	2.31e-07	0.21	down	1e-07	2.33e-07	9846	GRB2 associated binding protein 2
GAB3	0.28	down	1e-07	2.2e-07	0.26	down	1e-07	2.31e-07	0.26	down	1e-07	2.33e-07	139716	GRB2 associated binding protein 3
GABRA3	63.92	up	1e-07	2.41e-07	54.81	up	1e-07	2.17e-07	59.39	up	1e-07	2.43e-07	2556	gamma-aminobutyric acid type A receptor alpha3 subunit
GABRB2	0.21	down	1e-07	2.2e-07	0.13	down	1e-07	2.31e-07	0.17	down	1e-07	2.33e-07	2561	gamma-aminobutyric acid type A receptor beta2 subunit
GABRG2	5.99	up	1e-07	2.41e-07	7.11	up	1e-07	2.17e-07	5.52	up	1e-07	2.43e-07	2566	gamma-aminobutyric acid type A receptor gamma2 subunit
GABRG3	3.63	up	1.9e-06	4.1e-05	4.21	up	1.6e-06	3.21e-05	3.29	up	1.37e-05	0.00033	2567	gamma-aminobutyric acid type A receptor gamma3 subunit
GABRP	4.68	up	8.1e-06	0.000192	3.7	up	0.0002357	0.00877	3.53	up	0.0005158	0.0176	2568	gamma-aminobutyric acid type A receptor pi subunit
GABRQ	19.62	up	1e-07	2.41e-07	16.86	up	1e-07	2.17e-07	14.47	up	1e-07	2.43e-07	55879	gamma-aminobutyric acid type A receptor theta subunit
GABRR1	21.08	up	1e-07	2.41e-07	20.89	up	1e-07	2.17e-07	20.1	up	1e-07	2.43e-07	2569	gamma-aminobutyric acid type A receptor rho1 subunit
GAD1	14.24	up	1e-07	2.41e-07	14.04	up	1e-07	2.17e-07	14.45	up	1e-07	2.43e-07	2571	glutamate decarboxylase 1
GADD45B	0.16	down	1e-07	2.2e-07	0.14	down	1e-07	2.31e-07	0.15	down	1e-07	2.33e-07	4616	growth arrest and DNA damage inducible beta
GAL	20.01	up	1e-07	2.41e-07	31.89	up	1e-07	2.17e-07	24.01	up	1e-07	2.43e-07	51083	galanin and GMAP prepropeptide
GAL3ST1	0.27	down	1e-07	2.2e-07	0.24	down	1e-07	2.31e-07	0.31	down	1e-07	2.33e-07	9514	galactose-3-O-sulfotransferase 1
GALNT13	0.26	down	1.7e-06	4.59e-05	0.32	down	0.0001878	0.0105	0.32	down	0.0006022	0.0367	114805	polypeptide N-acetylgalactosaminyltransferase 13
GALNT14	14.81	up	1e-07	2.41e-07	18.79	up	1e-07	2.17e-07	15.48	up	1e-07	2.43e-07	79623	polypeptide N-acetylgalactosaminyltransferase 14
GALNT15	0.3	down	1e-07	2.2e-07	0.33	down	3e-07	6.68e-06	0.29	down	1e-07	2.27e-06	117248	polypeptide N-acetylgalactosaminyltransferase 15
GALNT16	0.11	down	1e-07	2.2e-07	0.13	down	1e-07	2.31e-07	0.1	down	1e-07	2.33e-07	57452	polypeptide N-acetylgalactosaminyltransferase 16
GALNT5	0.22	down	1e-07	2.2e-07	0.24	down	1e-07	2.31e-07	0.22	down	1e-07	2.33e-07	11227	polypeptide N-acetylgalactosaminyltransferase 5
GAN	3.36	up	1e-07	2.41e-07	4.07	up	1e-07	2.17e-07	3.83	up	1e-07	2.43e-07	8139	gigaxonin
GAP43	10.07	up	1e-07	2.41e-07	12.01	up	1e-07	2.17e-07	8.96	up	1e-07	2.43e-07	2596	growth associated protein 43
GAPDH	5.48	up	1e-07	2.41e-07	5.78	up	1e-07	2.17e-07	6.45	up	1e-07	2.43e-07	2597	glyceraldehyde-3-phosphate dehydrogenase
GAPT	0.26	down	1e-07	2.2e-07	0.22	down	1e-07	2.31e-07	0.22	down	1e-07	2.33e-07	202309	GRB2-binding adaptor protein, transmembrane
GAS2L2	0.1	down	1e-07	2.2e-07	0.081	down	1e-07	2.31e-07	0.065	down	1e-07	2.33e-07	246176	growth arrest specific 2 like 2
GAS6	0.28	down	1e-07	2.2e-07	0.26	down	1e-07	2.31e-07	0.23	down	1e-07	2.33e-07	2621	growth arrest specific 6
GAS7	0.3	down	1e-07	2.2e-07	0.27	down	1e-07	2.31e-07	0.26	down	1e-07	2.33e-07	8522	growth arrest specific 7
GAST	3.9	up	1e-07	2.15e-06	5.55	up	1e-07	2.17e-07	5.46	up	1e-07	2.43e-07	2520	gastrin
GATA1	0.18	down	1e-07	2.2e-07	0.18	down	1e-07	2.31e-07	0.18	down	1e-07	2.33e-07	2623	GATA binding protein 1
GATA2	0.17	down	1e-07	2.2e-07	0.18	down	1e-07	2.31e-07	0.18	down	1e-07	2.33e-07	2624	GATA binding protein 2
GATA5	0.14	down	1e-07	2.2e-07	0.11	down	1e-07	2.31e-07	0.12	down	1e-07	2.33e-07	140628	GATA binding protein 5
GATA6	0.14	down	1e-07	2.2e-07	0.13	down	1e-07	2.31e-07	0.12	down	1e-07	2.33e-07	2627	GATA binding protein 6
GBA3	0.27	down	1e-07	2.2e-07	0.3	down	1e-07	2.31e-07	0.33	down	3.1e-06	9.06e-05	57733	glucosylceramidase beta 3 (gene/pseudogene)
GBP4	0.26	down	1e-07	2.2e-07	0.26	down	1e-07	2.31e-07	0.24	down	1e-07	2.33e-07	115361	guanylate binding protein 4
GBP6	37.77	up	1e-07	2.41e-07	39.39	up	1e-07	2.17e-07	31	up	1e-07	2.43e-07	163351	guanylate binding protein family member 6
GCLC	6.01	up	1e-07	2.41e-07	6.55	up	1e-07	2.17e-07	6.77	up	1e-07	2.43e-07	2729	glutamate-cysteine ligase catalytic subunit
GCOM1	0.042	down	1e-07	2.2e-07	0.033	down	1e-07	2.31e-07	0.031	down	1e-07	2.33e-07	145781	GRINL1A complex locus 1
GCSAML	0.17	down	1e-07	2.2e-07	0.14	down	1e-07	2.31e-07	0.17	down	1e-07	2.33e-07	148823	germinal center-associated, signaling and motility-like
GCSH	3.74	up	1e-07	2.41e-07	4.38	up	1e-07	2.17e-07	5.13	up	1e-07	2.43e-07	2653	glycine cleavage system protein H
GDA	16.35	up	1e-07	2.41e-07	22.39	up	1e-07	2.17e-07	18.73	up	1e-07	2.43e-07	9615	guanine deaminase
GDF10	0.019	down	1e-07	2.2e-07	0.011	down	1e-07	2.31e-07	0.014	down	1e-07	2.33e-07	2662	growth differentiation factor 10
GDF5	0.26	down	1e-07	2.2e-07	0.23	down	1e-07	2.31e-07	0.19	down	1e-07	2.33e-07	8200	growth differentiation factor 5
GDPD2	6.64	up	1e-07	2.41e-07	6.36	up	1e-07	2.17e-07	6.87	up	1e-07	2.43e-07	54857	glycerophosphodiester phosphodiesterase domain containing 2
GEN1	4.03	up	1e-07	2.41e-07	4.67	up	1e-07	2.17e-07	4.31	up	1e-07	2.43e-07	348654	GEN1, Holliday junction 5' flap endonuclease
GFI1B	0.22	down	1e-07	2.2e-07	0.17	down	1e-07	2.31e-07	0.17	down	1e-07	2.33e-07	8328	growth factor independent 1B transcriptional repressor
GFRA1	0.14	down	1e-07	2.2e-07	0.13	down	1e-07	2.31e-07	0.11	down	1e-07	2.33e-07	2674	GDNF family receptor alpha 1
GFRA2	0.18	down	1e-07	2.2e-07	0.17	down	1e-07	2.31e-07	0.15	down	1e-07	2.33e-07	2675	GDNF family receptor alpha 2
GGCT	3.51	up	1e-07	2.41e-07	3.94	up	1e-07	2.17e-07	3.37	up	1e-07	2.43e-07	79017	gamma-glutamylcyclotransferase
GGH	5.32	up	1e-07	2.41e-07	5.81	up	1e-07	2.17e-07	6.08	up	1e-07	2.43e-07	8836	gamma-glutamyl hydrolase
GGT1	0.3	down	1e-07	2.2e-07	0.28	down	1e-07	2.31e-07	0.27	down	1e-07	2.33e-07	2678	gamma-glutamyltransferase 1
GGTLC1	0.012	down	1e-07	2.2e-07	0.0073	down	1e-07	2.31e-07	0.011	down	1e-07	2.33e-07	92086	gamma-glutamyltransferase light chain 1
GGTLC2	0.2	down	1e-07	2.2e-07	0.2	down	1e-07	2.31e-07	0.18	down	1e-07	2.33e-07	91227	gamma-glutamyltransferase light chain 2
GIMAP1	0.19	down	1e-07	2.2e-07	0.18	down	1e-07	2.31e-07	0.16	down	1e-07	2.33e-07	170575	GTPase, IMAP family member 1
GIMAP2	0.31	down	1e-07	2.2e-07	0.29	down	1e-07	2.31e-07	0.31	down	1e-07	2.33e-07	26157	GTPase, IMAP family member 2
GIMAP4	0.21	down	1e-07	2.2e-07	0.19	down	1e-07	2.31e-07	0.19	down	1e-07	2.33e-07	55303	GTPase, IMAP family member 4
GIMAP5	0.17	down	1e-07	2.2e-07	0.14	down	1e-07	2.31e-07	0.14	down	1e-07	2.33e-07	55340	GTPase, IMAP family member 5
GIMAP6	0.14	down	1e-07	2.2e-07	0.11	down	1e-07	2.31e-07	0.13	down	1e-07	2.33e-07	474344	GTPase, IMAP family member 6
GIMAP7	0.16	down	1e-07	2.2e-07	0.13	down	1e-07	2.31e-07	0.13	down	1e-07	2.33e-07	168537	GTPase, IMAP family member 7
GIMAP8	0.1	down	1e-07	2.2e-07	0.092	down	1e-07	2.31e-07	0.09	down	1e-07	2.33e-07	155038	GTPase, IMAP family member 8
GINS1	17.42	up	1e-07	2.41e-07	20.92	up	1e-07	2.17e-07	24.17	up	1e-07	2.43e-07	9837	GINS complex subunit 1
GINS2	14.67	up	1e-07	2.41e-07	17.26	up	1e-07	2.17e-07	18.59	up	1e-07	2.43e-07	51659	GINS complex subunit 2
GINS3	4.25	up	1e-07	2.41e-07	4.9	up	1e-07	2.17e-07	4.76	up	1e-07	2.43e-07	64785	GINS complex subunit 3
GINS4	10.31	up	1e-07	2.41e-07	12.19	up	1e-07	2.17e-07	11.55	up	1e-07	2.43e-07	84296	GINS complex subunit 4
GIPC2	0.13	down	1e-07	2.2e-07	0.11	down	1e-07	2.31e-07	0.11	down	1e-07	2.33e-07	54810	GIPC PDZ domain containing family member 2
GIPC3	0.26	down	1e-07	2.2e-07	0.24	down	1e-07	2.31e-07	0.25	down	1e-07	2.33e-07	126326	GIPC PDZ domain containing family member 3
GJA3	21.44	up	1e-07	2.41e-07	27.22	up	1e-07	2.17e-07	17.38	up	1e-07	2.43e-07	2700	gap junction protein alpha 3
GJA4	0.22	down	1e-07	2.2e-07	0.2	down	1e-07	2.31e-07	0.22	down	1e-07	2.33e-07	2701	gap junction protein alpha 4
GJA5	0.22	down	1e-07	2.2e-07	0.16	down	1e-07	2.31e-07	0.19	down	1e-07	2.33e-07	2702	gap junction protein alpha 5
GJB1	0.078	down	1e-07	2.2e-07	0.039	down	1e-07	2.31e-07	0.089	down	1e-07	2.33e-07	2705	gap junction protein beta 1
GJB2	53.92	up	1e-07	2.41e-07	59.25	up	1e-07	2.17e-07	42.54	up	1e-07	2.43e-07	2706	gap junction protein beta 2
GJB3	31.42	up	1e-07	2.41e-07	41.21	up	1e-07	2.17e-07	26.89	up	1e-07	2.43e-07	2707	gap junction protein beta 3
GJB4	29.7	up	1e-07	2.41e-07	35.56	up	1e-07	2.17e-07	30.4	up	1e-07	2.43e-07	127534	gap junction protein beta 4
GJB5	59.4	up	1e-07	2.41e-07	66.89	up	1e-07	2.17e-07	47.4	up	1e-07	2.43e-07	2709	gap junction protein beta 5
GJB6	215.36	up	1e-07	2.41e-07	184.01	up	1e-07	2.17e-07	138.81	up	1e-07	2.43e-07	10804	gap junction protein beta 6
GJB7	6.84	up	1e-07	2.41e-07	8.23	up	1e-07	2.17e-07	5.71	up	5e-07	1.02e-05	375519	gap junction protein beta 7
GJC2	0.31	down	1e-07	2.2e-07	0.31	down	1e-07	2.31e-07	0.31	down	1e-07	2.33e-07	57165	gap junction protein gamma 2
GKN2	0.0066	down	1e-07	2.2e-07	0.0031	down	1e-07	2.31e-07	0.0051	down	1e-07	2.33e-07	200504	gastrokine 2
GLDN	0.1	down	1e-07	2.2e-07	0.094	down	1e-07	2.31e-07	0.078	down	1e-07	2.33e-07	342035	gliomedin
GLIPR2	0.17	down	1e-07	2.2e-07	0.15	down	1e-07	2.31e-07	0.16	down	1e-07	2.33e-07	152007	GLI pathogenesis related 2
GLOD5	0.15	down	1e-07	2.2e-07	0.12	down	1e-07	2.31e-07	0.18	down	1e-07	2.33e-07	392465	glyoxalase domain containing 5
GLRX	0.3	down	1e-07	2.2e-07	0.25	down	1e-07	2.31e-07	0.27	down	1e-07	2.33e-07	2745	glutaredoxin
GLT1D1	0.31	down	1e-07	2.2e-07	0.27	down	1e-07	2.31e-07	0.27	down	1e-07	2.33e-07	144423	glycosyltransferase 1 domain containing 1
GLYATL2	15.89	up	1e-07	2.41e-07	9.36	up	1e-07	2.17e-07	9.3	up	1e-07	2.43e-07	219970	glycine-N-acyltransferase like 2
GMFG	0.21	down	1e-07	2.2e-07	0.18	down	1e-07	2.31e-07	0.19	down	1e-07	2.33e-07	9535	glia maturation factor gamma
GMNN	4.36	up	1e-07	2.41e-07	4.76	up	1e-07	2.17e-07	5.19	up	1e-07	2.43e-07	51053	geminin, DNA replication inhibitor
GMPR	0.33	down	1e-07	2.2e-07	0.3	down	1e-07	2.31e-07	0.27	down	1e-07	2.33e-07	2766	guanosine monophosphate reductase
GMPS	3.67	up	1e-07	2.41e-07	3.57	up	1e-07	2.17e-07	3.62	up	1e-07	2.43e-07	8833	guanine monophosphate synthase
GNA14	0.12	down	1e-07	2.2e-07	0.085	down	1e-07	2.31e-07	0.12	down	1e-07	2.33e-07	9630	G protein subunit alpha 14
GNB3	3.63	up	1e-07	2.41e-07	4.13	up	1e-07	2.17e-07	3.9	up	1e-07	2.43e-07	2784	G protein subunit beta 3
GNG11	0.11	down	1e-07	2.2e-07	0.098	down	1e-07	2.31e-07	0.12	down	1e-07	2.33e-07	2791	G protein subunit gamma 11
GNG2	0.32	down	1e-07	2.2e-07	0.28	down	1e-07	2.31e-07	0.31	down	1e-07	2.33e-07	54331	G protein subunit gamma 2
GNG4	24.28	up	1e-07	2.41e-07	25.25	up	1e-07	2.17e-07	35.08	up	1e-07	2.43e-07	2786	G protein subunit gamma 4
GNG7	0.23	down	1e-07	2.2e-07	0.17	down	1e-07	2.31e-07	0.18	down	1e-07	2.33e-07	2788	G protein subunit gamma 7
GNGT1	6.8	up	1e-07	2.41e-07	7.22	up	1e-07	2.17e-07	7.14	up	1e-07	2.43e-07	2792	G protein subunit gamma transducin 1
GNGT2	0.31	down	1e-07	2.2e-07	0.3	down	1e-07	2.31e-07	0.29	down	1e-07	2.33e-07	2793	G protein subunit gamma transducin 2
GNMT	0.26	down	1e-07	2.2e-07	0.25	down	1e-07	2.31e-07	0.26	down	1e-07	2.33e-07	27232	glycine N-methyltransferase
GOLT1A	0.12	down	1e-07	2.2e-07	0.091	down	1e-07	2.31e-07	0.17	down	1e-07	2.33e-07	127845	golgi transport 1A
GP5	0.31	down	1e-07	2.2e-07	0.31	down	1e-07	2.31e-07	0.31	down	1e-07	2.33e-07	2814	glycoprotein V platelet
GP9	0.18	down	1e-07	2.2e-07	0.19	down	1e-07	2.31e-07	0.18	down	1e-07	2.33e-07	2815	glycoprotein IX platelet
GPA33	0.02	down	1e-07	2.2e-07	0.015	down	1e-07	2.31e-07	0.018	down	1e-07	2.33e-07	10223	glycoprotein A33
GPBAR1	0.15	down	1e-07	2.2e-07	0.17	down	1e-07	2.31e-07	0.18	down	1e-07	2.33e-07	151306	G protein-coupled bile acid receptor 1
GPC1	6.62	up	1e-07	2.41e-07	6.77	up	1e-07	2.17e-07	5.23	up	1e-07	2.43e-07	2817	glypican 1
GPC2	9.04	up	1e-07	2.41e-07	10.75	up	1e-07	2.17e-07	9.85	up	1e-07	2.43e-07	221914	glypican 2
GPC5	0.077	down	1e-07	2.2e-07	0.071	down	1e-07	2.31e-07	0.054	down	1e-07	2.33e-07	2262	glypican 5
GPD1	0.017	down	1e-07	2.2e-07	0.012	down	1e-07	2.31e-07	0.013	down	1e-07	2.33e-07	2819	glycerol-3-phosphate dehydrogenase 1
GPD1L	0.23	down	1e-07	2.2e-07	0.22	down	1e-07	2.31e-07	0.25	down	1e-07	2.33e-07	23171	glycerol-3-phosphate dehydrogenase 1-like
GPER1	0.18	down	1e-07	2.2e-07	0.16	down	1e-07	2.31e-07	0.15	down	1e-07	2.33e-07	2852	G protein-coupled estrogen receptor 1
GPI	3.41	up	1e-07	2.41e-07	3.34	up	1e-07	2.17e-07	3.5	up	1e-07	2.43e-07	2821	glucose-6-phosphate isomerase
GPIHBP1	0.017	down	1e-07	2.2e-07	0.011	down	1e-07	2.31e-07	0.014	down	1e-07	2.33e-07	338328	glycosylphosphatidylinositol anchored high density lipoprotein binding protein 1
GPM6A	0.01	down	1e-07	2.2e-07	0.006	down	1e-07	2.31e-07	0.0094	down	1e-07	2.33e-07	2823	glycoprotein M6A
GPM6B	0.28	down	1e-07	2.2e-07	0.27	down	1e-07	2.31e-07	0.31	down	1e-07	2.33e-07	2824	glycoprotein M6B
GPR146	0.15	down	1e-07	2.2e-07	0.12	down	1e-07	2.31e-07	0.13	down	1e-07	2.33e-07	115330	G protein-coupled receptor 146
GPR156	3.97	up	1e-07	2.41e-07	3.59	up	1e-07	2.17e-07	3.61	up	1e-07	2.11e-06	165829	G protein-coupled receptor 156
GPR158	3.6	up	1.7e-06	3.65e-05	4.43	up	1.2e-06	2.37e-05	4.22	up	6e-07	1.23e-05	57512	G protein-coupled receptor 158
GPR17	0.1	down	1e-07	2.2e-07	0.092	down	1e-07	2.31e-07	0.073	down	1e-07	2.33e-07	2840	G protein-coupled receptor 17
GPR182	0.23	down	1e-07	2.2e-07	0.26	down	1e-07	2.31e-07	0.22	down	1e-07	2.33e-07	11318	G protein-coupled receptor 182
GPR19	8.53	up	1e-07	2.41e-07	9.77	up	1e-07	2.17e-07	12.33	up	1e-07	2.43e-07	2842	G protein-coupled receptor 19
GPR20	0.25	down	1e-07	2.2e-07	0.27	down	1e-07	2.31e-07	0.21	down	1e-07	2.33e-07	2843	G protein-coupled receptor 20
GPR39	0.17	down	1e-07	2.2e-07	0.15	down	1e-07	2.31e-07	0.18	down	1e-07	2.33e-07	2863	G protein-coupled receptor 39
GPR4	0.27	down	1e-07	2.2e-07	0.26	down	1e-07	2.31e-07	0.26	down	1e-07	2.33e-07	2828	G protein-coupled receptor 4
GPR50	6.04	up	1e-07	2.41e-07	9.33	up	1e-07	2.17e-07	5.32	up	5e-07	1.02e-05	9248	G protein-coupled receptor 50
GPR65	0.25	down	1e-07	2.2e-07	0.21	down	1e-07	2.31e-07	0.24	down	1e-07	2.33e-07	8477	G protein-coupled receptor 65
GPR87	130.25	up	1e-07	2.41e-07	138.75	up	1e-07	2.17e-07	103.12	up	1e-07	2.43e-07	53836	G protein-coupled receptor 87
GPRC5A	0.087	down	1e-07	2.2e-07	0.064	down	1e-07	2.31e-07	0.082	down	1e-07	2.33e-07	9052	G protein-coupled receptor class C group 5 member A
GPRIN1	5.73	up	1e-07	2.41e-07	7.75	up	1e-07	2.17e-07	6.82	up	1e-07	2.43e-07	114787	G protein regulated inducer of neurite outgrowth 1
GPRIN2	0.13	down	1e-07	2.2e-07	0.1	down	1e-07	2.31e-07	0.1	down	1e-07	2.33e-07	9721	G protein regulated inducer of neurite outgrowth 2
GPRIN3	0.22	down	1e-07	2.2e-07	0.21	down	1e-07	2.31e-07	0.2	down	1e-07	2.33e-07	285513	GPRIN family member 3
GPSM3	0.33	down	1e-07	2.2e-07	0.3	down	1e-07	2.31e-07	0.3	down	1e-07	2.33e-07	63940	G-protein signaling modulator 3
GPT2	6.53	up	1e-07	2.41e-07	6.86	up	1e-07	2.17e-07	7.34	up	1e-07	2.43e-07	84706	glutamic pyruvate transaminase (alanine aminotransferase) 2
GPX2	67	up	1e-07	2.41e-07	65.16	up	1e-07	2.17e-07	78.37	up	1e-07	2.43e-07	2877	glutathione peroxidase 2
GPX3	0.077	down	1e-07	2.2e-07	0.063	down	1e-07	2.31e-07	0.063	down	1e-07	2.33e-07	2878	glutathione peroxidase 3
GRAMD2	0.12	down	1e-07	2.2e-07	0.098	down	1e-07	2.31e-07	0.1	down	1e-07	2.33e-07	196996	GRAM domain containing 2
GRASP	0.17	down	1e-07	2.2e-07	0.15	down	1e-07	2.31e-07	0.14	down	1e-07	2.33e-07	160622	GRP1 (general receptor for phosphoinositides 1)-associated scaffold protein
GREB1L	3.32	up	1.7e-06	3.65e-05	3.82	up	2e-07	3.83e-06	3.75	up	2.2e-06	4.64e-05	80000	growth regulation by estrogen in breast cancer-like
GREM1	22.79	up	1e-07	2.41e-07	23.37	up	1e-07	2.17e-07	22.94	up	1e-07	2.43e-07	26585	gremlin 1, DAN family BMP antagonist
GREM2	0.15	down	1e-07	2.2e-07	0.16	down	1e-07	2.31e-07	0.16	down	1e-07	2.33e-07	64388	gremlin 2, DAN family BMP antagonist
GRHL1	6.46	up	1e-07	2.41e-07	7.14	up	1e-07	2.17e-07	6.65	up	1e-07	2.43e-07	29841	grainyhead like transcription factor 1
GRHL2	3.1	up	1e-07	2.41e-07	3.13	up	1e-07	2.17e-07	3.36	up	1e-07	2.43e-07	79977	grainyhead like transcription factor 2
GRHL3	116.14	up	1e-07	2.41e-07	118.8	up	1e-07	2.17e-07	111.93	up	1e-07	2.43e-07	57822	grainyhead like transcription factor 3
GRIA1	0.017	down	1e-07	2.2e-07	0.012	down	1e-07	2.31e-07	0.012	down	1e-07	2.33e-07	2890	glutamate ionotropic receptor AMPA type subunit 1
GRID1	0.18	down	1e-07	2.2e-07	0.21	down	1e-07	2.31e-07	0.17	down	1e-07	2.33e-07	2894	glutamate ionotropic receptor delta type subunit 1
GRIK4	0.094	down	1e-07	2.2e-07	0.067	down	1e-07	2.31e-07	0.071	down	1e-07	2.33e-07	2900	glutamate ionotropic receptor kainate type subunit 4
GRIN2D	4.94	up	1e-07	2.41e-07	8.18	up	1e-07	2.17e-07	6.79	up	1e-07	2.43e-07	2906	glutamate ionotropic receptor NMDA type subunit 2D
GRIP1	6.68	up	1e-07	2.41e-07	5.88	up	1e-07	2.17e-07	4.96	up	1e-07	2.43e-07	23426	glutamate receptor interacting protein 1
GRK5	0.15	down	1e-07	2.2e-07	0.14	down	1e-07	2.31e-07	0.14	down	1e-07	2.33e-07	2869	G protein-coupled receptor kinase 5
GRK7	3.68	up	1e-07	2.41e-07	4.47	up	1e-07	2.17e-07	3.72	up	1e-07	2.43e-07	131890	G protein-coupled receptor kinase 7
GRM4	10.22	up	1e-07	2.41e-07	9.91	up	1e-07	2.17e-07	9.41	up	1e-07	2.43e-07	2914	glutamate metabotropic receptor 4
GRTP1	3.41	up	1e-07	2.41e-07	4.36	up	1e-07	2.17e-07	3.87	up	1e-07	2.43e-07	79774	growth hormone regulated TBC protein 1
GSDMC	14.18	up	1e-07	2.41e-07	16	up	1e-07	2.17e-07	13.92	up	1e-07	2.43e-07	56169	gasdermin C
GSG2	7.8	up	1e-07	2.41e-07	10.05	up	1e-07	2.17e-07	9.81	up	1e-07	2.43e-07	83903	germ cell associated 2, haspin
GSTA3	0.25	down	1e-07	2.2e-07	0.23	down	1e-07	2.31e-07	0.22	down	1e-07	2.33e-07	2940	glutathione S-transferase alpha 3
GSTM5	0.12	down	1e-07	2.2e-07	0.095	down	1e-07	2.31e-07	0.09	down	1e-07	2.33e-07	2949	glutathione S-transferase mu 5
GTSE1	22.28	up	1e-07	2.41e-07	26.83	up	1e-07	2.17e-07	24.82	up	1e-07	2.43e-07	51512	G2 and S-phase expressed 1
GUCA1A	5.46	up	1e-07	2.41e-07	5.78	up	1e-07	2.17e-07	4.74	up	1e-07	2.43e-07	2978	guanylate cyclase activator 1A
GUCA2A	0.18	down	1e-07	2.2e-07	0.19	down	1e-07	2.31e-07	0.23	down	1e-07	2.33e-07	2980	guanylate cyclase activator 2A
GUCY1A2	0.24	down	1e-07	2.2e-07	0.23	down	1e-07	2.31e-07	0.25	down	1e-07	2.33e-07	2977	guanylate cyclase 1, soluble, alpha 2
GYLTL1B	8.81	up	1e-07	2.41e-07	8.1	up	1e-07	2.17e-07	8.72	up	1e-07	2.43e-07	120071	glycosyltransferase-like 1B
GYPC	0.18	down	1e-07	2.2e-07	0.17	down	1e-07	2.31e-07	0.16	down	1e-07	2.33e-07	2995	glycophorin C (Gerbich blood group)
GYPE	0.075	down	1e-07	2.2e-07	0.06	down	1e-07	2.31e-07	0.067	down	1e-07	2.33e-07	2996	glycophorin E (MNS blood group)
GZMH	0.33	down	1e-07	2.2e-07	0.32	down	1e-07	2.31e-07	0.32	down	4e-07	9.6e-06	2999	granzyme H
H2AFX	3.6	up	1e-07	2.41e-07	3.82	up	1e-07	2.17e-07	4.08	up	1e-07	2.43e-07	3014	H2A histone family member X
HABP2	0.2	down	1e-07	2.2e-07	0.12	down	1e-07	2.31e-07	0.17	down	1e-07	2.33e-07	3026	hyaluronan binding protein 2
HACD4	0.28	down	1e-07	2.2e-07	0.25	down	1e-07	2.31e-07	0.23	down	1e-07	2.33e-07	401494	3-hydroxyacyl-CoA dehydratase 4
HAP1	21.93	up	1e-07	2.41e-07	25.12	up	1e-07	2.17e-07	25.61	up	1e-07	2.43e-07	9001	huntingtin-associated protein 1
HAS1	0.21	down	1e-07	2.2e-06	0.21	down	5e-07	1.14e-05	0.22	down	5.3e-06	0.000167	3036	hyaluronan synthase 1
HBA1	0.0083	down	1e-07	2.2e-07	0.0086	down	1e-07	2.31e-07	0.0093	down	1e-07	2.33e-07	3039	hemoglobin subunit alpha 1
HBA2	0.026	down	1e-07	2.2e-07	0.027	down	1e-07	2.31e-07	0.024	down	1e-07	2.33e-07	3040	hemoglobin subunit alpha 2
HBB	0.02	down	1e-07	2.2e-07	0.018	down	1e-07	2.31e-07	0.02	down	1e-07	2.33e-07	3043	hemoglobin subunit beta
HBEGF	0.25	down	1e-07	2.2e-07	0.26	down	1e-07	2.31e-07	0.19	down	1e-07	2.33e-07	1839	heparin binding EGF like growth factor
HBG1	0.17	down	1e-07	2.2e-07	0.19	down	1e-07	2.31e-07	0.15	down	1e-07	2.33e-07	3047	hemoglobin subunit gamma 1
HBG2	0.2	down	1e-07	2.2e-07	0.26	down	1e-07	2.31e-07	0.19	down	1e-07	2.33e-07	3048	hemoglobin subunit gamma 2
HCN2	3.02	up	1e-07	2.41e-07	3.96	up	1e-07	2.17e-07	3.78	up	1e-07	2.43e-07	610	hyperpolarization activated cyclic nucleotide gated potassium channel 2
HCST	0.29	down	1e-07	2.2e-07	0.26	down	1e-07	2.31e-07	0.25	down	1e-07	2.33e-07	10870	hematopoietic cell signal transducer
HDC	0.26	down	1e-07	2.2e-07	0.21	down	1e-07	2.31e-07	0.21	down	1e-07	2.33e-07	3067	histidine decarboxylase
HECW1	4.57	up	1e-07	2.41e-07	4.76	up	1e-07	2.17e-07	4.17	up	1e-07	2.43e-07	23072	HECT, C2 and WW domain containing E3 ubiquitin protein ligase 1
HECW2	0.21	down	1e-07	2.2e-07	0.19	down	1e-07	2.31e-07	0.2	down	1e-07	2.33e-07	57520	HECT, C2 and WW domain containing E3 ubiquitin protein ligase 2
HEG1	0.26	down	1e-07	2.2e-07	0.25	down	1e-07	2.31e-07	0.2	down	1e-07	2.33e-07	57493	heart development protein with EGF like domains 1
HELLS	13.64	up	1e-07	2.41e-07	19.38	up	1e-07	2.17e-07	17.39	up	1e-07	2.43e-07	3070	helicase, lymphoid-specific
HEMGN	0.26	down	1e-07	2.2e-07	0.28	down	1e-07	2.31e-07	0.26	down	1e-07	2.33e-07	55363	hemogen
HEPHL1	20.87	up	1e-07	2.41e-07	22.59	up	1e-07	2.17e-07	14.68	up	1e-07	2.43e-07	341208	hephaestin like 1
HES2	7.16	up	1e-07	2.41e-07	6.84	up	1e-07	2.17e-07	4.96	up	1e-07	2.43e-07	54626	hes family bHLH transcription factor 2
HEYL	0.32	down	1e-07	2.2e-07	0.32	down	1e-07	2.31e-07	0.32	down	1e-07	2.33e-07	26508	hes related family bHLH transcription factor with YRPW motif-like
HGF	0.15	down	1e-07	2.2e-07	0.12	down	1e-07	2.31e-07	0.15	down	1e-07	2.33e-07	3082	hepatocyte growth factor
HHIP	0.024	down	1e-07	2.2e-07	0.011	down	1e-07	2.31e-07	0.017	down	1e-07	2.33e-07	64399	hedgehog interacting protein
HHIPL2	3.57	up	2.4e-06	5.23e-05	3.95	up	5.4e-06	0.000119	3.13	up	4.41e-05	0.00121	79802	HHIP like 2
HHLA2	0.15	down	1e-07	2.2e-07	0.15	down	1e-07	2.31e-07	0.12	down	1e-07	2.33e-07	11148	HERV-H LTR-associating 2
HIF3A	0.12	down	1e-07	2.2e-07	0.081	down	1e-07	2.31e-07	0.11	down	1e-07	2.33e-07	64344	hypoxia inducible factor 3 alpha subunit
HIGD1B	0.066	down	1e-07	2.2e-07	0.051	down	1e-07	2.31e-07	0.066	down	1e-07	2.33e-07	51751	HIG1 hypoxia inducible domain family member 1B
HILPDA	3.45	up	1e-07	2.41e-07	3.26	up	1e-07	2.17e-07	4.48	up	1e-07	2.43e-07	29923	hypoxia inducible lipid droplet associated
HIST1H1D	3.49	up	1e-07	2.41e-07	4.88	up	1e-07	2.17e-07	4.26	up	1e-07	2.43e-07	3007	histone cluster 1, H1d
HIST1H1E	3.69	up	1e-07	2.41e-07	5.57	up	1e-07	2.17e-07	5.78	up	1e-07	2.43e-07	3008	histone cluster 1, H1e
HIST1H2AE	8.23	up	1e-07	2.41e-07	11.34	up	1e-07	2.17e-07	11.89	up	1e-07	2.43e-07	3012	histone cluster 1, H2ae
HIST1H2AG	5.16	up	1e-07	2.41e-07	6.8	up	1e-07	2.17e-07	6.67	up	1e-07	2.43e-07	8969	histone cluster 1, H2ag
HIST1H2AM	4.78	up	1e-07	2.41e-07	6.29	up	1e-07	2.17e-07	7.59	up	1e-07	2.43e-07	8336	histone cluster 1, H2am
HIST1H2BD	3.96	up	1e-07	2.41e-07	4.82	up	1e-07	2.17e-07	4.85	up	1e-07	2.43e-07	3017	histone cluster 1, H2bd
HIST1H2BG	8.68	up	1e-07	2.41e-07	12.3	up	1e-07	2.17e-07	11.4	up	1e-07	2.43e-07	8339	histone cluster 1, H2bg
HIST1H2BH	14.7	up	1e-07	2.41e-07	16.15	up	1e-07	2.17e-07	16.33	up	1e-07	2.43e-07	8345	histone cluster 1, H2bh
HIST1H2BJ	3.78	up	1e-07	2.41e-07	4.95	up	1e-07	2.17e-07	5.18	up	1e-07	2.43e-07	8970	histone cluster 1, H2bj
HIST1H2BO	3.32	up	1e-07	2.41e-07	3.77	up	1e-07	2.17e-07	3.95	up	1e-07	2.43e-07	8348	histone cluster 1, H2bo
HIST1H3D	6.95	up	1e-07	2.41e-07	9.59	up	1e-07	2.17e-07	9.68	up	1e-07	2.43e-07	8351	histone cluster 1, H3d
HIST1H3E	3.13	up	1e-07	2.41e-07	4.01	up	1e-07	2.17e-07	4.49	up	1e-07	2.43e-07	8353	histone cluster 1, H3e
HIST1H3G	5.26	up	1e-07	2.41e-07	5.75	up	1e-07	2.17e-07	4.87	up	1e-07	2.43e-07	8355	histone cluster 1, H3g
HIST1H3H	3.49	up	1e-07	2.41e-07	5.39	up	1e-07	2.17e-07	5.21	up	1e-07	2.43e-07	8357	histone cluster 1, H3h
HIST1H4J	3.91	up	1e-07	2.41e-07	4.28	up	1e-07	2.17e-07	4.89	up	1e-07	2.43e-07	8363	histone cluster 1, H4j
HIST2H3C	3.84	up	1e-07	2.41e-07	4.83	up	1e-07	2.17e-07	5.08	up	1e-07	2.43e-07	126961	histone cluster 2, H3c
HIST2H4A	3.21	up	1e-07	2.41e-07	3.17	up	1e-07	2.17e-07	3.79	up	1e-07	2.43e-07	8370	histone cluster 2, H4a
HIST3H2A	7.06	up	1e-07	2.41e-07	8.68	up	1e-07	2.17e-07	11.33	up	1e-07	2.43e-07	92815	histone cluster 3, H2a
HJURP	33.19	up	1e-07	2.41e-07	41.67	up	1e-07	2.17e-07	42.58	up	1e-07	2.43e-07	55355	Holliday junction recognition protein
HK3	0.16	down	1e-07	2.2e-07	0.15	down	1e-07	2.31e-07	0.14	down	1e-07	2.33e-07	3101	hexokinase 3
HKDC1	0.23	down	1e-07	2.2e-07	0.18	down	1e-07	2.31e-07	0.19	down	1e-07	2.33e-07	80201	hexokinase domain containing 1
HLA-DMA	0.23	down	1e-07	2.2e-07	0.19	down	1e-07	2.31e-07	0.2	down	1e-07	2.33e-07	3108	major histocompatibility complex, class II, DM alpha
HLA-DMB	0.28	down	1e-07	2.2e-07	0.22	down	1e-07	2.31e-07	0.26	down	1e-07	2.33e-07	3109	major histocompatibility complex, class II, DM beta
HLA-DOA	0.2	down	1e-07	2.2e-07	0.15	down	1e-07	2.31e-07	0.16	down	1e-07	2.33e-07	3111	major histocompatibility complex, class II, DO alpha
HLA-DPA1	0.2	down	1e-07	2.2e-07	0.17	down	1e-07	2.31e-07	0.17	down	1e-07	2.33e-07	3113	major histocompatibility complex, class II, DP alpha 1
HLA-DPB1	0.21	down	1e-07	2.2e-07	0.17	down	1e-07	2.31e-07	0.17	down	1e-07	2.33e-07	3115	major histocompatibility complex, class II, DP beta 1
HLA-DQA1	0.25	down	1e-07	2.2e-07	0.23	down	1e-07	2.31e-07	0.23	down	1e-07	2.33e-07	3117	major histocompatibility complex, class II, DQ alpha 1
HLA-DQA2	0.24	down	1e-07	2.2e-07	0.18	down	1e-07	2.31e-07	0.19	down	1e-07	2.33e-07	3118	major histocompatibility complex, class II, DQ alpha 2
HLA-DQB1	0.23	down	1e-07	2.2e-07	0.22	down	1e-07	2.31e-07	0.18	down	1e-07	2.33e-07	3119	major histocompatibility complex, class II, DQ beta 1
HLA-DQB2	0.26	down	1e-07	2.2e-07	0.22	down	1e-07	2.31e-07	0.2	down	1e-07	2.33e-07	3120	major histocompatibility complex, class II, DQ beta 2
HLA-DRA	0.24	down	1e-07	2.2e-07	0.2	down	1e-07	2.31e-07	0.19	down	1e-07	2.33e-07	3122	major histocompatibility complex, class II, DR alpha
HLA-DRB1	0.2	down	1e-07	2.2e-07	0.17	down	1e-07	2.31e-07	0.18	down	1e-07	2.33e-07	3123	major histocompatibility complex, class II, DR beta 1
HLA-DRB5	0.19	down	1e-07	2.2e-07	0.16	down	1e-07	2.31e-07	0.14	down	1e-07	2.33e-07	3127	major histocompatibility complex, class II, DR beta 5
HLF	0.2	down	1e-07	2.2e-07	0.17	down	1e-07	2.31e-07	0.16	down	1e-07	2.33e-07	3131	HLF, PAR bZIP transcription factor
HMCN1	0.3	down	1e-07	2.2e-07	0.26	down	1e-07	2.31e-07	0.25	down	1e-07	2.33e-07	83872	hemicentin 1
HMGA1	6	up	1e-07	2.41e-07	6.73	up	1e-07	2.17e-07	6.29	up	1e-07	2.43e-07	3159	high mobility group AT-hook 1
HMGA2	81.93	up	1e-07	2.41e-07	92.13	up	1e-07	2.17e-07	64.61	up	1e-07	2.43e-07	8091	high mobility group AT-hook 2
HMGB3	4.64	up	1e-07	2.41e-07	5.33	up	1e-07	2.17e-07	5.82	up	1e-07	2.43e-07	3149	high mobility group box 3
HMGCLL1	0.092	down	1e-07	2.2e-07	0.06	down	1e-07	2.31e-07	0.09	down	1e-07	2.33e-07	54511	3-hydroxymethyl-3-methylglutaryl-CoA lyase-like 1
HMGCS2	0.12	down	1e-07	2.2e-07	0.094	down	1e-07	2.31e-07	0.12	down	1e-07	2.33e-07	3158	3-hydroxy-3-methylglutaryl-CoA synthase 2
HMMR	12.67	up	1e-07	2.41e-07	16.7	up	1e-07	2.17e-07	16.54	up	1e-07	2.43e-07	3161	hyaluronan mediated motility receptor
HNF1B	0.025	down	1e-07	2.2e-07	0.015	down	1e-07	2.31e-07	0.02	down	1e-07	2.33e-07	6928	HNF1 homeobox B
HNF4G	3.68	up	1e-07	2.41e-07	5.31	up	1e-07	2.17e-07	5.99	up	1e-07	2.43e-07	3174	hepatocyte nuclear factor 4 gamma
HNMT	0.28	down	1e-07	2.2e-07	0.26	down	1e-07	2.31e-07	0.31	down	1e-07	2.33e-07	3176	histamine N-methyltransferase
HOPX	0.11	down	1e-07	2.2e-07	0.081	down	1e-07	2.31e-07	0.1	down	1e-07	2.33e-07	84525	HOP homeobox
HORMAD1	12.62	up	1e-07	2.41e-07	12.77	up	1e-07	2.17e-07	8.88	up	2e-07	4.13e-06	84072	HORMA domain containing 1
HOXA1	8.18	up	1e-07	2.41e-07	8.69	up	1e-07	2.17e-07	8.77	up	1e-07	2.43e-07	3198	homeobox A1
HOXA10	41.27	up	1e-07	2.41e-07	40.15	up	1e-07	2.17e-07	39.27	up	1e-07	2.43e-07	3206	homeobox A10
HOXA11	14.63	up	1e-07	2.41e-07	20.37	up	1e-07	2.17e-07	17.04	up	1e-07	2.43e-07	3207	homeobox A11
HOXA13	14.96	up	1e-07	2.41e-07	19.84	up	1e-07	2.17e-07	12.26	up	1e-07	2.43e-07	3209	homeobox A13
HOXA5	0.31	down	1e-07	2.2e-07	0.32	down	1e-07	2.31e-07	0.3	down	1e-07	2.33e-07	3202	homeobox A5
HOXB13	17.45	up	1e-07	2.41e-07	24.36	up	1e-07	2.17e-07	24.18	up	1e-07	2.43e-07	10481	homeobox B13
HOXB7	4.87	up	1e-07	2.41e-07	5.89	up	1e-07	2.17e-07	6.96	up	1e-07	2.43e-07	3217	homeobox B7
HOXB9	16.87	up	1e-07	2.41e-07	32.64	up	1e-07	2.17e-07	25.27	up	1e-07	2.43e-07	3219	homeobox B9
HOXC10	21.08	up	1e-07	2.41e-07	41.65	up	1e-07	2.17e-07	36.69	up	1e-07	2.43e-07	3226	homeobox C10
HOXC11	14.19	up	1e-07	2.41e-07	21.48	up	1e-07	2.17e-07	17.95	up	1e-07	2.43e-07	3227	homeobox C11
HOXC13	59.77	up	1e-07	2.41e-07	64.47	up	1e-07	2.17e-07	56.32	up	1e-07	2.43e-07	3229	homeobox C13
HOXC4	3.6	up	1e-07	2.41e-07	4.33	up	1e-07	2.17e-07	4.59	up	1e-07	2.43e-07	3221	homeobox C4
HOXC5	3.77	up	1e-07	2.41e-07	5.78	up	1e-07	2.17e-07	5.73	up	1e-07	2.43e-07	3222	homeobox C5
HOXC6	8.78	up	1e-07	2.41e-07	12.56	up	1e-07	2.17e-07	12.1	up	1e-07	2.43e-07	3223	homeobox C6
HOXC8	16.46	up	1e-07	2.41e-07	22.34	up	1e-07	2.17e-07	21.22	up	1e-07	2.43e-07	3224	homeobox C8
HOXC9	9.01	up	1e-07	2.41e-07	12.04	up	1e-07	2.17e-07	12.63	up	1e-07	2.43e-07	3225	homeobox C9
HOXD10	24.68	up	1e-07	2.41e-07	31.33	up	1e-07	2.17e-07	19.79	up	1e-07	2.43e-07	3236	homeobox D10
HOXD11	49.57	up	1e-07	2.41e-07	61.21	up	1e-07	2.17e-07	38.42	up	1e-07	2.43e-07	3237	homeobox D11
HOXD13	34.8	up	1e-07	2.41e-07	49.22	up	1e-07	2.17e-07	27.65	up	1e-07	2.43e-07	3239	homeobox D13
HOXD3	4.67	up	1e-07	2.41e-07	5.09	up	1e-07	2.17e-07	5.1	up	1e-07	2.43e-07	3232	homeobox D3
HOXD4	3.18	up	1.01e-05	0.000244	3.35	up	2e-06	4.07e-05	3.23	up	6.9e-06	0.000156	3233	homeobox D4
HOXD8	3.15	up	1e-07	2.41e-07	3.19	up	1e-07	1.94e-06	3.71	up	8e-07	1.64e-05	3234	homeobox D8
HOXD9	4.38	up	1e-07	2.41e-07	5.14	up	1e-07	2.17e-07	3.84	up	3e-07	6.15e-06	3235	homeobox D9
HP	0.21	down	1.02e-05	0.000363	0.074	down	1e-07	2.31e-07	0.11	down	1e-07	2.27e-06	3240	haptoglobin
HPCA	4.01	up	1e-07	2.41e-07	3.85	up	1e-07	2.17e-07	3.85	up	1e-07	2.43e-07	3208	hippocalcin
HPCAL1	0.28	down	1e-07	2.2e-07	0.29	down	1e-07	2.31e-07	0.27	down	1e-07	2.33e-07	3241	hippocalcin like 1
HPCAL4	0.3	down	1e-07	2.2e-07	0.29	down	1e-07	2.18e-06	0.29	down	8e-07	2.02e-05	51440	hippocalcin like 4
HPD	0.2	down	1e-07	2.2e-07	0.17	down	1e-07	2.31e-07	0.28	down	2.38e-05	0.000975	3242	4-hydroxyphenylpyruvate dioxygenase
HPDL	12.28	up	1e-07	2.41e-07	13.62	up	1e-07	2.17e-07	20.1	up	1e-07	2.43e-07	84842	4-hydroxyphenylpyruvate dioxygenase like
HPGD	0.1	down	1e-07	2.2e-07	0.07	down	1e-07	2.31e-07	0.085	down	1e-07	2.33e-07	3248	hydroxyprostaglandin dehydrogenase 15-(NAD)
HPGDS	0.12	down	1e-07	2.2e-07	0.1	down	1e-07	2.31e-07	0.11	down	1e-07	2.33e-07	27306	hematopoietic prostaglandin D synthase
HPN	0.14	down	1e-07	2.2e-07	0.092	down	1e-07	2.31e-07	0.13	down	1e-07	2.33e-07	3249	hepsin
HPR	0.18	down	1e-07	2.2e-07	0.13	down	1e-07	2.31e-07	0.17	down	1e-07	2.33e-07	3250	haptoglobin-related protein
HPSE2	0.12	down	1e-07	2.2e-07	0.094	down	1e-07	2.31e-07	0.088	down	1e-07	2.33e-07	60495	heparanase 2 (inactive)
HR	11.68	up	1e-07	2.41e-07	12.41	up	1e-07	2.17e-07	6.83	up	1e-07	2.43e-07	55806	hair growth associated
HRASLS	14.28	up	1e-07	2.41e-07	12.52	up	1e-07	2.17e-07	8.97	up	1e-07	2.43e-07	57110	HRAS like suppressor
HRASLS5	0.12	down	1e-07	2.2e-07	0.11	down	1e-07	2.31e-07	0.099	down	1e-07	2.33e-07	117245	HRAS like suppressor family member 5
HRC	0.17	down	1e-07	2.2e-07	0.19	down	1e-07	2.31e-07	0.19	down	1e-07	2.33e-07	3270	histidine rich calcium binding protein
HRCT1	0.13	down	1e-07	2.2e-07	0.13	down	1e-07	2.31e-07	0.12	down	1e-07	2.33e-07	646962	histidine rich carboxyl terminus 1
HS3ST3A1	3.27	up	1e-07	2.41e-07	4.15	up	1e-07	2.17e-07	3.61	up	1e-07	2.43e-07	9955	heparan sulfate-glucosamine 3-sulfotransferase 3A1
HS6ST2	6.26	up	1e-07	2.41e-07	10.1	up	1e-07	2.17e-07	6.51	up	1e-07	2.43e-07	90161	heparan sulfate 6-O-sulfotransferase 2
HSD11B1	0.3	down	1e-07	2.2e-07	0.24	down	1e-07	2.31e-07	0.31	down	1e-07	2.33e-07	3290	hydroxysteroid (11-beta) dehydrogenase 1
HSD17B1	5.62	up	1e-07	2.41e-07	7.08	up	1e-07	2.17e-07	6.87	up	1e-07	2.43e-07	3292	hydroxysteroid (17-beta) dehydrogenase 1
HSD17B11	0.26	down	1e-07	2.2e-07	0.23	down	1e-07	2.31e-07	0.28	down	1e-07	2.33e-07	51170	hydroxysteroid (17-beta) dehydrogenase 11
HSD17B13	0.11	down	1e-07	2.2e-07	0.083	down	1e-07	2.31e-07	0.11	down	1e-07	2.33e-07	345275	hydroxysteroid (17-beta) dehydrogenase 13
HSD17B3	5.68	up	1e-07	2.41e-07	4.51	up	3e-07	5.74e-06	3.64	up	8.34e-05	0.00246	3293	hydroxysteroid (17-beta) dehydrogenase 3
HSD17B6	0.051	down	1e-07	2.2e-07	0.045	down	1e-07	2.31e-07	0.055	down	1e-07	2.33e-07	8630	hydroxysteroid (17-beta) dehydrogenase 6
HSF2BP	5.01	up	1e-07	2.41e-07	5.6	up	1e-07	2.17e-07	7.36	up	1e-07	2.43e-07	11077	heat shock transcription factor 2 binding protein
HSPA12B	0.12	down	1e-07	2.2e-07	0.11	down	1e-07	2.31e-07	0.1	down	1e-07	2.33e-07	116835	heat shock protein family A (Hsp70) member 12B
HSPA4L	4.85	up	1e-07	2.41e-07	5.68	up	1e-07	2.17e-07	5.31	up	1e-07	2.43e-07	22824	heat shock protein family A (Hsp70) member 4 like
HSPB1	3.3	up	1e-07	2.41e-07	3.73	up	1e-07	2.17e-07	3.14	up	1e-07	2.43e-07	3315	heat shock protein family B (small) member 1
HSPB2	0.24	down	1e-07	2.2e-07	0.21	down	1e-07	2.31e-07	0.24	down	1e-07	2.33e-07	3316	heat shock protein family B (small) member 2
HSPB6	0.066	down	1e-07	2.2e-07	0.052	down	1e-07	2.31e-07	0.055	down	1e-07	2.33e-07	126393	heat shock protein family B (small) member 6
HSPB7	0.12	down	1e-07	2.2e-07	0.098	down	1e-07	2.31e-07	0.11	down	1e-07	2.33e-07	27129	heat shock protein family B (small) member 7
HSPB8	0.19	down	1e-07	2.2e-07	0.16	down	1e-07	2.31e-07	0.15	down	1e-07	2.33e-07	26353	heat shock protein family B (small) member 8
HTR2C	17.62	up	1e-07	2.41e-07	22.31	up	1e-07	2.17e-07	22.95	up	1e-07	2.43e-07	3358	5-hydroxytryptamine receptor 2C
HTR3A	5.84	up	1e-07	2.41e-07	4.26	up	1e-07	1.94e-06	4.71	up	3e-07	6.15e-06	3359	5-hydroxytryptamine receptor 3A
HTR3C	0.076	down	1e-07	2.2e-07	0.069	down	1e-07	2.31e-07	0.071	down	1e-07	2.33e-07	170572	5-hydroxytryptamine receptor 3C
HTR7	4.33	up	1e-07	2.41e-07	4.43	up	1e-07	2.17e-07	4.65	up	1e-07	2.11e-06	3363	5-hydroxytryptamine receptor 7
HYAL1	0.1	down	1e-07	2.2e-07	0.087	down	1e-07	2.31e-07	0.087	down	1e-07	2.33e-07	3373	hyaluronoglucosaminidase 1
HYAL2	0.31	down	1e-07	2.2e-07	0.3	down	1e-07	2.31e-07	0.3	down	1e-07	2.33e-07	8692	hyaluronoglucosaminidase 2
HYDIN	0.32	down	1e-07	2.2e-07	0.3	down	1e-07	2.31e-07	0.3	down	4e-07	9.6e-06	54768	HYDIN, axonemal central pair apparatus protein
HYLS1	3.02	up	1e-07	2.41e-07	3.18	up	1e-07	2.17e-07	3.62	up	1e-07	2.43e-07	219844	HYLS1, centriolar and ciliogenesis associated
IBSP	7.13	up	1e-07	2.41e-07	9.78	up	1e-07	2.17e-07	8.11	up	1e-07	2.43e-07	3381	integrin binding sialoprotein
ICAM1	0.14	down	1e-07	2.2e-07	0.13	down	1e-07	2.31e-07	0.11	down	1e-07	2.33e-07	3383	intercellular adhesion molecule 1
ICAM2	0.16	down	1e-07	2.2e-07	0.14	down	1e-07	2.31e-07	0.15	down	1e-07	2.33e-07	3384	intercellular adhesion molecule 2
ICAM4	0.11	down	1e-07	2.2e-07	0.088	down	1e-07	2.31e-07	0.07	down	1e-07	2.33e-07	3386	intercellular adhesion molecule 4 (Landsteiner-Wiener blood group)
ICAM5	0.25	down	1e-07	2.2e-07	0.28	down	1e-07	2.31e-07	0.21	down	1e-07	2.33e-07	7087	intercellular adhesion molecule 5
ID4	0.25	down	1e-07	2.2e-07	0.19	down	1e-07	2.31e-07	0.23	down	1e-07	2.33e-07	3400	inhibitor of DNA binding 4, HLH protein
IFI30	0.31	down	1e-07	2.2e-07	0.28	down	1e-07	2.31e-07	0.29	down	1e-07	2.33e-07	10437	IFI30, lysosomal thiol reductase
IFITM2	0.29	down	1e-07	2.2e-07	0.26	down	1e-07	2.31e-07	0.25	down	1e-07	2.33e-07	10581	interferon induced transmembrane protein 2
IFT57	0.31	down	1e-07	2.2e-07	0.27	down	1e-07	2.31e-07	0.28	down	1e-07	2.33e-07	55081	intraflagellar transport 57
IGF2BP1	26.41	up	1e-07	2.41e-07	35.79	up	1e-07	2.17e-07	36.47	up	1e-07	2.43e-07	10642	insulin like growth factor 2 mRNA binding protein 1
IGF2BP2	4.03	up	1e-07	2.41e-07	5.1	up	1e-07	2.17e-07	3.09	up	3.2e-06	6.87e-05	10644	insulin like growth factor 2 mRNA binding protein 2
IGF2BP3	20.91	up	1e-07	2.41e-07	28.3	up	1e-07	2.17e-07	23.41	up	1e-07	2.43e-07	10643	insulin like growth factor 2 mRNA binding protein 3
IGFALS	0.1	down	1e-07	2.2e-07	0.075	down	1e-07	2.31e-07	0.09	down	1e-07	2.33e-07	3483	insulin like growth factor binding protein acid labile subunit
IGFBP2	7.55	up	1e-07	2.41e-07	5.77	up	1e-07	2.17e-07	5.94	up	1e-07	2.43e-07	3485	insulin like growth factor binding protein 2
IGFBP3	4.64	up	1e-07	2.41e-07	5.48	up	1e-07	2.17e-07	4.67	up	1e-07	2.43e-07	3486	insulin like growth factor binding protein 3
IGFL1	21.38	up	1e-07	2.41e-07	18.27	up	1e-07	2.17e-07	11.56	up	1e-07	2.43e-07	374918	IGF like family member 1
IGFL2	15.31	up	1e-07	2.41e-07	13.44	up	1e-07	2.17e-07	15.15	up	1e-07	2.43e-07	147920	IGF like family member 2
IGFN1	0.29	down	3e-07	6.92e-06	0.23	down	1e-07	2.31e-07	0.23	down	1e-07	2.33e-07	91156	immunoglobulin-like and fibronectin type III domain containing 1
IGLON5	5.8	up	1e-07	2.41e-07	6.93	up	1e-07	2.17e-07	6.99	up	1e-07	2.43e-07	402665	IgLON family member 5
IGSF1	9.74	up	1e-07	2.41e-07	9.78	up	1e-07	2.17e-07	9.27	up	1e-07	2.43e-07	3547	immunoglobulin superfamily member 1
IGSF10	0.14	down	1e-07	2.2e-07	0.14	down	1e-07	2.31e-07	0.12	down	1e-07	2.33e-07	285313	immunoglobulin superfamily member 10
IGSF11	23.51	up	1e-07	2.41e-07	26.16	up	1e-07	2.17e-07	28.14	up	1e-07	2.43e-07	152404	immunoglobulin superfamily member 11
IGSF6	0.26	down	1e-07	2.2e-07	0.23	down	1e-07	2.31e-07	0.25	down	1e-07	2.33e-07	10261	immunoglobulin superfamily member 6
IGSF9	35.07	up	1e-07	2.41e-07	42.19	up	1e-07	2.17e-07	32.08	up	1e-07	2.43e-07	57549	immunoglobulin superfamily member 9
IHH	0.037	down	1e-07	2.2e-07	0.029	down	1e-07	2.31e-07	0.038	down	1e-07	2.33e-07	3549	indian hedgehog
IL11	7.11	up	1e-07	2.41e-07	8.33	up	1e-07	2.17e-07	6.93	up	1e-07	2.43e-07	3589	interleukin 11
IL12RB1	0.31	down	1e-07	2.2e-07	0.28	down	1e-07	2.31e-07	0.3	down	1e-07	2.33e-07	3594	interleukin 12 receptor subunit beta 1
IL12RB2	6.54	up	1e-07	2.41e-07	5.86	up	1e-07	2.17e-07	7.69	up	1e-07	2.43e-07	3595	interleukin 12 receptor subunit beta 2
IL17D	0.3	down	1e-07	2.2e-07	0.31	down	1e-07	2.31e-07	0.29	down	1e-07	2.33e-07	53342	interleukin 17D
IL17RD	3.43	up	1e-07	2.41e-07	3.65	up	1e-07	2.17e-07	3.33	up	1e-07	2.43e-07	54756	interleukin 17 receptor D
IL1RL1	0.032	down	1e-07	2.2e-07	0.024	down	1e-07	2.31e-07	0.03	down	1e-07	2.33e-07	9173	interleukin 1 receptor like 1
IL1RL2	4.3	up	1e-07	2.41e-07	5.68	up	1e-07	2.17e-07	5.13	up	1e-07	2.43e-07	8808	interleukin 1 receptor like 2
IL20RB	20.48	up	1e-07	2.41e-07	27.31	up	1e-07	2.17e-07	24.41	up	1e-07	2.43e-07	53833	interleukin 20 receptor subunit beta
IL22RA1	4.06	up	1e-07	2.41e-07	4.78	up	1e-07	2.17e-07	3.93	up	1e-07	2.43e-07	58985	interleukin 22 receptor subunit alpha 1
IL22RA2	7.51	up	1e-07	2.41e-07	5.57	up	1e-07	2.17e-07	5.89	up	1e-07	2.43e-07	116379	interleukin 22 receptor subunit alpha 2
IL23A	5.77	up	1e-07	2.41e-07	7.19	up	1e-07	2.17e-07	5.83	up	1e-07	2.43e-07	51561	interleukin 23 subunit alpha
IL31RA	5.4	up	1e-07	2.41e-07	7.45	up	1e-07	2.17e-07	5.11	up	1e-07	2.43e-07	133396	interleukin 31 receptor A
IL33	0.17	down	1e-07	2.2e-07	0.1	down	1e-07	2.31e-07	0.13	down	1e-07	2.33e-07	90865	interleukin 33
IL36G	37.33	up	1e-07	2.41e-07	39.42	up	1e-07	2.17e-07	23.86	up	1e-07	2.43e-07	56300	interleukin 36, gamma
IL36RN	43.14	up	1e-07	2.41e-07	44.89	up	1e-07	2.17e-07	47.78	up	1e-07	2.43e-07	26525	interleukin 36 receptor antagonist
IL3RA	0.16	down	1e-07	2.2e-07	0.16	down	1e-07	2.31e-07	0.14	down	1e-07	2.33e-07	3563	interleukin 3 receptor subunit alpha
IL5RA	0.13	down	1e-07	2.2e-07	0.12	down	1e-07	2.31e-07	0.11	down	1e-07	2.33e-07	3568	interleukin 5 receptor subunit alpha
IL6	0.17	down	1e-07	2.2e-07	0.15	down	1e-07	2.31e-07	0.13	down	1e-07	2.33e-07	3569	interleukin 6
IL6R	0.28	down	1e-07	2.2e-07	0.26	down	1e-07	2.31e-07	0.26	down	1e-07	2.33e-07	3570	interleukin 6 receptor
IL6ST	0.2	down	1e-07	2.2e-07	0.2	down	1e-07	2.31e-07	0.19	down	1e-07	2.33e-07	3572	interleukin 6 signal transducer
IL7R	0.17	down	1e-07	2.2e-07	0.16	down	1e-07	2.31e-07	0.14	down	1e-07	2.33e-07	3575	interleukin 7 receptor
INA	14.77	up	1e-07	2.41e-07	24.15	up	1e-07	2.17e-07	22.5	up	1e-07	2.43e-07	9118	internexin neuronal intermediate filament protein alpha
INCENP	3.56	up	1e-07	2.41e-07	4.19	up	1e-07	2.17e-07	3.74	up	1e-07	2.43e-07	3619	inner centromere protein
INHA	5.73	up	1e-07	2.41e-07	6.45	up	1e-07	2.17e-07	5.01	up	1e-07	2.43e-07	3623	inhibin alpha
INHBE	6.3	up	1e-07	2.41e-07	6.82	up	1e-07	2.17e-07	5.91	up	1e-07	2.43e-07	83729	inhibin beta E
INMT	0.029	down	1e-07	2.2e-07	0.018	down	1e-07	2.31e-07	0.022	down	1e-07	2.33e-07	11185	indolethylamine N-methyltransferase
INSC	0.12	down	1e-07	2.2e-07	0.13	down	1e-07	2.31e-07	0.12	down	1e-07	2.33e-07	387755	inscuteable homolog (Drosophila)
IP6K3	0.27	down	1e-07	2.2e-06	0.25	down	1e-07	2.31e-07	0.24	down	1e-07	2.27e-06	117283	inositol hexakisphosphate kinase 3
IQGAP2	0.28	down	1e-07	2.2e-07	0.24	down	1e-07	2.31e-07	0.23	down	1e-07	2.33e-07	10788	IQ motif containing GTPase activating protein 2
IQGAP3	16.39	up	1e-07	2.41e-07	21.94	up	1e-07	2.17e-07	18.63	up	1e-07	2.43e-07	128239	IQ motif containing GTPase activating protein 3
IQSEC3	0.094	down	1e-07	2.2e-07	0.074	down	1e-07	2.31e-07	0.068	down	1e-07	2.33e-07	440073	IQ motif and Sec7 domain 3
IQUB	0.28	down	1e-07	2.2e-07	0.23	down	1e-07	2.31e-07	0.26	down	1e-07	2.33e-07	154865	IQ motif and ubiquitin domain containing
IRAK3	0.26	down	1e-07	2.2e-07	0.21	down	1e-07	2.31e-07	0.2	down	1e-07	2.33e-07	11213	interleukin 1 receptor associated kinase 3
IRF6	6.4	up	1e-07	2.41e-07	6.54	up	1e-07	2.17e-07	5.61	up	1e-07	2.43e-07	3664	interferon regulatory factor 6
IRF8	0.26	down	1e-07	2.2e-07	0.2	down	1e-07	2.31e-07	0.22	down	1e-07	2.33e-07	3394	interferon regulatory factor 8
IRX1	0.15	down	1e-07	2.2e-07	0.12	down	1e-07	2.31e-07	0.095	down	1e-07	2.33e-07	79192	iroquois homeobox 1
IRX2	0.29	down	1e-07	2.2e-07	0.28	down	1e-07	2.31e-07	0.23	down	1e-07	2.33e-07	153572	iroquois homeobox 2
IRX4	35.74	up	1e-07	2.41e-07	24.63	up	1e-07	2.17e-07	15.39	up	1e-07	2.43e-07	50805	iroquois homeobox 4
ISL2	5.81	up	1e-07	2.41e-07	7.47	up	1e-07	2.17e-07	5.23	up	1e-07	2.43e-07	64843	ISL LIM homeobox 2
ISM2	8.54	up	1e-07	2.41e-07	14.35	up	1e-07	2.17e-07	12.21	up	1e-07	2.43e-07	145501	isthmin 2
ITGA1	0.28	down	1e-07	2.2e-07	0.28	down	1e-07	2.31e-07	0.28	down	1e-07	2.33e-07	3672	integrin subunit alpha 1
ITGA10	0.14	down	1e-07	2.2e-07	0.15	down	1e-07	2.31e-07	0.13	down	1e-07	2.33e-07	8515	integrin subunit alpha 10
ITGA11	4.43	up	1e-07	2.41e-07	4.83	up	1e-07	2.17e-07	5.18	up	1e-07	2.43e-07	22801	integrin subunit alpha 11
ITGA8	0.045	down	1e-07	2.2e-07	0.032	down	1e-07	2.31e-07	0.038	down	1e-07	2.33e-07	8516	integrin subunit alpha 8
ITGA9	0.16	down	1e-07	2.2e-07	0.15	down	1e-07	2.31e-07	0.15	down	1e-07	2.33e-07	3680	integrin subunit alpha 9
ITGAL	0.2	down	1e-07	2.2e-07	0.18	down	1e-07	2.31e-07	0.16	down	1e-07	2.33e-07	3683	integrin subunit alpha L
ITGAM	0.22	down	1e-07	2.2e-07	0.23	down	1e-07	2.31e-07	0.18	down	1e-07	2.33e-07	3684	integrin subunit alpha M
ITGAX	0.3	down	1e-07	2.2e-07	0.28	down	1e-07	2.31e-07	0.25	down	1e-07	2.33e-07	3687	integrin subunit alpha X
ITGB2	0.3	down	1e-07	2.2e-07	0.28	down	1e-07	2.31e-07	0.27	down	1e-07	2.33e-07	3689	integrin subunit beta 2
ITGB4	5.81	up	1e-07	2.41e-07	7.46	up	1e-07	2.17e-07	5.22	up	1e-07	2.43e-07	3691	integrin subunit beta 4
ITGB8	5.76	up	1e-07	2.41e-07	5.05	up	1e-07	2.17e-07	3.65	up	1e-07	2.43e-07	3696	integrin subunit beta 8
ITIH2	0.19	down	1e-07	2.2e-07	0.11	down	1e-07	2.31e-07	0.18	down	1e-07	2.33e-07	3698	inter-alpha-trypsin inhibitor heavy chain 2
ITIH3	0.1	down	1e-07	2.2e-07	0.086	down	1e-07	2.31e-07	0.087	down	1e-07	2.33e-07	3699	inter-alpha-trypsin inhibitor heavy chain 3
ITIH5	0.08	down	1e-07	2.2e-07	0.065	down	1e-07	2.31e-07	0.058	down	1e-07	2.33e-07	80760	inter-alpha-trypsin inhibitor heavy chain family member 5
ITIH6	4.24	up	1e-07	2.41e-07	5.23	up	1e-07	2.17e-07	5.42	up	1e-07	2.43e-07	347365	inter-alpha-trypsin inhibitor heavy chain family member 6
ITLN1	0.035	down	1e-07	2.2e-07	0.03	down	1e-07	2.31e-07	0.034	down	1e-07	2.33e-07	55600	intelectin 1
ITLN2	0.017	down	1e-07	2.2e-07	0.014	down	1e-07	2.31e-07	0.015	down	1e-07	2.33e-07	142683	intelectin 2
ITM2A	0.17	down	1e-07	2.2e-07	0.15	down	1e-07	2.31e-07	0.16	down	1e-07	2.33e-07	9452	integral membrane protein 2A
ITPKA	10.44	up	1e-07	2.41e-07	16.83	up	1e-07	2.17e-07	10.82	up	1e-07	2.43e-07	3706	inositol-trisphosphate 3-kinase A
ITPR1	0.29	down	1e-07	2.2e-07	0.25	down	1e-07	2.31e-07	0.25	down	1e-07	2.33e-07	3708	inositol 1,4,5-trisphosphate receptor type 1
IVL	54.09	up	1e-07	2.41e-07	38.31	up	1e-07	2.17e-07	31.23	up	1e-07	2.43e-07	3713	involucrin
IYD	0.092	down	1e-07	2.2e-07	0.07	down	1e-07	2.31e-07	0.11	down	1e-07	2.33e-07	389434	iodotyrosine deiodinase
JADE1	0.33	down	1e-07	2.2e-07	0.31	down	1e-07	2.31e-07	0.33	down	1e-07	2.33e-07	79960	jade family PHD finger 1
JAG1	3.9	up	1e-07	2.41e-07	3.68	up	1e-07	2.17e-07	3.69	up	1e-07	2.43e-07	182	jagged 1
JAKMIP3	3.85	up	4e-07	8.38e-06	3.79	up	7.5e-06	0.000171	3.44	up	8.82e-05	0.00262	282973	Janus kinase and microtubule interacting protein 3
JAM2	0.11	down	1e-07	2.2e-07	0.097	down	1e-07	2.31e-07	0.11	down	1e-07	2.33e-07	58494	junctional adhesion molecule 2
JAM3	0.31	down	1e-07	2.2e-07	0.3	down	1e-07	2.31e-07	0.31	down	1e-07	2.33e-07	83700	junctional adhesion molecule 3
JAML	0.14	down	1e-07	2.2e-07	0.11	down	1e-07	2.31e-07	0.11	down	1e-07	2.33e-07	120425	junction adhesion molecule like
JDP2	0.29	down	1e-07	2.2e-07	0.29	down	1e-07	2.31e-07	0.3	down	1e-07	2.33e-07	122953	Jun dimerization protein 2
JPH2	0.23	down	1e-07	2.2e-07	0.23	down	1e-07	2.31e-07	0.2	down	1e-07	2.33e-07	57158	junctophilin 2
JPH4	0.12	down	1e-07	2.2e-07	0.1	down	1e-07	2.31e-07	0.09	down	1e-07	2.33e-07	84502	junctophilin 4
JUND	0.31	down	1e-07	2.2e-07	0.31	down	1e-07	2.31e-07	0.3	down	1e-07	2.33e-07	3727	JunD proto-oncogene, AP-1 transcription factor subunit
JUP	3.87	up	1e-07	2.41e-07	4.28	up	1e-07	2.17e-07	3.57	up	1e-07	2.43e-07	3728	junction plakoglobin
KANK2	0.17	down	1e-07	2.2e-07	0.16	down	1e-07	2.31e-07	0.16	down	1e-07	2.33e-07	25959	KN motif and ankyrin repeat domains 2
KANK3	0.087	down	1e-07	2.2e-07	0.081	down	1e-07	2.31e-07	0.077	down	1e-07	2.33e-07	256949	KN motif and ankyrin repeat domains 3
KANK4	0.25	down	3e-07	6.92e-06	0.22	down	1e-07	2.18e-06	0.22	down	1e-07	2.27e-06	163782	KN motif and ankyrin repeat domains 4
KAT2B	0.31	down	1e-07	2.2e-07	0.27	down	1e-07	2.31e-07	0.3	down	1e-07	2.33e-07	8850	lysine acetyltransferase 2B
KBTBD11	0.24	down	1e-07	2.2e-07	0.24	down	1e-07	2.31e-07	0.23	down	1e-07	2.33e-07	9920	kelch repeat and BTB domain containing 11
KBTBD12	0.3	down	5e-07	1.19e-05	0.22	down	1e-07	2.31e-07	0.32	down	6.62e-05	0.0033	166348	kelch repeat and BTB domain containing 12
KCNA3	0.11	down	1e-07	2.2e-07	0.083	down	1e-07	2.31e-07	0.092	down	1e-07	2.33e-07	3738	potassium voltage-gated channel subfamily A member 3
KCNA4	0.061	down	1e-07	2.2e-07	0.049	down	1e-07	2.31e-07	0.058	down	1e-07	2.33e-07	3739	potassium voltage-gated channel subfamily A member 4
KCNA5	0.11	down	1e-07	2.2e-07	0.083	down	1e-07	2.31e-07	0.085	down	1e-07	2.33e-07	3741	potassium voltage-gated channel subfamily A member 5
KCNAB1	0.27	down	1e-07	2.2e-07	0.22	down	1e-07	2.31e-07	0.25	down	1e-07	2.33e-07	7881	potassium voltage-gated channel subfamily A member regulatory beta subunit 1
KCNB1	0.19	down	1e-07	2.2e-07	0.2	down	1e-07	2.31e-07	0.19	down	1e-07	2.33e-07	3745	potassium voltage-gated channel subfamily B member 1
KCND2	3.62	up	1e-07	2.41e-07	4.16	up	1e-07	2.17e-07	4.52	up	1e-07	2.43e-07	3751	potassium voltage-gated channel subfamily D member 2
KCNE1	0.17	down	1e-07	2.2e-07	0.12	down	1e-07	2.31e-07	0.12	down	1e-07	2.33e-07	3753	potassium voltage-gated channel subfamily E regulatory subunit 1
KCNG1	28.36	up	1e-07	2.41e-07	35.27	up	1e-07	2.17e-07	26.29	up	1e-07	2.43e-07	3755	potassium voltage-gated channel modifier subfamily G member 1
KCNH1	5.91	up	1e-07	2.41e-07	6.06	up	1e-07	2.17e-07	5.08	up	3e-07	6.15e-06	3756	potassium voltage-gated channel subfamily H member 1
KCNH6	0.16	down	1e-07	2.2e-07	0.16	down	1e-07	2.31e-07	0.21	down	1e-07	2.33e-07	81033	potassium voltage-gated channel subfamily H member 6
KCNH8	4.01	up	3e-07	6.29e-06	3.99	up	1e-07	1.94e-06	3.48	up	8.92e-05	0.00265	131096	potassium voltage-gated channel subfamily H member 8
KCNIP1	0.14	down	1e-07	2.2e-07	0.12	down	1e-07	2.31e-07	0.14	down	1e-07	2.33e-07	30820	potassium voltage-gated channel interacting protein 1
KCNJ10	3.37	up	1e-07	2.41e-07	3.65	up	1e-07	2.17e-07	4.59	up	1e-07	2.43e-07	3766	potassium voltage-gated channel subfamily J member 10
KCNJ15	0.29	down	1e-07	2.2e-07	0.24	down	1e-07	2.31e-07	0.18	down	1e-07	2.33e-07	3772	potassium voltage-gated channel subfamily J member 15
KCNJ5	0.19	down	1e-07	2.2e-07	0.15	down	1e-07	2.31e-07	0.18	down	1e-07	2.33e-07	3762	potassium voltage-gated channel subfamily J member 5
KCNJ8	0.28	down	1e-07	2.2e-07	0.24	down	1e-07	2.31e-07	0.3	down	1e-07	2.33e-07	3764	potassium voltage-gated channel subfamily J member 8
KCNK17	0.15	down	1e-07	2.2e-07	0.11	down	1e-07	2.31e-07	0.13	down	1e-07	2.33e-07	89822	potassium two pore domain channel subfamily K member 17
KCNK2	6.32	up	1e-07	2.41e-07	5.44	up	1e-07	2.17e-07	5.12	up	3e-07	6.15e-06	3776	potassium two pore domain channel subfamily K member 2
KCNK3	0.055	down	1e-07	2.2e-07	0.028	down	1e-07	2.31e-07	0.041	down	1e-07	2.33e-07	3777	potassium two pore domain channel subfamily K member 3
KCNK5	0.32	down	1e-07	2.2e-07	0.29	down	1e-07	2.31e-07	0.32	down	1e-07	2.33e-07	8645	potassium two pore domain channel subfamily K member 5
KCNK9	5.39	up	1e-07	2.41e-07	5.2	up	1e-07	2.17e-07	4.61	up	1e-07	2.43e-07	51305	potassium two pore domain channel subfamily K member 9
KCNMB3	3.32	up	1e-07	2.41e-07	4.17	up	1e-07	2.17e-07	3.32	up	1e-07	2.43e-07	27094	potassium calcium-activated channel subfamily M regulatory beta subunit 3
KCNQ1	0.21	down	1e-07	2.2e-07	0.17	down	1e-07	2.31e-07	0.16	down	1e-07	2.33e-07	3784	potassium voltage-gated channel subfamily Q member 1
KCNQ5	5.41	up	1e-07	2.41e-07	5.92	up	1e-07	2.17e-07	4.3	up	1e-07	2.43e-07	56479	potassium voltage-gated channel subfamily Q member 5
KCNT2	0.073	down	1e-07	2.2e-07	0.066	down	1e-07	2.31e-07	0.082	down	1e-07	2.33e-07	343450	potassium sodium-activated channel subfamily T member 2
KCP	4.15	up	1e-07	2.41e-07	4.93	up	1e-07	2.17e-07	3.22	up	1e-07	2.11e-06	375616	kielin/chordin-like protein
KCTD1	5.87	up	1e-07	2.41e-07	5.97	up	1e-07	2.17e-07	4.35	up	1e-07	2.43e-07	284252	potassium channel tetramerization domain containing 1
KCTD12	0.24	down	1e-07	2.2e-07	0.23	down	1e-07	2.31e-07	0.23	down	1e-07	2.33e-07	115207	potassium channel tetramerization domain containing 12
KCTD14	0.31	down	1e-07	2.2e-07	0.27	down	1e-07	2.31e-07	0.29	down	1e-07	2.33e-07	65987	potassium channel tetramerization domain containing 14
KCTD16	0.24	down	1e-07	2.2e-07	0.2	down	1e-07	2.31e-07	0.26	down	1e-07	2.33e-07	57528	potassium channel tetramerization domain containing 16
KDR	0.16	down	1e-07	2.2e-07	0.15	down	1e-07	2.31e-07	0.15	down	1e-07	2.33e-07	3791	kinase insert domain receptor
KHDC1L	5.47	up	1e-07	2.15e-06	5.59	up	1e-07	1.94e-06	5.31	up	9e-07	1.85e-05	100129128	KH homology domain containing 1-like
KHDRBS2	0.033	down	1e-07	2.2e-07	0.03	down	1e-07	2.31e-07	0.041	down	1e-07	2.33e-07	202559	KH domain containing, RNA binding, signal transduction associated 2
KIAA0040	0.3	down	1e-07	2.2e-07	0.28	down	1e-07	2.31e-07	0.25	down	1e-07	2.33e-07	9674	KIAA0040
KIAA0101	15.04	up	1e-07	2.41e-07	18.85	up	1e-07	2.17e-07	18.21	up	1e-07	2.43e-07	9768	KIAA0101
KIAA0408	0.012	down	1e-07	2.2e-07	0.0071	down	1e-07	2.31e-07	0.013	down	1e-07	2.33e-07	9729	KIAA0408
KIAA0754	0.28	down	1e-07	2.2e-07	0.33	down	1e-07	2.31e-07	0.24	down	1e-07	2.33e-07	643314	KIAA0754
KIAA1024	3.96	up	1e-07	2.41e-07	4.22	up	1e-07	2.17e-07	3.6	up	1e-07	2.43e-07	23251	KIAA1024
KIAA1211L	0.23	down	1e-07	2.2e-07	0.19	down	1e-07	2.31e-07	0.2	down	1e-07	2.33e-07	343990	KIAA1211-like
KIAA1324L	0.24	down	1e-07	2.2e-07	0.23	down	1e-07	2.31e-07	0.24	down	1e-07	2.33e-07	222223	KIAA1324-like
KIAA1456	0.21	down	1e-07	2.2e-07	0.19	down	1e-07	2.31e-07	0.15	down	1e-07	2.33e-07	57604	KIAA1456
KIAA1462	0.12	down	1e-07	2.2e-07	0.12	down	1e-07	2.31e-07	0.12	down	1e-07	2.33e-07	57608	KIAA1462
KIAA1524	9.16	up	1e-07	2.41e-07	11.09	up	1e-07	2.17e-07	11.21	up	1e-07	2.43e-07	57650	KIAA1524
KIAA1549L	16.1	up	1e-07	2.41e-07	17.1	up	1e-07	2.17e-07	12	up	1e-07	2.43e-07	25758	KIAA1549-like
KIAA1683	0.14	down	1e-07	2.2e-07	0.15	down	1e-07	2.31e-07	0.15	down	1e-07	2.33e-07	80726	KIAA1683
KIF11	13.31	up	1e-07	2.41e-07	17.33	up	1e-07	2.17e-07	16.57	up	1e-07	2.43e-07	3832	kinesin family member 11
KIF12	0.26	down	1e-07	2.2e-07	0.22	down	1e-07	2.31e-07	0.24	down	1e-07	2.33e-07	113220	kinesin family member 12
KIF13B	0.32	down	1e-07	2.2e-07	0.27	down	1e-07	2.31e-07	0.25	down	1e-07	2.33e-07	23303	kinesin family member 13B
KIF14	30.92	up	1e-07	2.41e-07	42.84	up	1e-07	2.17e-07	34.91	up	1e-07	2.43e-07	9928	kinesin family member 14
KIF15	16.43	up	1e-07	2.41e-07	22.03	up	1e-07	2.17e-07	22.21	up	1e-07	2.43e-07	56992	kinesin family member 15
KIF17	0.18	down	1e-07	2.2e-07	0.15	down	1e-07	2.31e-07	0.18	down	1e-07	2.33e-07	57576	kinesin family member 17
KIF18A	5.38	up	1e-07	2.41e-07	6.14	up	1e-07	2.17e-07	7.06	up	1e-07	2.43e-07	81930	kinesin family member 18A
KIF18B	35.26	up	1e-07	2.41e-07	51.64	up	1e-07	2.17e-07	43.09	up	1e-07	2.43e-07	146909	kinesin family member 18B
KIF19	0.21	down	1e-07	2.2e-07	0.17	down	1e-07	2.31e-07	0.15	down	1e-07	2.33e-07	124602	kinesin family member 19
KIF1A	11.67	up	1e-07	2.41e-07	14.27	up	1e-07	2.17e-07	17.95	up	1e-07	2.43e-07	547	kinesin family member 1A
KIF20A	19.26	up	1e-07	2.41e-07	24.32	up	1e-07	2.17e-07	22.77	up	1e-07	2.43e-07	10112	kinesin family member 20A
KIF20B	3.04	up	1e-07	2.41e-07	3.89	up	1e-07	2.17e-07	3.61	up	1e-07	2.43e-07	9585	kinesin family member 20B
KIF23	15.36	up	1e-07	2.41e-07	18.3	up	1e-07	2.17e-07	16.93	up	1e-07	2.43e-07	9493	kinesin family member 23
KIF26B	5.39	up	1e-07	2.41e-07	5.42	up	1e-07	2.17e-07	5.19	up	1e-07	2.43e-07	55083	kinesin family member 26B
KIF2C	27.44	up	1e-07	2.41e-07	32.57	up	1e-07	2.17e-07	33.27	up	1e-07	2.43e-07	11004	kinesin family member 2C
KIF3C	3.02	up	1e-07	2.41e-07	3.24	up	1e-07	2.17e-07	3.21	up	1e-07	2.43e-07	3797	kinesin family member 3C
KIF4A	31.71	up	1e-07	2.41e-07	41.74	up	1e-07	2.17e-07	39.74	up	1e-07	2.43e-07	24137	kinesin family member 4A
KIF4B	6	up	1e-07	2.41e-07	7.7	up	1e-07	2.17e-07	7.36	up	1e-07	2.43e-07	285643	kinesin family member 4B
KIF5A	3.94	up	1e-07	2.41e-07	5.19	up	1e-07	2.17e-07	6.11	up	1e-07	2.43e-07	3798	kinesin family member 5A
KIF6	0.21	down	1e-07	2.2e-07	0.2	down	1e-07	2.31e-07	0.21	down	1e-07	2.33e-07	221458	kinesin family member 6
KIFC1	12.21	up	1e-07	2.41e-07	15.02	up	1e-07	2.17e-07	14.17	up	1e-07	2.43e-07	3833	kinesin family member C1
KIFC2	3.01	up	1e-07	2.41e-07	3.54	up	1e-07	2.17e-07	3.17	up	1e-07	2.43e-07	90990	kinesin family member C2
KIR2DL1	0.22	down	1e-07	2.2e-07	0.24	down	1e-07	2.31e-07	0.25	down	1e-07	2.33e-07	3802	killer cell immunoglobulin like receptor, two Ig domains and long cytoplasmic tail 1
KIR2DL3	0.22	down	1e-07	2.2e-07	0.25	down	1e-07	2.31e-07	0.27	down	1e-07	2.33e-07	3804	killer cell immunoglobulin like receptor, two Ig domains and long cytoplasmic tail 3
KIR2DS4	0.23	down	1e-07	2.2e-07	0.26	down	1e-07	2.31e-07	0.25	down	1e-07	2.33e-07	3809	killer cell immunoglobulin like receptor, two Ig domains and short cytoplasmic tail 4
KIR3DL1	0.15	down	1e-07	2.2e-07	0.15	down	1e-07	2.31e-07	0.17	down	1e-07	2.33e-07	3811	killer cell immunoglobulin like receptor, three Ig domains and long cytoplasmic tail 1
KIRREL2	3.78	up	5e-07	1.05e-05	4.5	up	2e-07	3.83e-06	4.67	up	1e-07	2.43e-07	84063	kin of IRRE like 2 (Drosophila)
KISS1R	3.89	up	1e-07	2.41e-07	4.24	up	1e-07	2.17e-07	5.69	up	1e-07	2.43e-07	84634	KISS1 receptor
KIT	0.26	down	1e-07	2.2e-07	0.15	down	1e-07	2.31e-07	0.2	down	1e-07	2.33e-07	3815	KIT proto-oncogene receptor tyrosine kinase
KL	0.07	down	1e-07	2.2e-07	0.05	down	1e-07	2.31e-07	0.067	down	1e-07	2.33e-07	9365	klotho
KLB	0.067	down	1e-07	2.2e-07	0.048	down	1e-07	2.31e-07	0.076	down	1e-07	2.33e-07	152831	klotho beta
KLC3	8.34	up	1e-07	2.41e-07	10.26	up	1e-07	2.17e-07	9.05	up	1e-07	2.43e-07	147700	kinesin light chain 3
KLF15	0.19	down	1e-07	2.2e-07	0.15	down	1e-07	2.31e-07	0.19	down	1e-07	2.33e-07	28999	Kruppel-like factor 15
KLF17	0.17	down	1e-07	2.2e-07	0.18	down	1e-07	2.31e-07	0.15	down	1e-07	2.33e-07	128209	Kruppel-like factor 17
KLF2	0.12	down	1e-07	2.2e-07	0.1	down	1e-07	2.31e-07	0.1	down	1e-07	2.33e-07	10365	Kruppel-like factor 2
KLF6	0.24	down	1e-07	2.2e-07	0.22	down	1e-07	2.31e-07	0.22	down	1e-07	2.33e-07	1316	Kruppel-like factor 6
KLF9	0.22	down	1e-07	2.2e-07	0.2	down	1e-07	2.31e-07	0.18	down	1e-07	2.33e-07	687	Kruppel-like factor 9
KLHDC7A	0.15	down	1e-07	2.2e-07	0.073	down	1e-07	2.31e-07	0.09	down	1e-07	2.33e-07	127707	kelch domain containing 7A
KLHL13	5.61	up	1e-07	2.41e-07	6.29	up	1e-07	2.17e-07	4.83	up	1e-07	2.43e-07	90293	kelch like family member 13
KLHL30	0.28	down	1e-07	2.2e-07	0.29	down	1e-07	2.31e-07	0.23	down	1e-07	2.33e-07	377007	kelch like family member 30
KLHL32	0.2	down	1e-07	2.2e-07	0.17	down	1e-07	2.31e-07	0.22	down	1e-07	2.33e-07	114792	kelch like family member 32
KLHL4	0.29	down	1e-07	2.2e-06	0.27	down	2e-07	4.4e-06	0.25	down	1e-07	2.33e-07	56062	kelch like family member 4
KLHL41	0.18	down	1e-07	2.2e-07	0.19	down	1e-07	2.31e-07	0.17	down	1e-07	2.33e-07	10324	kelch like family member 41
KLK11	0.22	down	2.4e-06	6.77e-05	0.19	down	1.4e-05	0.000465	0.19	down	8.3e-06	0.000281	11012	kallikrein related peptidase 11
KLK12	4.21	up	5.79e-05	0.00169	3.84	up	0.0001976	0.00719	4.89	up	0.0001201	0.00369	43849	kallikrein related peptidase 12
KLK6	22.75	up	1e-07	2.41e-07	24.45	up	1e-07	2.17e-07	16.84	up	1e-07	2.43e-07	5653	kallikrein related peptidase 6
KLK8	14.27	up	1e-07	2.41e-07	20.45	up	1e-07	2.17e-07	15.02	up	1e-07	2.43e-07	11202	kallikrein related peptidase 8
KLK9	6.33	up	1e-07	2.15e-06	7.88	up	1e-07	2.17e-07	4.61	up	3e-07	6.15e-06	284366	kallikrein related peptidase 9
KLKB1	0.28	down	1e-07	2.2e-07	0.31	down	1e-07	2.31e-07	0.26	down	1e-07	2.33e-07	3818	kallikrein B1
KLRB1	0.27	down	1e-07	2.2e-07	0.2	down	1e-07	2.31e-07	0.25	down	1e-07	2.33e-07	3820	killer cell lectin like receptor B1
KLRD1	0.32	down	1e-07	2.2e-07	0.29	down	1e-07	2.31e-07	0.29	down	1e-07	2.33e-07	3824	killer cell lectin like receptor D1
KLRF1	0.17	down	1e-07	2.2e-07	0.18	down	1e-07	2.31e-07	0.17	down	1e-07	2.33e-07	51348	killer cell lectin like receptor F1
KMO	0.18	down	1e-07	2.2e-07	0.14	down	1e-07	2.31e-07	0.17	down	1e-07	2.33e-07	8564	kynurenine 3-monooxygenase (kynurenine 3-hydroxylase)
KNDC1	0.085	down	1e-07	2.2e-07	0.057	down	1e-07	2.31e-07	0.055	down	1e-07	2.33e-07	85442	kinase non-catalytic C-lobe domain (KIND) containing 1
KNSTRN	4.26	up	1e-07	2.41e-07	4.67	up	1e-07	2.17e-07	4.49	up	1e-07	2.43e-07	90417	kinetochore-localized astrin/SPAG5 binding protein
KNTC1	5.6	up	1e-07	2.41e-07	6.69	up	1e-07	2.17e-07	6.44	up	1e-07	2.43e-07	9735	kinetochore associated 1
KPNA2	5.09	up	1e-07	2.41e-07	5.89	up	1e-07	2.17e-07	6.47	up	1e-07	2.43e-07	3838	karyopherin subunit alpha 2
KPRP	7.12	up	1e-07	2.41e-07	5.56	up	1e-07	2.17e-07	4.65	up	1.2e-06	2.48e-05	448834	keratinocyte proline rich protein
KREMEN2	37.94	up	1e-07	2.41e-07	70.07	up	1e-07	2.17e-07	45.09	up	1e-07	2.43e-07	79412	kringle containing transmembrane protein 2
KRT10	3.19	up	1e-07	2.41e-07	3.19	up	1e-07	2.17e-07	3.07	up	1e-07	2.43e-07	3858	keratin 10
KRT13	39.39	up	1e-07	2.41e-07	45.9	up	1e-07	2.17e-07	41.01	up	1e-07	2.43e-07	3860	keratin 13
KRT14	168.89	up	1e-07	2.41e-07	146.89	up	1e-07	2.17e-07	107.07	up	1e-07	2.43e-07	3861	keratin 14
KRT15	55.32	up	1e-07	2.41e-07	45.96	up	1e-07	2.17e-07	41.69	up	1e-07	2.43e-07	3866	keratin 15
KRT16	285.08	up	1e-07	2.41e-07	257.8	up	1e-07	2.17e-07	210.8	up	1e-07	2.43e-07	3868	keratin 16
KRT17	99.44	up	1e-07	2.41e-07	83.18	up	1e-07	2.17e-07	45.15	up	1e-07	2.43e-07	3872	keratin 17
KRT19	3.87	up	1e-07	2.41e-07	3.66	up	1e-07	2.17e-07	3.49	up	1e-07	2.43e-07	3880	keratin 19
KRT23	6.91	up	1e-07	2.41e-07	4.87	up	9.8e-06	0.000231	4.15	up	0.0002196	0.00716	25984	keratin 23
KRT27	0.2	down	1e-07	2.2e-07	0.2	down	1e-07	2.31e-07	0.18	down	1e-07	2.33e-07	342574	keratin 27
KRT31	37.22	up	1e-07	2.41e-07	21.04	up	1e-07	2.17e-07	24.83	up	1e-07	2.43e-07	3881	keratin 31
KRT32	4.21	up	1e-07	2.41e-07	4.87	up	1e-07	2.17e-07	4.4	up	1e-07	2.43e-07	3882	keratin 32
KRT33A	3.11	up	7e-07	1.47e-05	3.17	up	2.8e-06	5.83e-05	3.09	up	3.26e-05	0.000861	3883	keratin 33A
KRT34	6.46	up	1e-07	2.41e-07	6.37	up	1e-07	2.17e-07	6.08	up	1e-07	2.43e-07	3885	keratin 34
KRT4	0.22	down	7.59e-05	0.00403	0.15	down	4.2e-05	0.00172	0.18	down	6e-05	0.00294	3851	keratin 4
KRT5	218.39	up	1e-07	2.41e-07	168.25	up	1e-07	2.17e-07	101.64	up	1e-07	2.43e-07	3852	keratin 5
KRT6A	482.45	up	1e-07	2.41e-07	500.88	up	1e-07	2.17e-07	405.32	up	1e-07	2.43e-07	3853	keratin 6A
KRT6B	327.65	up	1e-07	2.41e-07	300.64	up	1e-07	2.17e-07	223.24	up	1e-07	2.43e-07	3854	keratin 6B
KRT6C	296.28	up	1e-07	2.41e-07	302.82	up	1e-07	2.17e-07	239.58	up	1e-07	2.43e-07	286887	keratin 6C
KRT7	0.13	down	1e-07	2.2e-07	0.08	down	1e-07	2.31e-07	0.1	down	1e-07	2.33e-07	3855	keratin 7
KRT74	14.6	up	1e-07	2.41e-07	17.45	up	1e-07	2.17e-07	13.93	up	1e-07	2.43e-07	121391	keratin 74
KRT75	32.99	up	1e-07	2.41e-07	25.09	up	1e-07	2.17e-07	21.24	up	1e-07	2.43e-07	9119	keratin 75
KRT77	9.19	up	1e-07	2.41e-07	9.49	up	1e-07	2.17e-07	7.7	up	1e-07	2.43e-07	374454	keratin 77
KRT78	14.72	up	1e-07	2.41e-07	15.25	up	1e-07	2.17e-07	13.96	up	1e-07	2.43e-07	196374	keratin 78
KRT81	3.53	up	1e-07	2.41e-07	4.85	up	1e-07	2.17e-07	4.26	up	1e-07	2.43e-07	3887	keratin 81
KRT9	5.09	up	1e-07	2.41e-07	6.46	up	1e-07	2.17e-07	4.45	up	1e-07	2.43e-07	3857	keratin 9
KRTAP4-1	7.48	up	1e-07	2.41e-07	9.18	up	1e-07	2.17e-07	8.07	up	1e-07	2.43e-07	85285	keratin associated protein 4-1
KRTDAP	10.35	up	1e-07	2.15e-06	9.66	up	4e-07	7.66e-06	7.47	up	5.2e-06	0.000115	388533	keratinocyte differentiation associated protein
L1TD1	0.13	down	1e-07	2.2e-07	0.14	down	1e-07	2.31e-07	0.15	down	1e-07	2.33e-07	54596	LINE-1 type transposase domain containing 1
LAD1	5.55	up	1e-07	2.41e-07	5.78	up	1e-07	2.17e-07	4.85	up	1e-07	2.43e-07	3898	ladinin 1
LAIR1	0.24	down	1e-07	2.2e-07	0.2	down	1e-07	2.31e-07	0.22	down	1e-07	2.33e-07	3903	leukocyte associated immunoglobulin like receptor 1
LAMA1	8.06	up	1e-07	2.41e-07	7.93	up	1e-07	2.17e-07	5.3	up	2.8e-06	5.97e-05	284217	laminin subunit alpha 1
LAMA2	0.27	down	1e-07	2.2e-07	0.25	down	1e-07	2.31e-07	0.21	down	1e-07	2.33e-07	3908	laminin subunit alpha 2
LAMA4	0.3	down	1e-07	2.2e-07	0.32	down	1e-07	2.31e-07	0.28	down	1e-07	2.33e-07	3910	laminin subunit alpha 4
LAMB2	0.28	down	1e-07	2.2e-07	0.31	down	1e-07	2.31e-07	0.26	down	1e-07	2.33e-07	3913	laminin subunit beta 2
LAMC3	0.2	down	1e-07	2.2e-07	0.18	down	1e-07	2.31e-07	0.19	down	1e-07	2.33e-07	10319	laminin subunit gamma 3
LAMP3	0.1	down	1e-07	2.2e-07	0.096	down	1e-07	2.31e-07	0.086	down	1e-07	2.33e-07	27074	lysosomal associated membrane protein 3
LAPTM5	0.27	down	1e-07	2.2e-07	0.23	down	1e-07	2.31e-07	0.26	down	1e-07	2.33e-07	7805	lysosomal protein transmembrane 5
LAT2	0.27	down	1e-07	2.2e-07	0.25	down	1e-07	2.31e-07	0.26	down	1e-07	2.33e-07	7462	linker for activation of T-cells family member 2
LATS2	0.32	down	1e-07	2.2e-07	0.32	down	1e-07	2.31e-07	0.29	down	1e-07	2.33e-07	26524	large tumor suppressor kinase 2
LBX2	3.3	up	1e-07	2.41e-07	4.02	up	1e-07	2.17e-07	4.12	up	1e-07	2.43e-07	85474	ladybird homeobox 2
LCE3D	9.44	up	1e-07	2.41e-07	7.43	up	1e-07	2.17e-07	5.63	up	4e-07	8.18e-06	84648	late cornified envelope 3D
LCN10	0.16	down	1e-07	2.2e-07	0.17	down	1e-07	2.31e-07	0.17	down	1e-07	2.33e-07	414332	lipocalin 10
LCN6	0.27	down	1e-07	2.2e-07	0.3	down	1e-07	2.31e-07	0.29	down	1e-07	2.33e-07	158062	lipocalin 6
LCP1	0.3	down	1e-07	2.2e-07	0.3	down	1e-07	2.31e-07	0.25	down	1e-07	2.33e-07	3936	lymphocyte cytosolic protein 1
LDB2	0.1	down	1e-07	2.2e-07	0.087	down	1e-07	2.31e-07	0.093	down	1e-07	2.33e-07	9079	LIM domain binding 2
LDB3	0.17	down	1e-07	2.2e-07	0.17	down	1e-07	2.31e-07	0.16	down	1e-07	2.33e-07	11155	LIM domain binding 3
LDLR	0.28	down	1e-07	2.2e-07	0.32	down	1e-07	2.31e-07	0.23	down	1e-07	2.33e-07	3949	low density lipoprotein receptor
LDLRAD1	0.1	down	1e-07	2.2e-07	0.084	down	1e-07	2.31e-07	0.11	down	1e-07	2.33e-07	388633	low density lipoprotein receptor class A domain containing 1
LEFTY2	0.071	down	1e-07	2.2e-07	0.055	down	1e-07	2.31e-07	0.077	down	1e-07	2.33e-07	7044	left-right determination factor 2
LEMD1	4.92	up	1e-07	2.41e-07	4.1	up	3e-07	5.74e-06	3.35	up	9.88e-05	0.00297	93273	LEM domain containing 1
LEPR	0.15	down	1e-07	2.2e-07	0.14	down	1e-07	2.31e-07	0.13	down	1e-07	2.33e-07	3953	leptin receptor
LGALS12	0.24	down	1e-07	2.2e-07	0.24	down	1e-07	2.31e-07	0.26	down	1e-07	2.33e-07	85329	galectin 12
LGALS4	0.15	down	1e-07	2.2e-07	0.15	down	1e-07	2.31e-07	0.16	down	1e-07	2.33e-07	3960	galectin 4
LGALS7	120.17	up	1e-07	2.41e-07	76.28	up	1e-07	2.17e-07	61.8	up	1e-07	2.43e-07	3963	galectin 7
LGALS7B	71.15	up	1e-07	2.41e-07	53.17	up	1e-07	2.17e-07	37.04	up	1e-07	2.43e-07	653499	galectin 7B
LGI3	0.041	down	1e-07	2.2e-07	0.028	down	1e-07	2.31e-07	0.021	down	1e-07	2.33e-07	203190	leucine-rich repeat LGI family member 3
LGI4	0.23	down	1e-07	2.2e-07	0.25	down	1e-07	2.31e-07	0.22	down	1e-07	2.33e-07	163175	leucine-rich repeat LGI family member 4
LGR4	4.6	up	1e-07	2.41e-07	4.41	up	1e-07	2.17e-07	4.54	up	1e-07	2.43e-07	55366	leucine-rich repeat containing G protein-coupled receptor 4
LHFP	0.22	down	1e-07	2.2e-07	0.22	down	1e-07	2.31e-07	0.21	down	1e-07	2.33e-07	10186	lipoma HMGIC fusion partner
LHFPL1	5.41	up	1e-07	2.41e-07	6.39	up	1e-07	2.17e-07	5.69	up	1e-07	2.43e-07	340596	lipoma HMGIC fusion partner-like 1
LHFPL3	0.084	down	1e-07	2.2e-07	0.068	down	1e-07	2.31e-07	0.082	down	1e-07	2.33e-07	375612	lipoma HMGIC fusion partner-like 3
LHX2	14.16	up	1e-07	2.41e-07	18.43	up	1e-07	2.17e-07	15.91	up	1e-07	2.43e-07	9355	LIM homeobox 2
LHX5	4.83	up	1e-07	2.41e-07	5.72	up	1e-07	2.17e-07	5.05	up	1e-07	2.43e-07	64211	LIM homeobox 5
LHX9	0.17	down	1e-07	2.2e-07	0.16	down	1e-07	2.31e-07	0.19	down	1e-07	2.33e-07	56956	LIM homeobox 9
LIFR	0.17	down	1e-07	2.2e-07	0.13	down	1e-07	2.31e-07	0.14	down	1e-07	2.33e-07	3977	leukemia inhibitory factor receptor alpha
LILRA1	0.17	down	1e-07	2.2e-07	0.16	down	1e-07	2.31e-07	0.15	down	1e-07	2.33e-07	11024	leukocyte immunoglobulin like receptor A1
LILRA2	0.13	down	1e-07	2.2e-07	0.1	down	1e-07	2.31e-07	0.11	down	1e-07	2.33e-07	11027	leukocyte immunoglobulin like receptor A2
LILRA5	0.16	down	1e-07	2.2e-07	0.12	down	1e-07	2.31e-07	0.14	down	1e-07	2.33e-07	353514	leukocyte immunoglobulin like receptor A5
LILRA6	0.19	down	1e-07	2.2e-07	0.17	down	1e-07	2.31e-07	0.16	down	1e-07	2.33e-07	79168	leukocyte immunoglobulin like receptor A6
LILRB2	0.33	down	1e-07	2.2e-07	0.31	down	1e-07	2.31e-07	0.3	down	1e-07	2.33e-07	10288	leukocyte immunoglobulin like receptor B2
LILRB3	0.24	down	1e-07	2.2e-07	0.22	down	1e-07	2.31e-07	0.21	down	1e-07	2.33e-07	11025	leukocyte immunoglobulin like receptor B3
LILRB5	0.26	down	1e-07	2.2e-07	0.21	down	1e-07	2.31e-07	0.23	down	1e-07	2.33e-07	10990	leukocyte immunoglobulin like receptor B5
LIMCH1	0.074	down	1e-07	2.2e-07	0.062	down	1e-07	2.31e-07	0.055	down	1e-07	2.33e-07	22998	LIM and calponin homology domains 1
LIMD1	0.31	down	1e-07	2.2e-07	0.29	down	1e-07	2.31e-07	0.28	down	1e-07	2.33e-07	8994	LIM domains containing 1
LIMS2	0.12	down	1e-07	2.2e-07	0.12	down	1e-07	2.31e-07	0.11	down	1e-07	2.33e-07	55679	LIM zinc finger domain containing 2
LIN28B	4.2	up	3e-06	6.62e-05	4.41	up	3.9e-06	8.35e-05	4.82	up	2.1e-06	4.42e-05	389421	lin-28 homolog B
LIN7A	0.2	down	1e-07	2.2e-07	0.19	down	1e-07	2.31e-07	0.21	down	1e-07	2.33e-07	8825	lin-7 homolog A, crumbs cell polarity complex component
LIN9	3.08	up	1e-07	2.41e-07	3.26	up	1e-07	2.17e-07	3.8	up	1e-07	2.43e-07	286826	lin-9 DREAM MuvB core complex component
LINGO1	4.14	up	1e-07	2.41e-07	5.5	up	1e-07	2.17e-07	4.29	up	1e-07	2.43e-07	84894	leucine rich repeat and Ig domain containing 1
LINGO4	0.32	down	1e-07	2.2e-07	0.28	down	1e-07	2.31e-07	0.28	down	1e-07	2.33e-07	339398	leucine rich repeat and Ig domain containing 4
LIPH	0.24	down	1e-07	2.2e-07	0.2	down	1e-07	2.31e-07	0.25	down	1e-07	2.33e-07	200879	lipase H
LIPN	0.26	down	1e-07	2.2e-07	0.26	down	1e-07	2.31e-07	0.26	down	1e-07	2.33e-07	643418	lipase family member N
LMCD1	0.3	down	1e-07	2.2e-07	0.27	down	1e-07	2.31e-07	0.29	down	1e-07	2.33e-07	29995	LIM and cysteine rich domains 1
LMNB1	3.88	up	1e-07	2.41e-07	4.48	up	1e-07	2.17e-07	4.16	up	1e-07	2.43e-07	4001	lamin B1
LMNB2	3.85	up	1e-07	2.41e-07	4.38	up	1e-07	2.17e-07	3.82	up	1e-07	2.43e-07	84823	lamin B2
LMNTD1	0.33	down	1e-07	2.2e-07	0.33	down	1e-07	2.31e-07	0.32	down	1e-07	2.33e-07	160492	lamin tail domain containing 1
LMO1	5.26	up	1e-07	2.41e-07	4.58	up	1e-07	2.17e-07	4.45	up	1e-07	2.43e-07	4004	LIM domain only 1
LMO2	0.23	down	1e-07	2.2e-07	0.22	down	1e-07	2.31e-07	0.19	down	1e-07	2.33e-07	4005	LIM domain only 2
LMO3	0.051	down	1e-07	2.2e-07	0.022	down	1e-07	2.31e-07	0.039	down	1e-07	2.33e-07	55885	LIM domain only 3
LMO7	0.12	down	1e-07	2.2e-07	0.13	down	1e-07	2.31e-07	0.12	down	1e-07	2.33e-07	4008	LIM domain 7
LMOD1	0.14	down	1e-07	2.2e-07	0.13	down	1e-07	2.31e-07	0.13	down	1e-07	2.33e-07	25802	leiomodin 1
LMOD3	0.16	down	1e-07	2.2e-07	0.14	down	1e-07	2.31e-07	0.15	down	1e-07	2.33e-07	56203	leiomodin 3
LMX1B	5.6	up	1e-07	2.15e-06	7.78	up	1e-07	2.17e-07	6.42	up	1e-07	2.43e-07	4010	LIM homeobox transcription factor 1 beta
LONRF2	0.24	down	1e-07	2.2e-07	0.25	down	1.2e-06	2.9e-05	0.22	down	5e-07	1.22e-05	164832	LON peptidase N-terminal domain and ring finger 2
LONRF3	0.067	down	1e-07	2.2e-07	0.066	down	1e-07	2.31e-07	0.075	down	1e-07	2.33e-07	79836	LON peptidase N-terminal domain and ring finger 3
LOXHD1	0.069	down	1e-07	2.2e-07	0.069	down	1e-07	2.31e-07	0.067	down	1e-07	2.33e-07	125336	lipoxygenase homology domains 1
LPAR3	4.8	up	1e-07	2.41e-07	5.57	up	1e-07	2.17e-07	4.22	up	1e-07	2.43e-07	23566	lysophosphatidic acid receptor 3
LPCAT1	0.18	down	1e-07	2.2e-07	0.16	down	1e-07	2.31e-07	0.17	down	1e-07	2.33e-07	79888	lysophosphatidylcholine acyltransferase 1
LPL	0.048	down	1e-07	2.2e-07	0.035	down	1e-07	2.31e-07	0.039	down	1e-07	2.33e-07	4023	lipoprotein lipase
LPXN	0.31	down	1e-07	2.2e-07	0.28	down	1e-07	2.31e-07	0.28	down	1e-07	2.33e-07	9404	leupaxin
LRCH2	0.21	down	1e-07	2.2e-07	0.23	down	1e-07	2.31e-07	0.23	down	1e-07	2.33e-07	57631	leucine-rich repeats and calponin homology (CH) domain containing 2
LRFN4	3.41	up	1e-07	2.41e-07	4.07	up	1e-07	2.17e-07	3.4	up	1e-07	2.43e-07	78999	leucine rich repeat and fibronectin type III domain containing 4
LRP2	0.058	down	1e-07	2.2e-07	0.034	down	1e-07	2.31e-07	0.045	down	1e-07	2.33e-07	4036	LDL receptor related protein 2
LRP2BP	0.16	down	1e-07	2.2e-07	0.13	down	1e-07	2.31e-07	0.15	down	1e-07	2.33e-07	55805	LRP2 binding protein
LRP8	4.62	up	1e-07	2.41e-07	4.78	up	1e-07	2.17e-07	4.16	up	1e-07	2.43e-07	7804	LDL receptor related protein 8
LRRC10B	0.2	down	1e-07	2.2e-07	0.14	down	1e-07	2.31e-07	0.17	down	1e-07	2.33e-07	390205	leucine rich repeat containing 10B
LRRC15	4.77	up	1e-07	2.41e-07	5.91	up	1e-07	2.17e-07	4.95	up	1e-07	2.43e-07	131578	leucine rich repeat containing 15
LRRC18	0.11	down	1e-07	2.2e-07	0.085	down	1e-07	2.31e-07	0.081	down	1e-07	2.33e-07	474354	leucine rich repeat containing 18
LRRC2	0.098	down	1e-07	2.2e-07	0.095	down	1e-07	2.31e-07	0.13	down	1e-07	2.33e-07	79442	leucine rich repeat containing 2
LRRC25	0.29	down	1e-07	2.2e-07	0.27	down	1e-07	2.31e-07	0.28	down	1e-07	2.33e-07	126364	leucine rich repeat containing 25
LRRC31	0.088	down	1e-07	2.2e-07	0.082	down	1e-07	2.31e-07	0.1	down	1e-07	2.33e-07	79782	leucine rich repeat containing 31
LRRC32	0.14	down	1e-07	2.2e-07	0.13	down	1e-07	2.31e-07	0.13	down	1e-07	2.33e-07	2615	leucine rich repeat containing 32
LRRC36	0.034	down	1e-07	2.2e-07	0.022	down	1e-07	2.31e-07	0.033	down	1e-07	2.33e-07	55282	leucine rich repeat containing 36
LRRC46	0.23	down	1e-07	2.2e-07	0.2	down	1e-07	2.31e-07	0.21	down	1e-07	2.33e-07	90506	leucine rich repeat containing 46
LRRC4B	0.27	down	1e-07	2.2e-07	0.31	down	1e-07	2.31e-07	0.31	down	1e-07	2.33e-07	94030	leucine rich repeat containing 4B
LRRC52	0.27	down	1e-07	2.2e-07	0.24	down	1e-07	2.31e-07	0.29	down	1e-07	2.33e-07	440699	leucine rich repeat containing 52
LRRC69	4.15	up	1e-07	2.41e-07	5.07	up	1e-07	2.17e-07	5.13	up	1e-07	2.43e-07	100130742	leucine rich repeat containing 69
LRRC71	0.1	down	1e-07	2.2e-07	0.077	down	1e-07	2.31e-07	0.069	down	1e-07	2.33e-07	149499	leucine rich repeat containing 71
LRRC74B	0.3	down	1e-07	2.2e-07	0.25	down	1e-07	2.31e-07	0.22	down	1e-07	2.33e-07	400891	leucine rich repeat containing 74B
LRRIQ1	0.21	down	1e-07	2.2e-07	0.16	down	1e-07	2.31e-07	0.2	down	1e-07	2.33e-07	84125	leucine-rich repeats and IQ motif containing 1
LRRK2	0.055	down	1e-07	2.2e-07	0.03	down	1e-07	2.31e-07	0.04	down	1e-07	2.33e-07	120892	leucine-rich repeat kinase 2
LRRN3	0.058	down	1e-07	2.2e-07	0.043	down	1e-07	2.31e-07	0.055	down	1e-07	2.33e-07	54674	leucine rich repeat neuronal 3
LRRN4	0.025	down	1e-07	2.2e-07	0.017	down	1e-07	2.31e-07	0.027	down	1e-07	2.33e-07	164312	leucine rich repeat neuronal 4
LST1	0.19	down	1e-07	2.2e-07	0.16	down	1e-07	2.31e-07	0.17	down	1e-07	2.33e-07	7940	leukocyte specific transcript 1
LTA4H	0.3	down	1e-07	2.2e-07	0.31	down	1e-07	2.31e-07	0.29	down	1e-07	2.33e-07	4048	leukotriene A4 hydrolase
LTB4R2	3.81	up	1e-07	2.41e-07	4.48	up	1e-07	2.17e-07	3.47	up	1e-07	2.43e-07	56413	leukotriene B4 receptor 2
LTBP2	0.28	down	1e-07	2.2e-07	0.29	down	1e-07	2.31e-07	0.27	down	1e-07	2.33e-07	4053	latent transforming growth factor beta binding protein 2
LTBP4	0.23	down	1e-07	2.2e-07	0.26	down	1e-07	2.31e-07	0.19	down	1e-07	2.33e-07	8425	latent transforming growth factor beta binding protein 4
LTC4S	0.16	down	1e-07	2.2e-07	0.12	down	1e-07	2.31e-07	0.13	down	1e-07	2.33e-07	4056	leukotriene C4 synthase
LTK	0.26	down	1e-07	2.2e-07	0.24	down	1e-07	2.31e-07	0.25	down	1e-07	2.33e-07	4058	leukocyte receptor tyrosine kinase
LY6D	62.87	up	1e-07	2.41e-07	67.33	up	1e-07	2.17e-07	40.52	up	1e-07	2.43e-07	8581	lymphocyte antigen 6 complex, locus D
LY6G6C	14.26	up	1e-07	2.41e-07	9.99	up	1e-07	2.17e-07	8.96	up	1e-07	2.43e-07	80740	lymphocyte antigen 6 complex, locus G6C
LY6K	19.02	up	1e-07	2.41e-07	20.91	up	1e-07	2.17e-07	28.27	up	1e-07	2.43e-07	54742	lymphocyte antigen 6 complex, locus K
LY86	0.2	down	1e-07	2.2e-07	0.16	down	1e-07	2.31e-07	0.19	down	1e-07	2.33e-07	9450	lymphocyte antigen 86
LYPD1	5.53	up	1e-07	2.41e-07	4.82	up	1e-07	2.17e-07	5.35	up	1e-07	2.43e-07	116372	LY6/PLAUR domain containing 1
LYPD3	40.67	up	1e-07	2.41e-07	40.26	up	1e-07	2.17e-07	32.77	up	1e-07	2.43e-07	27076	LY6/PLAUR domain containing 3
LYPD6	4.72	up	1e-07	2.41e-07	5.05	up	1e-07	2.17e-07	4.18	up	2e-07	4.13e-06	130574	LY6/PLAUR domain containing 6
LYPD6B	7.45	up	1e-07	2.41e-07	7.5	up	1e-07	2.17e-07	6.81	up	1e-07	2.43e-07	130576	LY6/PLAUR domain containing 6B
LYVE1	0.063	down	1e-07	2.2e-07	0.05	down	1e-07	2.31e-07	0.053	down	1e-07	2.33e-07	10894	lymphatic vessel endothelial hyaluronan receptor 1
LYZ	0.19	down	1e-07	2.2e-07	0.14	down	1e-07	2.31e-07	0.16	down	1e-07	2.33e-07	4069	lysozyme
MAATS1	0.16	down	1e-07	2.2e-07	0.13	down	1e-07	2.31e-07	0.12	down	1e-07	2.33e-07	89876	MYCBP associated and testis expressed 1
MAB21L3	5.08	up	1e-07	2.41e-07	4.72	up	1e-07	1.94e-06	5.04	up	3e-07	6.15e-06	126868	mab-21 like 3
MACC1	0.33	down	1e-07	2.2e-07	0.3	down	1e-07	2.31e-07	0.33	down	1e-07	2.33e-07	346389	metastasis associated in colon cancer 1
MACROD2	0.11	down	1e-07	2.2e-07	0.058	down	1e-07	2.31e-07	0.092	down	1e-07	2.33e-07	140733	MACRO domain containing 2
MAD2L1	12.34	up	1e-07	2.41e-07	14.73	up	1e-07	2.17e-07	15.5	up	1e-07	2.43e-07	4085	MAD2 mitotic arrest deficient-like 1 (yeast)
MAG	0.28	down	1e-07	2.2e-07	0.27	down	1e-07	2.31e-07	0.31	down	1e-07	2.33e-07	4099	myelin associated glycoprotein
MAGEA1	20.15	up	1e-07	2.41e-07	9.32	up	1.6e-06	3.21e-05	14.21	up	1e-07	2.11e-06	4100	MAGE family member A1
MAGEA10	9.46	up	1e-07	2.15e-06	5.68	up	1.64e-05	0.000412	6.65	up	5.2e-06	0.000115	4109	MAGE family member A10
MAGEA11	21.52	up	1e-07	2.41e-07	23.84	up	1e-07	2.17e-07	22.82	up	1e-07	2.43e-07	4110	MAGE family member A11
MAGEA12	9.71	up	2e-07	4.22e-06	4.82	up	6.49e-05	0.002	7.62	up	9.9e-06	0.000231	4111	MAGE family member A12
MAGEA2	21.77	up	1e-07	2.41e-07	8.57	up	2e-06	4.07e-05	14.14	up	3e-07	6.15e-06	4101	MAGE family member A2
MAGEA3	46.84	up	1e-07	2.41e-07	22.8	up	1e-07	2.17e-07	50.19	up	1e-07	2.43e-07	4102	MAGE family member A3
MAGEA4	85.2	up	1e-07	2.41e-07	56.47	up	1e-07	2.17e-07	100.86	up	1e-07	2.43e-07	4103	MAGE family member A4
MAGEA6	69.85	up	1e-07	2.41e-07	30.04	up	1e-07	2.17e-07	68.25	up	1e-07	2.43e-07	4105	MAGE family member A6
MAGEA9B	71.82	up	1e-07	2.41e-07	48.92	up	1e-07	2.17e-07	64.88	up	1e-07	2.43e-07	728269	MAGE family member A9B
MAGEB2	8.1	up	4e-07	8.38e-06	7.16	up	4.4e-06	9.52e-05	8.04	up	1.6e-06	3.33e-05	4113	MAGE family member B2
MAGED4	7.23	up	1e-07	2.41e-07	8.67	up	1e-07	2.17e-07	8.09	up	1e-07	2.43e-07	728239	MAGE family member D4
MAGED4B	6.49	up	1e-07	2.41e-07	7.38	up	1e-07	2.17e-07	7.15	up	1e-07	2.43e-07	81557	MAGE family member D4B
MAGI1	0.26	down	1e-07	2.2e-07	0.26	down	1e-07	2.31e-07	0.24	down	1e-07	2.33e-07	9223	membrane associated guanylate kinase, WW and PDZ domain containing 1
MAGI3	0.25	down	1e-07	2.2e-07	0.22	down	1e-07	2.31e-07	0.24	down	1e-07	2.33e-07	260425	membrane associated guanylate kinase, WW and PDZ domain containing 3
MAK	0.22	down	1e-07	2.2e-07	0.18	down	1e-07	2.31e-07	0.18	down	1e-07	2.33e-07	4117	male germ cell associated kinase
MAL	0.18	down	1e-07	2.2e-07	0.16	down	1e-07	2.31e-07	0.17	down	1e-07	2.33e-07	4118	mal, T-cell differentiation protein
MALL	0.33	down	1e-07	2.2e-07	0.28	down	1e-07	2.31e-07	0.3	down	1e-07	2.33e-07	7851	mal, T-cell differentiation protein like
MAMDC2	0.038	down	1e-07	2.2e-07	0.028	down	1e-07	2.31e-07	0.028	down	1e-07	2.33e-07	256691	MAM domain containing 2
MAN1A1	0.32	down	1e-07	2.2e-07	0.29	down	1e-07	2.31e-07	0.32	down	1e-07	2.33e-07	4121	mannosidase alpha class 1A member 1
MAOB	0.18	down	1e-07	2.2e-07	0.15	down	1e-07	2.31e-07	0.14	down	1e-07	2.33e-07	4129	monoamine oxidase B
MAP1LC3C	0.046	down	1e-07	2.2e-07	0.037	down	1e-07	2.31e-07	0.042	down	1e-07	2.33e-07	440738	microtubule associated protein 1 light chain 3 gamma
MAP3K15	0.15	down	1e-07	2.2e-07	0.16	down	1e-07	2.31e-07	0.18	down	1e-07	2.33e-07	389840	mitogen-activated protein kinase kinase kinase 15
MAP3K19	0.13	down	1e-07	2.2e-07	0.093	down	1e-07	2.31e-07	0.093	down	1e-07	2.33e-07	80122	mitogen-activated protein kinase kinase kinase 19
MAP3K8	0.3	down	1e-07	2.2e-07	0.27	down	1e-07	2.31e-07	0.26	down	1e-07	2.33e-07	1326	mitogen-activated protein kinase kinase kinase 8
MAP6	0.22	down	1e-07	2.2e-07	0.2	down	1e-07	2.31e-07	0.19	down	1e-07	2.33e-07	4135	microtubule associated protein 6
MAP6D1	5.27	up	1e-07	2.41e-07	5.84	up	1e-07	2.17e-07	5.79	up	1e-07	2.43e-07	79929	MAP6 domain containing 1
MAP7D2	9.71	up	1e-07	2.41e-07	10.41	up	1e-07	2.17e-07	8.22	up	1e-07	2.43e-07	256714	MAP7 domain containing 2
MAPK15	0.3	down	1e-07	2.2e-06	0.3	down	1e-07	2.18e-06	0.26	down	1e-07	2.33e-07	225689	mitogen-activated protein kinase 15
MAPK4	0.1	down	1e-07	2.2e-07	0.072	down	1e-07	2.31e-07	0.051	down	1e-07	2.33e-07	5596	mitogen-activated protein kinase 4
MARCO	0.032	down	1e-07	2.2e-07	0.022	down	1e-07	2.31e-07	0.02	down	1e-07	2.33e-07	8685	macrophage receptor with collagenous structure
MARK1	7.29	up	1e-07	2.41e-07	6.89	up	1e-07	2.17e-07	7.31	up	1e-07	2.43e-07	4139	microtubule affinity regulating kinase 1
MARVELD3	3.2	up	1e-07	2.41e-07	3.61	up	1e-07	2.17e-07	3.98	up	1e-07	2.43e-07	91862	MARVEL domain containing 3
MASP1	0.11	down	1e-07	2.2e-07	0.067	down	1e-07	2.31e-07	0.075	down	1e-07	2.33e-07	5648	mannan binding lectin serine peptidase 1
MAST1	9.25	up	1e-07	2.41e-07	12.17	up	1e-07	2.17e-07	15.13	up	1e-07	2.43e-07	22983	microtubule associated serine/threonine kinase 1
MATN3	0.19	down	1e-07	2.2e-07	0.23	down	1e-07	2.31e-07	0.26	down	1e-07	2.33e-07	4148	matrilin 3
MBIP	0.28	down	1e-07	2.2e-07	0.27	down	1e-07	2.31e-07	0.32	down	1e-07	2.33e-07	51562	MAP3K12 binding inhibitory protein 1
MCEMP1	0.014	down	1e-07	2.2e-07	0.01	down	1e-07	2.31e-07	0.011	down	1e-07	2.33e-07	199675	mast cell-expressed membrane protein 1
MCM10	24.29	up	1e-07	2.41e-07	34.63	up	1e-07	2.17e-07	31.86	up	1e-07	2.43e-07	55388	minichromosome maintenance 10 replication initiation factor
MCM2	9.9	up	1e-07	2.41e-07	9.97	up	1e-07	2.17e-07	10.43	up	1e-07	2.43e-07	4171	minichromosome maintenance complex component 2
MCM4	7.34	up	1e-07	2.41e-07	8.47	up	1e-07	2.17e-07	8.32	up	1e-07	2.43e-07	4173	minichromosome maintenance complex component 4
MCM6	3.32	up	1e-07	2.41e-07	3.44	up	1e-07	2.17e-07	3.71	up	1e-07	2.43e-07	4175	minichromosome maintenance complex component 6
MCM7	3.81	up	1e-07	2.41e-07	4.05	up	1e-07	2.17e-07	4.1	up	1e-07	2.43e-07	4176	minichromosome maintenance complex component 7
MCM8	5.4	up	1e-07	2.41e-07	6.09	up	1e-07	2.17e-07	6.34	up	1e-07	2.43e-07	84515	minichromosome maintenance 8 homologous recombination repair factor
MDFI	4.09	up	1e-07	2.41e-07	4.25	up	1e-07	2.17e-07	3.73	up	1e-07	2.43e-07	4188	MyoD family inhibitor
MDK	4.51	up	1e-07	2.41e-07	4.58	up	1e-07	2.17e-07	4.57	up	1e-07	2.43e-07	4192	midkine (neurite growth-promoting factor 2)
MED12L	8.07	up	1e-07	2.41e-07	10.78	up	1e-07	2.17e-07	8.98	up	1e-07	2.43e-07	116931	mediator complex subunit 12 like
MEF2C	0.26	down	1e-07	2.2e-07	0.21	down	1e-07	2.31e-07	0.23	down	1e-07	2.33e-07	4208	myocyte enhancer factor 2C
MEFV	0.22	down	1e-07	2.2e-07	0.22	down	1e-07	2.31e-07	0.2	down	1e-07	2.33e-07	4210	Mediterranean fever
MEGF10	7.3	up	1e-07	2.41e-07	12.85	up	1e-07	2.17e-07	7.25	up	1e-07	2.43e-07	84466	multiple EGF like domains 10
MEGF11	0.11	down	1e-07	2.2e-07	0.078	down	1e-07	2.31e-07	0.084	down	1e-07	2.33e-07	84465	multiple EGF like domains 11
MELK	30.98	up	1e-07	2.41e-07	43.07	up	1e-07	2.17e-07	46.71	up	1e-07	2.43e-07	9833	maternal embryonic leucine zipper kinase
MELTF	14.89	up	1e-07	2.41e-07	21.31	up	1e-07	2.17e-07	14.57	up	1e-07	2.43e-07	4241	melanotransferrin
MEOX2	0.21	down	1e-07	2.2e-07	0.17	down	1e-07	2.31e-07	0.21	down	1e-07	2.33e-07	4223	mesenchyme homeobox 2
MESP2	4.92	up	1e-07	2.41e-07	4.31	up	1e-07	2.17e-07	5.97	up	1e-07	2.43e-07	145873	mesoderm posterior bHLH transcription factor 2
METTL7A	0.24	down	1e-07	2.2e-07	0.18	down	1e-07	2.31e-07	0.2	down	1e-07	2.33e-07	25840	methyltransferase like 7A
MEX3A	13.16	up	1e-07	2.41e-07	15.5	up	1e-07	2.17e-07	15.07	up	1e-07	2.43e-07	92312	mex-3 RNA binding family member A
MFAP2	4.18	up	1e-07	2.41e-07	4.07	up	1e-07	2.17e-07	3.59	up	1e-07	2.43e-07	4237	microfibrillar associated protein 2
MFAP4	0.064	down	1e-07	2.2e-07	0.05	down	1e-07	2.31e-07	0.051	down	1e-07	2.33e-07	4239	microfibrillar associated protein 4
MFNG	0.2	down	1e-07	2.2e-07	0.16	down	1e-07	2.31e-07	0.18	down	1e-07	2.33e-07	4242	MFNG O-fucosylpeptide 3-beta-N-acetylglucosaminyltransferase
MFSD2A	0.18	down	1e-07	2.2e-07	0.15	down	1e-07	2.31e-07	0.16	down	1e-07	2.33e-07	84879	major facilitator superfamily domain containing 2A
MFSD2B	5.5	up	1e-07	2.41e-07	7.57	up	1e-07	2.17e-07	6.85	up	1e-07	2.43e-07	388931	major facilitator superfamily domain containing 2B
MFSD4A	0.3	down	1e-07	2.2e-07	0.26	down	1e-07	2.31e-07	0.25	down	1e-07	2.33e-07	148808	major facilitator superfamily domain containing 4A
MFSD7	0.28	down	1e-07	2.2e-07	0.26	down	1e-07	2.31e-07	0.28	down	1e-07	2.33e-07	84179	major facilitator superfamily domain containing 7
MGAM	0.22	down	1e-07	2.2e-07	0.21	down	1e-07	2.31e-07	0.22	down	1e-07	2.27e-06	8972	maltase-glucoamylase
MGAT3	0.15	down	1e-07	2.2e-07	0.13	down	1e-07	2.31e-07	0.1	down	1e-07	2.33e-07	4248	mannosyl (beta-1,4-)-glycoprotein beta-1,4-N-acetylglucosaminyltransferase
MGLL	0.18	down	1e-07	2.2e-07	0.15	down	1e-07	2.31e-07	0.15	down	1e-07	2.33e-07	11343	monoglyceride lipase
MGME1	3.42	up	1e-07	2.41e-07	3.62	up	1e-07	2.17e-07	3.69	up	1e-07	2.43e-07	92667	mitochondrial genome maintenance exonuclease 1
MGP	0.16	down	1e-07	2.2e-07	0.12	down	1e-07	2.31e-07	0.15	down	1e-07	2.33e-07	4256	matrix Gla protein
MIA2	0.078	down	1e-07	2.2e-07	0.066	down	1e-07	2.31e-07	0.088	down	1e-07	2.33e-07	117153	melanoma inhibitory activity 2
MICALCL	0.18	down	1e-07	2.2e-07	0.16	down	1e-07	2.31e-07	0.14	down	1e-07	2.33e-07	84953	MICAL C-terminal like
MIF	4.36	up	1e-07	2.41e-07	4.49	up	1e-07	2.17e-07	4.56	up	1e-07	2.43e-07	4282	macrophage migration inhibitory factor (glycosylation-inhibiting factor)
MIR205HG	103.78	up	1e-07	2.41e-07	107.54	up	1e-07	2.17e-07	67.19	up	1e-07	2.43e-07	642587	MIR205 host gene
MIS18A	3.68	up	1e-07	2.41e-07	4.51	up	1e-07	2.17e-07	4.57	up	1e-07	2.43e-07	54069	MIS18 kinetochore protein A
MISP	0.33	down	1e-07	2.2e-07	0.26	down	1e-07	2.31e-07	0.33	down	1e-07	2.33e-07	126353	mitotic spindle positioning
MITF	0.23	down	1e-07	2.2e-07	0.22	down	1e-07	2.31e-07	0.22	down	1e-07	2.33e-07	4286	microphthalmia-associated transcription factor
MKI67	13.41	up	1e-07	2.41e-07	18.04	up	1e-07	2.17e-07	14.03	up	1e-07	2.43e-07	4288	marker of proliferation Ki-67
MKRN3	13.58	up	1e-07	2.41e-07	14.71	up	1e-07	2.17e-07	14.22	up	1e-07	2.43e-07	7681	makorin ring finger protein 3
MLC1	0.23	down	1e-07	2.2e-07	0.23	down	1e-07	2.31e-07	0.2	down	1e-07	2.33e-07	23209	megalencephalic leukoencephalopathy with subcortical cysts 1
MLIP	3.92	up	1e-07	2.41e-07	4.01	up	1e-07	2.17e-07	4.18	up	2e-07	4.13e-06	90523	muscular LMNA-interacting protein
MLLT11	8.01	up	1e-07	2.41e-07	7.86	up	1e-07	2.17e-07	9.16	up	1e-07	2.43e-07	10962	myeloid/lymphoid or mixed-lineage leukemia; translocated to, 11
MLPH	0.091	down	1e-07	2.2e-07	0.055	down	1e-07	2.31e-07	0.066	down	1e-07	2.33e-07	79083	melanophilin
MME	0.21	down	1e-07	2.2e-07	0.17	down	1e-07	2.31e-07	0.17	down	1e-07	2.33e-07	4311	membrane metallo-endopeptidase
MMEL1	0.27	down	1e-07	2.2e-07	0.29	down	1e-07	2.31e-07	0.22	down	1e-07	2.33e-07	79258	membrane metallo-endopeptidase-like 1
MMP1	38.02	up	1e-07	2.41e-07	33.43	up	1e-07	2.17e-07	31.28	up	1e-07	2.43e-07	4312	matrix metallopeptidase 1
MMP10	66.54	up	1e-07	2.41e-07	39.44	up	1e-07	2.17e-07	31.25	up	1e-07	2.43e-07	4319	matrix metallopeptidase 10
MMP11	45.95	up	1e-07	2.41e-07	61.64	up	1e-07	2.17e-07	53.54	up	1e-07	2.43e-07	4320	matrix metallopeptidase 11
MMP12	64.92	up	1e-07	2.41e-07	57.72	up	1e-07	2.17e-07	61.05	up	1e-07	2.43e-07	4321	matrix metallopeptidase 12
MMP13	40.27	up	1e-07	2.41e-07	42.09	up	1e-07	2.17e-07	28.16	up	1e-07	2.43e-07	4322	matrix metallopeptidase 13
MMP19	0.26	down	1e-07	2.2e-07	0.25	down	1e-07	2.31e-07	0.23	down	1e-07	2.33e-07	4327	matrix metallopeptidase 19
MMP23B	0.33	down	1e-07	2.2e-07	0.33	down	1e-07	2.31e-07	0.28	down	1e-07	2.33e-07	8510	matrix metallopeptidase 23B
MMP24	0.28	down	1e-07	2.2e-07	0.24	down	1e-07	2.31e-07	0.25	down	1e-07	2.33e-07	10893	matrix metallopeptidase 24
MMP28	0.088	down	1e-07	2.2e-07	0.098	down	1e-07	2.31e-07	0.073	down	1e-07	2.33e-07	79148	matrix metallopeptidase 28
MMP3	35.74	up	1e-07	2.41e-07	41.66	up	1e-07	2.17e-07	25.55	up	1e-07	2.43e-07	4314	matrix metallopeptidase 3
MMP9	4.46	up	1e-07	2.41e-07	4.16	up	1e-07	2.17e-07	3.88	up	1e-07	2.43e-07	4318	matrix metallopeptidase 9
MMRN1	0.084	down	1e-07	2.2e-07	0.056	down	1e-07	2.31e-07	0.062	down	1e-07	2.33e-07	22915	multimerin 1
MMRN2	0.16	down	1e-07	2.2e-07	0.15	down	1e-07	2.31e-07	0.14	down	1e-07	2.33e-07	79812	multimerin 2
MMS22L	3.5	up	1e-07	2.41e-07	3.94	up	1e-07	2.17e-07	3.78	up	1e-07	2.43e-07	253714	MMS22 like, DNA repair protein
MND1	17.79	up	1e-07	2.41e-07	25.78	up	1e-07	2.17e-07	26.48	up	1e-07	2.43e-07	84057	meiotic nuclear divisions 1
MNDA	0.17	down	1e-07	2.2e-07	0.15	down	1e-07	2.31e-07	0.16	down	1e-07	2.33e-07	4332	myeloid cell nuclear differentiation antigen
MOCS1	0.31	down	1e-07	2.2e-07	0.28	down	1e-07	2.31e-07	0.28	down	1e-07	2.33e-07	4337	molybdenum cofactor synthesis 1
MORN5	0.11	down	1e-07	2.2e-07	0.083	down	1e-07	2.31e-07	0.11	down	1e-07	2.33e-07	254956	MORN repeat containing 5
MPEG1	0.28	down	1e-07	2.2e-07	0.24	down	1e-07	2.31e-07	0.25	down	1e-07	2.33e-07	219972	macrophage expressed 1
MPP6	4.26	up	1e-07	2.41e-07	4.85	up	1e-07	2.17e-07	4.97	up	1e-07	2.43e-07	51678	membrane palmitoylated protein 6
MPPED1	10.13	up	1e-07	2.41e-07	9.02	up	1e-07	2.17e-07	6.36	up	5e-07	1.02e-05	758	metallophosphoesterase domain containing 1
MPPED2	3.89	up	3e-07	6.29e-06	3.36	up	1.16e-05	0.000279	3.39	up	7.5e-06	0.000171	744	metallophosphoesterase domain containing 2
MRAP2	5.37	up	1e-07	2.41e-07	4.38	up	3.8e-06	8.12e-05	4.25	up	2.6e-06	5.52e-05	112609	melanocortin 2 receptor accessory protein 2
MRAS	0.33	down	1e-07	2.2e-07	0.31	down	1e-07	2.31e-07	0.3	down	1e-07	2.33e-07	22808	muscle RAS oncogene homolog
MRC1	0.053	down	1e-07	2.2e-07	0.044	down	1e-07	2.31e-07	0.041	down	1e-07	2.33e-07	4360	mannose receptor, C type 1
MRGBP	3.1	up	1e-07	2.41e-07	3.3	up	1e-07	2.17e-07	3.53	up	1e-07	2.43e-07	55257	MRG/MORF4L binding protein
MROH9	0.16	down	1e-07	2.2e-07	0.15	down	1e-07	2.31e-07	0.14	down	1e-07	2.33e-07	80133	maestro heat like repeat family member 9
MRPL36	3.25	up	1e-07	2.41e-07	3.08	up	1e-07	2.17e-07	3.08	up	1e-07	2.43e-07	64979	mitochondrial ribosomal protein L36
MRPL47	3.05	up	1e-07	2.41e-07	3.18	up	1e-07	2.17e-07	3.21	up	1e-07	2.43e-07	57129	mitochondrial ribosomal protein L47
MS4A14	0.2	down	1e-07	2.2e-07	0.2	down	1e-07	2.31e-07	0.17	down	1e-07	2.33e-07	84689	membrane spanning 4-domains A14
MS4A15	0.012	down	1e-07	2.2e-07	0.0078	down	1e-07	2.31e-07	0.0096	down	1e-07	2.33e-07	219995	membrane spanning 4-domains A15
MS4A2	0.12	down	1e-07	2.2e-07	0.11	down	1e-07	2.31e-07	0.11	down	1e-07	2.33e-07	2206	membrane spanning 4-domains A2
MS4A4A	0.23	down	1e-07	2.2e-07	0.19	down	1e-07	2.31e-07	0.23	down	1e-07	2.33e-07	51338	membrane spanning 4-domains A4A
MS4A7	0.12	down	1e-07	2.2e-07	0.096	down	1e-07	2.31e-07	0.11	down	1e-07	2.33e-07	58475	membrane spanning 4-domains A7
MS4A8	0.077	down	1e-07	2.2e-07	0.04	down	1e-07	2.31e-07	0.043	down	1e-07	2.33e-07	83661	membrane spanning 4-domains A8
MSI1	12.04	up	1e-07	2.41e-07	13.34	up	1e-07	2.17e-07	9.77	up	1e-07	2.43e-07	4440	musashi RNA binding protein 1
MSI2	3.62	up	1e-07	2.41e-07	3.78	up	1e-07	2.17e-07	3.84	up	1e-07	2.43e-07	124540	musashi RNA binding protein 2
[truncated: 1,367 more rows]
